# Supplementary material for: Genome-wide analysis of allele-specific expression of genes in the model diatom Phaeodactylum tricornutum
Source: Sci Rep. 2021 Feb 3;11:2954. doi: 10.1038/s41598-021-82529-1 (PMC7859220; doi:10.1038/s41598-021-82529-1)
Supplement: Supplementary file 3 — Supplementary Information 3. [file 41598_2021_82529_MOESM3_ESM.vcf]

##fileformat=VCFv4.1
##FILTER=<ID=LowQual,Description="Low quality">
##FORMAT=<ID=AD,Number=.,Type=Integer,Description="Allelic depths for the ref and alt alleles in the order listed">
##FORMAT=<ID=DP,Number=1,Type=Integer,Description="Approximate read depth (reads with MQ=255 or with bad mates are filtered)">
##FORMAT=<ID=GQ,Number=1,Type=Integer,Description="Genotype Quality">
##FORMAT=<ID=GT,Number=1,Type=String,Description="Genotype">
##FORMAT=<ID=PL,Number=G,Type=Integer,Description="Normalized, Phred-scaled likelihoods for genotypes as defined in the VCF specification">
##GATKCommandLine=<ID=HaplotypeCaller,Version=2.8-1-g932cd3a,Date="Tue Jun 23 13:37:19 CEST 2015",Epoch=1435059439890,CommandLineOptions="analysis_type=HaplotypeCaller input_file=[/home/achal/Desktop/share/PhD_Project/ECOTYPE/RUNachalscript/NEW_TESTGATKrun/PT186_L7_I117_R1-FSMDquality.bam] read_buffer_size=null phone_home=AWS gatk_key=null tag=NA read_filter=[] intervals=null excludeIntervals=null interval_set_rule=UNION interval_merging=ALL interval_padding=0 reference_sequence=/home/achal/Desktop/share/PhD_Project/Pt8Tc_analysis/Genome/Phatr2.fasta nonDeterministicRandomSeed=false disableDithering=false maxRuntime=-1 maxRuntimeUnits=MINUTES downsampling_type=BY_SAMPLE downsample_to_fraction=null downsample_to_coverage=250 baq=OFF baqGapOpenPenalty=40.0 fix_misencoded_quality_scores=false allow_potentially_misencoded_quality_scores=false useOriginalQualities=false defaultBaseQualities=-1 performanceLog=null BQSR=null quantize_quals=0 disable_indel_quals=false emit_original_quals=false preserve_qscores_less_than=6 globalQScorePrior=-1.0 allow_bqsr_on_reduced_bams_despite_repeated_warnings=false validation_strictness=SILENT remove_program_records=false keep_program_records=false sample_rename_mapping_file=null unsafe=null disable_auto_index_creation_and_locking_when_reading_rods=false num_threads=1 num_cpu_threads_per_data_thread=1 num_io_threads=0 monitorThreadEfficiency=false num_bam_file_handles=null read_group_black_list=null pedigree=[] pedigreeString=[] pedigreeValidationType=STRICT allow_intervals_with_unindexed_bam=false generateShadowBCF=false variant_index_type=DYNAMIC_SEEK variant_index_parameter=-1 logging_level=INFO log_to_file=null help=false version=false out=org.broadinstitute.sting.gatk.io.stubs.VariantContextWriterStub no_cmdline_in_header=org.broadinstitute.sting.gatk.io.stubs.VariantContextWriterStub sites_only=org.broadinstitute.sting.gatk.io.stubs.VariantContextWriterStub bcf=org.broadinstitute.sting.gatk.io.stubs.VariantContextWriterStub likelihoodCalculationEngine=PairHMM heterogeneousKmerSizeResolution=COMBO_MIN graphOutput=null bamOutput=null bam_compression=null disable_bam_indexing=null generate_md5=null simplifyBAM=null bamWriterType=CALLED_HAPLOTYPES dbsnp=(RodBinding name= source=UNBOUND) comp=[] annotation=[ClippingRankSumTest, DepthPerSampleHC] excludeAnnotation=[SpanningDeletions, TandemRepeatAnnotator] heterozygosity=0.001 indel_heterozygosity=1.25E-4 genotyping_mode=DISCOVERY standard_min_confidence_threshold_for_calling=30.0 standard_min_confidence_threshold_for_emitting=10.0 alleles=(RodBinding name= source=UNBOUND) max_alternate_alleles=6 input_prior=[] contamination_fraction_to_filter=0.0 contamination_fraction_per_sample_file=null p_nonref_model=EXACT_INDEPENDENT exactcallslog=null kmerSize=[10, 25] dontIncreaseKmerSizesForCycles=false numPruningSamples=1 dontRecoverDanglingTails=false emitRefConfidence=NONE GVCFGQBands=[5, 20, 60] indelSizeToEliminateInRefModel=10 minPruning=2 gcpHMM=10 includeUmappedReads=false useAllelesTrigger=false useFilteredReadsForAnnotations=false phredScaledGlobalReadMismappingRate=45 maxNumHaplotypesInPopulation=128 mergeVariantsViaLD=false pair_hmm_implementation=LOGLESS_CACHING keepRG=null justDetermineActiveRegions=false dontGenotype=false errorCorrectKmers=false debug=false debugGraphTransformations=false useLowQualityBasesForAssembly=false dontTrimActiveRegions=false dontUseSoftClippedBases=false captureAssemblyFailureBAM=false allowCyclesInKmerGraphToGeneratePaths=false noFpga=false errorCorrectReads=false kmerLengthForReadErrorCorrection=25 minObservationsForKmerToBeSolid=20 maxDiscARExtension=25 maxGGAARExtension=300 paddingAroundIndels=150 paddingAroundSNPs=20 pcr_indel_model=CONSERVATIVE activityProfileOut=null activeRegionOut=null activeRegionIn=null activeRegionExtension=null forceActive=false activeRegionMaxSize=null bandPassSigma=null min_mapping_quality_score=20 filter_reads_with_N_cigar=false filter_mismatching_base_and_quals=false filter_bases_not_stored=false">
##INFO=<ID=AC,Number=A,Type=Integer,Description="Allele count in genotypes, for each ALT allele, in the same order as listed">
##INFO=<ID=AF,Number=A,Type=Float,Description="Allele Frequency, for each ALT allele, in the same order as listed">
##INFO=<ID=AN,Number=1,Type=Integer,Description="Total number of alleles in called genotypes">
##INFO=<ID=BaseQRankSum,Number=1,Type=Float,Description="Z-score from Wilcoxon rank sum test of Alt Vs. Ref base qualities">
##INFO=<ID=ClippingRankSum,Number=1,Type=Float,Description="Z-score From Wilcoxon rank sum test of Alt vs. Ref number of hard clipped bases">
##INFO=<ID=DP,Number=1,Type=Integer,Description="Approximate read depth; some reads may have been filtered">
##INFO=<ID=DS,Number=0,Type=Flag,Description="Were any of the samples downsampled?">
##INFO=<ID=FS,Number=1,Type=Float,Description="Phred-scaled p-value using Fisher's exact test to detect strand bias">
##INFO=<ID=HaplotypeScore,Number=1,Type=Float,Description="Consistency of the site with at most two segregating haplotypes">
##INFO=<ID=InbreedingCoeff,Number=1,Type=Float,Description="Inbreeding coefficient as estimated from the genotype likelihoods per-sample when compared against the Hardy-Weinberg expectation">
##INFO=<ID=MLEAC,Number=A,Type=Integer,Description="Maximum likelihood expectation (MLE) for the allele counts (not necessarily the same as the AC), for each ALT allele, in the same order as listed">
##INFO=<ID=MLEAF,Number=A,Type=Float,Description="Maximum likelihood expectation (MLE) for the allele frequency (not necessarily the same as the AF), for each ALT allele, in the same order as listed">
##INFO=<ID=MQ,Number=1,Type=Float,Description="RMS Mapping Quality">
##INFO=<ID=MQ0,Number=1,Type=Integer,Description="Total Mapping Quality Zero Reads">
##INFO=<ID=MQRankSum,Number=1,Type=Float,Description="Z-score From Wilcoxon rank sum test of Alt vs. Ref read mapping qualities">
##INFO=<ID=QD,Number=1,Type=Float,Description="Variant Confidence/Quality by Depth">
##INFO=<ID=ReadPosRankSum,Number=1,Type=Float,Description="Z-score from Wilcoxon rank sum test of Alt vs. Ref read position bias">
##contig=<ID=chr_1,length=2535400>
##contig=<ID=chr_2,length=1497954>
##contig=<ID=chr_3,length=1460046>
##contig=<ID=chr_4,length=1360148>
##contig=<ID=chr_5,length=1098047>
##contig=<ID=chr_6,length=1035082>
##contig=<ID=chr_7,length=1029019>
##contig=<ID=chr_8,length=1007773>
##contig=<ID=chr_9,length=1002813>
##contig=<ID=chr_10,length=976485>
##contig=<ID=chr_11,length=945026>
##contig=<ID=chr_12,length=901853>
##contig=<ID=chr_13,length=887524>
##contig=<ID=chr_14,length=829358>
##contig=<ID=chr_15,length=814910>
##contig=<ID=chr_16,length=764225>
##contig=<ID=chr_17,length=703943>
##contig=<ID=chr_18,length=702471>
##contig=<ID=chr_19,length=690427>
##contig=<ID=chr_20,length=683011>
##contig=<ID=chr_21,length=662217>
##contig=<ID=chr_22,length=591336>
##contig=<ID=chr_23,length=512847>
##contig=<ID=chr_24,length=511739>
##contig=<ID=chr_25,length=497271>
##contig=<ID=chr_26,length=441226>
##contig=<ID=chr_27,length=404298>
##contig=<ID=chr_28,length=387582>
##contig=<ID=chr_29,length=384256>
##contig=<ID=chr_30,length=317207>
##contig=<ID=chr_31,length=258242>
##contig=<ID=chr_32,length=157053>
##contig=<ID=chr_33,length=87967>
##contig=<ID=bd_1x2,length=34454>
##contig=<ID=bd_2x5,length=4692>
##contig=<ID=bd_3x5,length=2590>
##contig=<ID=bd_4x5,length=9960>
##contig=<ID=bd_5x5,length=8362>
##contig=<ID=bd_6x3,length=450>
##contig=<ID=bd_7x3,length=450>
##contig=<ID=bd_8x17,length=48421>
##contig=<ID=bd_9x21,length=33557>
##contig=<ID=bd_10x23,length=73762>
##contig=<ID=bd_11x23,length=18357>
##contig=<ID=bd_12x23,length=4822>
##contig=<ID=bd_13x22,length=9113>
##contig=<ID=bd_14x6,length=7727>
##contig=<ID=bd_15x14,length=14887>
##contig=<ID=bd_16x14,length=1992>
##contig=<ID=bd_17x31,length=39563>
##contig=<ID=bd_18x34,length=34016>
##contig=<ID=bd_19x34,length=17132>
##contig=<ID=bd_20x24,length=14548>
##contig=<ID=bd_21x34,length=7791>
##contig=<ID=bd_22x34,length=5436>
##contig=<ID=bd_23x34,length=10160>
##contig=<ID=bd_24x34,length=17820>
##contig=<ID=bd_25x34,length=35532>
##contig=<ID=bd_26x34,length=41999>
##contig=<ID=bd_27x34,length=26752>
##contig=<ID=bd_28x34,length=22403>
##contig=<ID=bd_29x34,length=21008>
##contig=<ID=bd_30x35,length=4692>
##contig=<ID=bd_31x35,length=178654>
##contig=<ID=bd_32x35,length=293345>
##contig=<ID=bd_33x35,length=46242>
##contig=<ID=bd_34x35,length=37595>
##contig=<ID=bd_35x35,length=31064>
##contig=<ID=bd_36x35,length=554>
##contig=<ID=bd_37x35,length=2489>
##contig=<ID=bd_38x36,length=49373>
##contig=<ID=bd_39x36,length=9834>
##contig=<ID=bd_40x36,length=5860>
##contig=<ID=bd_41x36,length=5589>
##contig=<ID=bd_42x36,length=5463>
##contig=<ID=bd_43x36,length=37771>
##contig=<ID=bd_44x36,length=4734>
##contig=<ID=bd_45x36,length=4305>
##contig=<ID=bd_46x36,length=4281>
##contig=<ID=bd_47x36,length=4131>
##contig=<ID=bd_48x36,length=4225>
##contig=<ID=bd_49x36,length=3009>
##contig=<ID=bd_50x36,length=2663>
##contig=<ID=bd_51x36,length=2113>
##contig=<ID=bd_52x36,length=2040>
##contig=<ID=bd_53x36,length=2027>
##contig=<ID=bd_54x36,length=1351>
##contig=<ID=bd_55x36,length=808>
##reference=file:///home/achal/Desktop/share/PhD_Project/Pt8Tc_analysis/Genome/Phatr2.fasta
##SnpEffVersion="4.1c (build 2015-03-29), by Pablo Cingolani"
##SnpEffCmd="SnpEff  Phaeo PT186.vcf "
##INFO=<ID=ANN,Number=.,Type=String,Description="Functional annotations: 'Allele | Annotation | Annotation_Impact | Gene_Name | Gene_ID | Feature_Type | Feature_ID | Transcript_BioType | Rank | HGVS.c | HGVS.p | cDNA.pos / cDNA.length | CDS.pos / CDS.length | AA.pos / AA.length | Distance | ERRORS / WARNINGS / INFO' ">
##INFO=<ID=LOF,Number=.,Type=String,Description="Predicted loss of function effects for this variant. Format: 'Gene_Name | Gene_ID | Number_of_transcripts_in_gene | Percent_of_transcripts_affected' ">
##INFO=<ID=NMD,Number=.,Type=String,Description="Predicted nonsense mediated decay effects for this variant. Format: 'Gene_Name | Gene_ID | Number_of_transcripts_in_gene | Percent_of_transcripts_affected' ">
#CHROM	POS	ID	REF	ALT	QUAL	FILTER	INFO	FORMAT	sample1
chr_1	497	.	T	C	382.77	.	AC=1;AF=0.500;AN=2;BaseQRankSum=-0.657;ClippingRankSum=-1.768;DP=35;FS=32.122;MLEAC=1;MLEAF=0.500;MQ=60.00;MQ0=0;MQRankSum=-1.397;QD=10.94;ReadPosRankSum=0.017;ANN=C|missense_variant|MODERATE|CDS:Phatr3_J31400.p1|Gene_transcript:Phatr3_J31400.t1|transcript|transcript:Phatr3_J31400.t1|Coding|1/2|c.212T>C|p.Leu71Ser|212/5364|212/5364|71/1787||WARNING_TRANSCRIPT_NO_START_CODON	GT:AD:DP:GQ:PL	0/1:21,14:35:99:411,0,727
chr_1	567	.	C	A	360.77	.	AC=1;AF=0.500;AN=2;BaseQRankSum=-0.691;ClippingRankSum=-2.536;DP=90;FS=11.985;MLEAC=1;MLEAF=0.500;MQ=60.00;MQ0=0;MQRankSum=1.278;QD=4.01;ReadPosRankSum=-0.381;ANN=A|synonymous_variant|LOW|CDS:Phatr3_J31400.p1|Gene_transcript:Phatr3_J31400.t1|transcript|transcript:Phatr3_J31400.t1|Coding|1/2|c.282C>A|p.Pro94Pro|282/5364|282/5364|94/1787||WARNING_TRANSCRIPT_NO_START_CODON	GT:AD:DP:GQ:PL	0/1:73,17:90:99:389,0,3745
chr_1	583	.	G	A	153.77	.	AC=1;AF=0.500;AN=2;BaseQRankSum=0.020;ClippingRankSum=-0.805;DP=85;FS=4.626;MLEAC=1;MLEAF=0.500;MQ=60.00;MQ0=0;MQRankSum=-1.133;QD=1.81;ReadPosRankSum=2.887;ANN=A|missense_variant|MODERATE|CDS:Phatr3_J31400.p1|Gene_transcript:Phatr3_J31400.t1|transcript|transcript:Phatr3_J31400.t1|Coding|1/2|c.298G>A|p.Gly100Arg|298/5364|298/5364|100/1787||WARNING_TRANSCRIPT_NO_START_CODON	GT:AD:DP:GQ:PL	0/1:74,11:85:99:182,0,3292
chr_1	661	.	T	C	2121.77	.	AC=1;AF=0.500;AN=2;BaseQRankSum=2.634;ClippingRankSum=2.567;DP=72;FS=51.098;MLEAC=1;MLEAF=0.500;MQ=60.00;MQ0=0;MQRankSum=0.291;QD=29.47;ReadPosRankSum=0.643;ANN=C|missense_variant|MODERATE|CDS:Phatr3_J31400.p1|Gene_transcript:Phatr3_J31400.t1|transcript|transcript:Phatr3_J31400.t1|Coding|1/2|c.376T>C|p.Trp126Arg|376/5364|376/5364|126/1787||WARNING_TRANSCRIPT_NO_START_CODON	GT:AD:DP:GQ:PL	0/1:16,56:72:99:2150,0,373
chr_1	748	.	C	T	151.77	.	AC=1;AF=0.500;AN=2;BaseQRankSum=2.805;ClippingRankSum=1.297;DP=171;FS=3.358;MLEAC=1;MLEAF=0.500;MQ=60.00;MQ0=0;MQRankSum=-0.035;QD=0.89;ReadPosRankSum=2.734;ANN=T|missense_variant|MODERATE|CDS:Phatr3_J31400.p1|Gene_transcript:Phatr3_J31400.t1|transcript|transcript:Phatr3_J31400.t1|Coding|1/2|c.463C>T|p.Arg155Cys|463/5364|463/5364|155/1787||WARNING_TRANSCRIPT_NO_START_CODON	GT:AD:DP:GQ:PL	0/1:149,19:168:99:180,0,7369
chr_1	855	.	G	A	823.77	.	AC=1;AF=0.500;AN=2;BaseQRankSum=2.101;ClippingRankSum=-1.264;DP=144;FS=0.747;MLEAC=1;MLEAF=0.500;MQ=60.00;MQ0=0;MQRankSum=1.345;QD=5.72;ReadPosRankSum=-1.830;ANN=A|synonymous_variant|LOW|CDS:Phatr3_J31400.p1|Gene_transcript:Phatr3_J31400.t1|transcript|transcript:Phatr3_J31400.t1|Coding|1/2|c.570G>A|p.Pro190Pro|570/5364|570/5364|190/1787||WARNING_TRANSCRIPT_NO_START_CODON	GT:AD:DP:GQ:PL	0/1:111,33:144:99:852,0,8724
chr_1	859	.	T	C	3158.77	.	AC=1;AF=0.500;AN=2;BaseQRankSum=0.516;ClippingRankSum=-2.693;DP=142;FS=0.652;MLEAC=1;MLEAF=0.500;MQ=60.00;MQ0=0;MQRankSum=-1.361;QD=22.24;ReadPosRankSum=3.296;ANN=C|missense_variant|MODERATE|CDS:Phatr3_J31400.p1|Gene_transcript:Phatr3_J31400.t1|transcript|transcript:Phatr3_J31400.t1|Coding|1/2|c.574T>C|p.Cys192Arg|574/5364|574/5364|192/1787||WARNING_TRANSCRIPT_NO_START_CODON	GT:AD:DP:GQ:PL	0/1:57,85:142:99:3187,0,3213
chr_1	861	.	T	C	219.77	.	AC=1;AF=0.500;AN=2;BaseQRankSum=0.366;ClippingRankSum=-0.009;DP=145;FS=0.980;MLEAC=1;MLEAF=0.500;MQ=60.00;MQ0=0;MQRankSum=-0.126;QD=1.52;ReadPosRankSum=0.636;ANN=C|synonymous_variant|LOW|CDS:Phatr3_J31400.p1|Gene_transcript:Phatr3_J31400.t1|transcript|transcript:Phatr3_J31400.t1|Coding|1/2|c.576T>C|p.Cys192Cys|576/5364|576/5364|192/1787||WARNING_TRANSCRIPT_NO_START_CODON	GT:AD:DP:GQ:PL	0/1:128,17:145:99:248,0,8400
chr_1	942	.	G	A	1569.77	.	AC=1;AF=0.500;AN=2;BaseQRankSum=3.358;ClippingRankSum=-1.643;DP=173;FS=0.612;MLEAC=1;MLEAF=0.500;MQ=60.00;MQ0=0;MQRankSum=0.707;QD=9.07;ReadPosRankSum=-0.105;ANN=A|synonymous_variant|LOW|CDS:Phatr3_J31400.p1|Gene_transcript:Phatr3_J31400.t1|transcript|transcript:Phatr3_J31400.t1|Coding|1/2|c.657G>A|p.Pro219Pro|657/5364|657/5364|219/1787||WARNING_TRANSCRIPT_NO_START_CODON	GT:AD:DP:GQ:PL	0/1:122,51:173:99:1598,0,4941
chr_1	1089	.	G	A	593.77	.	AC=1;AF=0.500;AN=2;BaseQRankSum=1.384;ClippingRankSum=-1.293;DP=107;FS=1.672;MLEAC=1;MLEAF=0.500;MQ=60.00;MQ0=0;MQRankSum=-0.004;QD=5.55;ReadPosRankSum=-0.246;ANN=A|synonymous_variant|LOW|CDS:Phatr3_J31400.p1|Gene_transcript:Phatr3_J31400.t1|transcript|transcript:Phatr3_J31400.t1|Coding|1/2|c.804G>A|p.Thr268Thr|804/5364|804/5364|268/1787||WARNING_TRANSCRIPT_NO_START_CODON	GT:AD:DP:GQ:PL	0/1:84,23:107:99:622,0,3400
chr_1	1140	.	T	C	134.77	.	AC=1;AF=0.500;AN=2;BaseQRankSum=3.171;ClippingRankSum=-1.311;DP=83;FS=0.000;MLEAC=1;MLEAF=0.500;MQ=60.00;MQ0=0;MQRankSum=0.198;QD=1.62;ReadPosRankSum=-0.051;ANN=C|synonymous_variant|LOW|CDS:Phatr3_J31400.p1|Gene_transcript:Phatr3_J31400.t1|transcript|transcript:Phatr3_J31400.t1|Coding|1/2|c.855T>C|p.Gly285Gly|855/5364|855/5364|285/1787||WARNING_TRANSCRIPT_NO_START_CODON	GT:AD:DP:GQ:PL	0/1:74,9:83:99:163,0,3065
chr_1	1196	.	A	C	360.77	.	AC=1;AF=0.500;AN=2;BaseQRankSum=0.517;ClippingRankSum=1.169;DP=25;FS=6.239;MLEAC=1;MLEAF=0.500;MQ=60.00;MQ0=0;MQRankSum=-1.659;QD=14.43;ReadPosRankSum=0.680;ANN=C|missense_variant|MODERATE|CDS:Phatr3_J31400.p1|Gene_transcript:Phatr3_J31400.t1|transcript|transcript:Phatr3_J31400.t1|Coding|1/2|c.911A>C|p.Gln304Pro|911/5364|911/5364|304/1787||WARNING_TRANSCRIPT_NO_START_CODON	GT:AD:DP:GQ:PL	0/1:13,12:25:99:389,0,569
chr_1	1254	.	A	T	195.77	.	AC=1;AF=0.500;AN=2;BaseQRankSum=0.049;ClippingRankSum=0.732;DP=17;FS=2.271;MLEAC=1;MLEAF=0.500;MQ=60.00;MQ0=0;MQRankSum=0.146;QD=11.52;ReadPosRankSum=-0.049;ANN=T|missense_variant|MODERATE|CDS:Phatr3_J31400.p1|Gene_transcript:Phatr3_J31400.t1|transcript|transcript:Phatr3_J31400.t1|Coding|1/2|c.969A>T|p.Arg323Ser|969/5364|969/5364|323/1787||WARNING_TRANSCRIPT_NO_START_CODON	GT:AD:DP:GQ:PL	0/1:10,7:17:99:224,0,439
chr_1	1398	.	T	A	1131.77	.	AC=1;AF=0.500;AN=2;BaseQRankSum=0.724;ClippingRankSum=-0.272;DP=30;FS=32.663;MLEAC=1;MLEAF=0.500;MQ=60.00;MQ0=0;MQRankSum=-0.226;QD=35.54;ReadPosRankSum=-0.724;ANN=A|missense_variant|MODERATE|CDS:Phatr3_J31400.p1|Gene_transcript:Phatr3_J31400.t1|transcript|transcript:Phatr3_J31400.t1|Coding|1/2|c.1113T>A|p.Asp371Glu|1113/5364|1113/5364|371/1787||WARNING_TRANSCRIPT_NO_START_CODON	GT:AD:DP:GQ:PL	0/1:9,21:30:99:1160,0,190
chr_1	1491	.	A	T	482.77	.	AC=1;AF=0.500;AN=2;BaseQRankSum=-0.020;ClippingRankSum=-0.771;DP=31;FS=30.885;MLEAC=1;MLEAF=0.500;MQ=60.00;MQ0=0;MQRankSum=-0.613;QD=15.57;ReadPosRankSum=-0.257;ANN=T|intron_variant|MODIFIER|CDS:Phatr3_J31400.p1|Gene_transcript:Phatr3_J31400.t1|transcript|transcript:Phatr3_J31400.t1|Coding|1/1|c.1156+50A>T||||||WARNING_TRANSCRIPT_NO_START_CODON	GT:AD:DP:GQ:PL	0/1:16,15:31:99:511,0,923
chr_1	1497	.	C	T	80.77	.	AC=1;AF=0.500;AN=2;BaseQRankSum=1.799;ClippingRankSum=-1.410;DP=34;FS=0.000;MLEAC=1;MLEAF=0.500;MQ=60.00;MQ0=0;MQRankSum=0.875;QD=2.38;ReadPosRankSum=1.070;ANN=T|intron_variant|MODIFIER|CDS:Phatr3_J31400.p1|Gene_transcript:Phatr3_J31400.t1|transcript|transcript:Phatr3_J31400.t1|Coding|1/1|c.1156+56C>T||||||WARNING_TRANSCRIPT_NO_START_CODON	GT:AD:DP:GQ:PL	0/1:29,5:34:99:109,0,1796
chr_1	1525	.	G	A	126.77	.	AC=1;AF=0.500;AN=2;BaseQRankSum=0.441;ClippingRankSum=2.108;DP=30;FS=2.615;MLEAC=1;MLEAF=0.500;MQ=60.00;MQ0=0;MQRankSum=0.000;QD=4.23;ReadPosRankSum=-0.049;ANN=A|intron_variant|MODIFIER|CDS:Phatr3_J31400.p1|Gene_transcript:Phatr3_J31400.t1|transcript|transcript:Phatr3_J31400.t1|Coding|1/1|c.1157-61G>A||||||WARNING_TRANSCRIPT_NO_START_CODON	GT:AD:DP:GQ:PL	0/1:23,7:30:99:155,0,1746
chr_1	1546	.	A	G	970.77	.	AC=1;AF=0.500;AN=2;BaseQRankSum=1.048;ClippingRankSum=0.957;DP=32;FS=39.818;MLEAC=1;MLEAF=0.500;MQ=60.00;MQ0=0;MQRankSum=-0.684;QD=30.34;ReadPosRankSum=0.593;ANN=G|intron_variant|MODIFIER|CDS:Phatr3_J31400.p1|Gene_transcript:Phatr3_J31400.t1|transcript|transcript:Phatr3_J31400.t1|Coding|1/1|c.1157-40A>G||||||WARNING_TRANSCRIPT_NO_START_CODON	GT:AD:DP:GQ:PL	0/1:7,25:32:99:999,0,383
chr_1	1635	.	C	T	203.77	.	AC=1;AF=0.500;AN=2;BaseQRankSum=0.890;ClippingRankSum=-2.153;DP=78;FS=0.000;MLEAC=1;MLEAF=0.500;MQ=60.00;MQ0=0;MQRankSum=-0.431;QD=2.61;ReadPosRankSum=1.048;ANN=T|synonymous_variant|LOW|CDS:Phatr3_J31400.p1|Gene_transcript:Phatr3_J31400.t1|transcript|transcript:Phatr3_J31400.t1|Coding|2/2|c.1206C>T|p.Asn402Asn|1206/5364|1206/5364|402/1787||WARNING_TRANSCRIPT_NO_START_CODON	GT:AD:DP:GQ:PL	0/1:67,11:78:99:232,0,2718
chr_1	1666	.	G	A	44.77	.	AC=1;AF=0.500;AN=2;BaseQRankSum=-0.190;ClippingRankSum=1.635;DP=72;FS=13.931;MLEAC=1;MLEAF=0.500;MQ=60.00;MQ0=0;MQRankSum=0.741;QD=0.62;ReadPosRankSum=-0.817;ANN=A|missense_variant|MODERATE|CDS:Phatr3_J31400.p1|Gene_transcript:Phatr3_J31400.t1|transcript|transcript:Phatr3_J31400.t1|Coding|2/2|c.1237G>A|p.Glu413Lys|1237/5364|1237/5364|413/1787||WARNING_TRANSCRIPT_NO_START_CODON	GT:AD:DP:GQ:PL	0/1:65,7:72:73:73,0,3124
chr_1	1674	.	T	C	216.77	.	AC=1;AF=0.500;AN=2;BaseQRankSum=1.226;ClippingRankSum=-3.566;DP=70;FS=3.071;MLEAC=1;MLEAF=0.500;MQ=60.00;MQ0=0;MQRankSum=-0.097;QD=3.10;ReadPosRankSum=-0.403;ANN=C|synonymous_variant|LOW|CDS:Phatr3_J31400.p1|Gene_transcript:Phatr3_J31400.t1|transcript|transcript:Phatr3_J31400.t1|Coding|2/2|c.1245T>C|p.Asp415Asp|1245/5364|1245/5364|415/1787||WARNING_TRANSCRIPT_NO_START_CODON	GT:AD:DP:GQ:PL	0/1:59,11:70:99:245,0,2478
chr_1	1731	.	G	A	209.77	.	AC=1;AF=0.500;AN=2;BaseQRankSum=0.401;ClippingRankSum=0.611;DP=60;FS=0.000;MLEAC=1;MLEAF=0.500;MQ=60.00;MQ0=0;MQRankSum=-0.611;QD=3.50;ReadPosRankSum=1.127;ANN=A|synonymous_variant|LOW|CDS:Phatr3_J31400.p1|Gene_transcript:Phatr3_J31400.t1|transcript|transcript:Phatr3_J31400.t1|Coding|2/2|c.1302G>A|p.Gln434Gln|1302/5364|1302/5364|434/1787||WARNING_TRANSCRIPT_NO_START_CODON	GT:AD:DP:GQ:PL	0/1:49,11:60:99:238,0,1832
chr_1	1865	.	T	A	736.77	.	AC=1;AF=0.500;AN=2;BaseQRankSum=-0.953;ClippingRankSum=-1.721;DP=106;FS=5.704;MLEAC=1;MLEAF=0.500;MQ=60.00;MQ0=0;MQRankSum=0.185;QD=6.95;ReadPosRankSum=1.699;ANN=A|missense_variant|MODERATE|CDS:Phatr3_J31400.p1|Gene_transcript:Phatr3_J31400.t1|transcript|transcript:Phatr3_J31400.t1|Coding|2/2|c.1436T>A|p.Phe479Tyr|1436/5364|1436/5364|479/1787||WARNING_TRANSCRIPT_NO_START_CODON	GT:AD:DP:GQ:PL	0/1:77,28:105:99:765,0,2839
chr_1	1935	.	C	T	47.77	.	AC=1;AF=0.500;AN=2;BaseQRankSum=0.204;ClippingRankSum=-1.117;DP=115;FS=2.808;MLEAC=1;MLEAF=0.500;MQ=60.00;MQ0=0;MQRankSum=0.100;QD=0.42;ReadPosRankSum=-0.290;ANN=T|synonymous_variant|LOW|CDS:Phatr3_J31400.p1|Gene_transcript:Phatr3_J31400.t1|transcript|transcript:Phatr3_J31400.t1|Coding|2/2|c.1506C>T|p.Asp502Asp|1506/5364|1506/5364|502/1787||WARNING_TRANSCRIPT_NO_START_CODON	GT:AD:DP:GQ:PL	0/1:104,11:115:76:76,0,4089
chr_1	2034	.	T	C	414.77	.	AC=1;AF=0.500;AN=2;BaseQRankSum=-0.321;ClippingRankSum=1.082;DP=65;FS=2.445;MLEAC=1;MLEAF=0.500;MQ=60.00;MQ0=0;MQRankSum=0.590;QD=6.38;ReadPosRankSum=-1.127;ANN=C|synonymous_variant|LOW|CDS:Phatr3_J31400.p1|Gene_transcript:Phatr3_J31400.t1|transcript|transcript:Phatr3_J31400.t1|Coding|2/2|c.1605T>C|p.Phe535Phe|1605/5364|1605/5364|535/1787||WARNING_TRANSCRIPT_NO_START_CODON	GT:AD:DP:GQ:PL	0/1:48,17:65:99:443,0,2342
chr_1	2042	.	C	T	421.77	.	AC=1;AF=0.500;AN=2;BaseQRankSum=0.353;ClippingRankSum=-0.353;DP=61;FS=6.122;MLEAC=1;MLEAF=0.500;MQ=60.00;MQ0=0;MQRankSum=-0.160;QD=6.91;ReadPosRankSum=0.630;ANN=T|missense_variant|MODERATE|CDS:Phatr3_J31400.p1|Gene_transcript:Phatr3_J31400.t1|transcript|transcript:Phatr3_J31400.t1|Coding|2/2|c.1613C>T|p.Ser538Leu|1613/5364|1613/5364|538/1787||WARNING_TRANSCRIPT_NO_START_CODON	GT:AD:DP:GQ:PL	0/1:53,8:61:99:450,0,2543
chr_1	2071	.	G	A	198.77	.	AC=1;AF=0.500;AN=2;BaseQRankSum=1.738;ClippingRankSum=1.888;DP=91;FS=6.596;MLEAC=1;MLEAF=0.500;MQ=60.00;MQ0=0;MQRankSum=0.316;QD=2.18;ReadPosRankSum=-0.882;ANN=A|missense_variant|MODERATE|CDS:Phatr3_J31400.p1|Gene_transcript:Phatr3_J31400.t1|transcript|transcript:Phatr3_J31400.t1|Coding|2/2|c.1642G>A|p.Glu548Lys|1642/5364|1642/5364|548/1787||WARNING_TRANSCRIPT_NO_START_CODON	GT:AD:DP:GQ:PL	0/1:76,15:91:99:227,0,3103
chr_1	2094	.	C	G	807.77	.	AC=1;AF=0.500;AN=2;BaseQRankSum=3.976;ClippingRankSum=0.319;DP=106;FS=20.547;MLEAC=1;MLEAF=0.500;MQ=60.00;MQ0=0;MQRankSum=-1.878;QD=7.62;ReadPosRankSum=0.964;ANN=G|synonymous_variant|LOW|CDS:Phatr3_J31400.p1|Gene_transcript:Phatr3_J31400.t1|transcript|transcript:Phatr3_J31400.t1|Coding|2/2|c.1665C>G|p.Thr555Thr|1665/5364|1665/5364|555/1787||WARNING_TRANSCRIPT_NO_START_CODON	GT:AD:DP:GQ:PL	0/1:77,29:106:99:836,0,2744
chr_1	2261	.	A	G	1894.77	.	AC=1;AF=0.500;AN=2;BaseQRankSum=0.729;ClippingRankSum=0.158;DP=64;FS=4.996;MLEAC=1;MLEAF=0.500;MQ=60.00;MQ0=0;MQRankSum=1.696;QD=29.61;ReadPosRankSum=0.571;ANN=G|missense_variant|MODERATE|CDS:Phatr3_J31400.p1|Gene_transcript:Phatr3_J31400.t1|transcript|transcript:Phatr3_J31400.t1|Coding|2/2|c.1832A>G|p.Gln611Arg|1832/5364|1832/5364|611/1787||WARNING_TRANSCRIPT_NO_START_CODON	GT:AD:DP:GQ:PL	0/1:15,49:64:99:1923,0,425
chr_1	2310	.	C	A	508.77	.	AC=1;AF=0.500;AN=2;BaseQRankSum=2.130;ClippingRankSum=-1.270;DP=112;FS=31.615;MLEAC=1;MLEAF=0.500;MQ=60.00;MQ0=0;MQRankSum=1.780;QD=4.54;ReadPosRankSum=0.867;ANN=A|synonymous_variant|LOW|CDS:Phatr3_J31400.p1|Gene_transcript:Phatr3_J31400.t1|transcript|transcript:Phatr3_J31400.t1|Coding|2/2|c.1881C>A|p.Thr627Thr|1881/5364|1881/5364|627/1787||WARNING_TRANSCRIPT_NO_START_CODON	GT:AD:DP:GQ:PL	0/1:89,21:110:99:537,0,3502
chr_1	2345	.	T	A	222.77	.	AC=1;AF=0.500;AN=2;BaseQRankSum=-0.604;ClippingRankSum=0.136;DP=119;FS=13.154;MLEAC=1;MLEAF=0.500;MQ=60.00;MQ0=0;MQRankSum=-0.019;QD=1.87;ReadPosRankSum=-0.012;ANN=A|missense_variant|MODERATE|CDS:Phatr3_J31400.p1|Gene_transcript:Phatr3_J31400.t1|transcript|transcript:Phatr3_J31400.t1|Coding|2/2|c.1916T>A|p.Val639Asp|1916/5364|1916/5364|639/1787||WARNING_TRANSCRIPT_NO_START_CODON	GT:AD:DP:GQ:PL	0/1:103,16:119:99:251,0,4211
chr_1	2393	.	T	C	1761.77	.	AC=1;AF=0.500;AN=2;BaseQRankSum=1.408;ClippingRankSum=-0.350;DP=55;FS=0.000;MLEAC=1;MLEAF=0.500;MQ=60.00;MQ0=0;MQRankSum=-1.106;QD=32.03;ReadPosRankSum=0.350;ANN=C|missense_variant|MODERATE|CDS:Phatr3_J31400.p1|Gene_transcript:Phatr3_J31400.t1|transcript|transcript:Phatr3_J31400.t1|Coding|2/2|c.1964T>C|p.Leu655Ser|1964/5364|1964/5364|655/1787||WARNING_TRANSCRIPT_NO_START_CODON	GT:AD:DP:GQ:PL	0/1:15,40:55:99:1790,0,421
chr_1	2430	.	C	T	104.77	.	AC=1;AF=0.500;AN=2;BaseQRankSum=0.477;ClippingRankSum=-0.938;DP=43;FS=5.018;MLEAC=1;MLEAF=0.500;MQ=60.00;MQ0=0;MQRankSum=-1.168;QD=2.44;ReadPosRankSum=0.642;ANN=T|synonymous_variant|LOW|CDS:Phatr3_J31400.p1|Gene_transcript:Phatr3_J31400.t1|transcript|transcript:Phatr3_J31400.t1|Coding|2/2|c.2001C>T|p.Val667Val|2001/5364|2001/5364|667/1787||WARNING_TRANSCRIPT_NO_START_CODON	GT:AD:DP:GQ:PL	0/1:36,7:43:99:133,0,1669
chr_1	2491	.	C	T	139.77	.	AC=1;AF=0.500;AN=2;BaseQRankSum=0.647;ClippingRankSum=-0.335;DP=76;FS=0.000;MLEAC=1;MLEAF=0.500;MQ=60.00;MQ0=0;MQRankSum=0.881;QD=1.84;ReadPosRankSum=-0.148;ANN=T|missense_variant|MODERATE|CDS:Phatr3_J31400.p1|Gene_transcript:Phatr3_J31400.t1|transcript|transcript:Phatr3_J31400.t1|Coding|2/2|c.2062C>T|p.Arg688Cys|2062/5364|2062/5364|688/1787||WARNING_TRANSCRIPT_NO_START_CODON	GT:AD:DP:GQ:PL	0/1:65,10:75:99:168,0,2478
chr_1	2547	.	A	G	1004.77	.	AC=1;AF=0.500;AN=2;BaseQRankSum=0.874;ClippingRankSum=0.559;DP=88;FS=3.334;MLEAC=1;MLEAF=0.500;MQ=60.00;MQ0=0;MQRankSum=-1.031;QD=11.42;ReadPosRankSum=0.568;ANN=G|synonymous_variant|LOW|CDS:Phatr3_J31400.p1|Gene_transcript:Phatr3_J31400.t1|transcript|transcript:Phatr3_J31400.t1|Coding|2/2|c.2118A>G|p.Lys706Lys|2118/5364|2118/5364|706/1787||WARNING_TRANSCRIPT_NO_START_CODON	GT:AD:DP:GQ:PL	0/1:57,31:88:99:1033,0,2103
chr_1	2634	.	T	C	95.77	.	AC=1;AF=0.500;AN=2;BaseQRankSum=0.838;ClippingRankSum=1.581;DP=71;FS=14.089;MLEAC=1;MLEAF=0.500;MQ=60.00;MQ0=0;MQRankSum=0.406;QD=1.35;ReadPosRankSum=2.463;ANN=C|synonymous_variant|LOW|CDS:Phatr3_J31400.p1|Gene_transcript:Phatr3_J31400.t1|transcript|transcript:Phatr3_J31400.t1|Coding|2/2|c.2205T>C|p.Val735Val|2205/5364|2205/5364|735/1787||WARNING_TRANSCRIPT_NO_START_CODON	GT:AD:DP:GQ:PL	0/1:62,9:71:99:124,0,2998
chr_1	2673	.	T	C	2677.77	.	AC=1;AF=0.500;AN=2;BaseQRankSum=1.633;ClippingRankSum=2.065;DP=71;FS=28.328;MLEAC=1;MLEAF=0.500;MQ=60.00;MQ0=0;MQRankSum=0.216;QD=37.28;ReadPosRankSum=-1.184;ANN=C|synonymous_variant|LOW|CDS:Phatr3_J31400.p1|Gene_transcript:Phatr3_J31400.t1|transcript|transcript:Phatr3_J31400.t1|Coding|2/2|c.2244T>C|p.Arg748Arg|2244/5364|2244/5364|748/1787||WARNING_TRANSCRIPT_NO_START_CODON	GT:AD:DP:GQ:PL	0/1:9,62:71:99:2706,0,130
chr_1	2699	.	T	C	2279.77	.	AC=1;AF=0.500;AN=2;BaseQRankSum=0.111;ClippingRankSum=-0.486;DP=69;FS=46.493;MLEAC=1;MLEAF=0.500;MQ=60.00;MQ0=0;MQRankSum=1.611;QD=33.04;ReadPosRankSum=-1.440;ANN=C|missense_variant|MODERATE|CDS:Phatr3_J31400.p1|Gene_transcript:Phatr3_J31400.t1|transcript|transcript:Phatr3_J31400.t1|Coding|2/2|c.2270T>C|p.Ile757Thr|2270/5364|2270/5364|757/1787||WARNING_TRANSCRIPT_NO_START_CODON	GT:AD:DP:GQ:PL	0/1:10,59:69:99:2308,0,209
chr_1	2755	.	G	C	683.77	.	AC=1;AF=0.500;AN=2;BaseQRankSum=0.415;ClippingRankSum=1.689;DP=79;FS=0.000;MLEAC=1;MLEAF=0.500;MQ=60.00;MQ0=0;MQRankSum=0.556;QD=8.66;ReadPosRankSum=0.480;ANN=C|missense_variant|MODERATE|CDS:Phatr3_J31400.p1|Gene_transcript:Phatr3_J31400.t1|transcript|transcript:Phatr3_J31400.t1|Coding|2/2|c.2326G>C|p.Asp776His|2326/5364|2326/5364|776/1787||WARNING_TRANSCRIPT_NO_START_CODON	GT:AD:DP:GQ:PL	0/1:56,23:79:99:712,0,2199
chr_1	2875	.	C	T	1579.77	.	AC=1;AF=0.500;AN=2;BaseQRankSum=-0.677;ClippingRankSum=2.490;DP=151;FS=7.566;MLEAC=1;MLEAF=0.500;MQ=60.00;MQ0=0;MQRankSum=-0.188;QD=10.46;ReadPosRankSum=-2.176;ANN=T|missense_variant|MODERATE|CDS:Phatr3_J31400.p1|Gene_transcript:Phatr3_J31400.t1|transcript|transcript:Phatr3_J31400.t1|Coding|2/2|c.2446C>T|p.Arg816Cys|2446/5364|2446/5364|816/1787||WARNING_TRANSCRIPT_NO_START_CODON	GT:AD:DP:GQ:PL	0/1:97,54:151:99:1608,0,3769
chr_1	3147	.	C	T	499.77	.	AC=1;AF=0.500;AN=2;BaseQRankSum=-0.979;ClippingRankSum=-2.017;DP=59;FS=11.010;MLEAC=1;MLEAF=0.500;MQ=60.00;MQ0=0;MQRankSum=1.309;QD=8.47;ReadPosRankSum=0.798;ANN=T|synonymous_variant|LOW|CDS:Phatr3_J31400.p1|Gene_transcript:Phatr3_J31400.t1|transcript|transcript:Phatr3_J31400.t1|Coding|2/2|c.2718C>T|p.Ile906Ile|2718/5364|2718/5364|906/1787||WARNING_TRANSCRIPT_NO_START_CODON	GT:AD:DP:GQ:PL	0/1:41,18:59:99:528,0,2043
chr_1	3225	.	G	A	598.77	.	AC=1;AF=0.500;AN=2;BaseQRankSum=1.330;ClippingRankSum=-0.064;DP=77;FS=1.030;MLEAC=1;MLEAF=0.500;MQ=60.00;MQ0=0;MQRankSum=-0.029;QD=7.78;ReadPosRankSum=0.587;ANN=A|synonymous_variant|LOW|CDS:Phatr3_J31400.p1|Gene_transcript:Phatr3_J31400.t1|transcript|transcript:Phatr3_J31400.t1|Coding|2/2|c.2796G>A|p.Ala932Ala|2796/5364|2796/5364|932/1787||WARNING_TRANSCRIPT_NO_START_CODON	GT:AD:DP:GQ:PL	0/1:57,20:77:99:627,0,2056
chr_1	3283	.	T	C	1115.77	.	AC=1;AF=0.500;AN=2;BaseQRankSum=0.273;ClippingRankSum=-0.026;DP=54;FS=6.813;MLEAC=1;MLEAF=0.500;MQ=60.00;MQ0=0;MQRankSum=-0.097;QD=20.66;ReadPosRankSum=2.051;ANN=C|missense_variant|MODERATE|CDS:Phatr3_J31400.p1|Gene_transcript:Phatr3_J31400.t1|transcript|transcript:Phatr3_J31400.t1|Coding|2/2|c.2854T>C|p.Cys952Arg|2854/5364|2854/5364|952/1787||WARNING_TRANSCRIPT_NO_START_CODON	GT:AD:DP:GQ:PL	0/1:22,32:54:99:1144,0,745
chr_1	3310	.	G	A	417.77	.	AC=1;AF=0.500;AN=2;BaseQRankSum=0.722;ClippingRankSum=0.093;DP=57;FS=6.373;MLEAC=1;MLEAF=0.500;MQ=60.00;MQ0=0;MQRankSum=-0.167;QD=7.33;ReadPosRankSum=-1.832;ANN=A|missense_variant|MODERATE|CDS:Phatr3_J31400.p1|Gene_transcript:Phatr3_J31400.t1|transcript|transcript:Phatr3_J31400.t1|Coding|2/2|c.2881G>A|p.Asp961Asn|2881/5364|2881/5364|961/1787||WARNING_TRANSCRIPT_NO_START_CODON	GT:AD:DP:GQ:PL	0/1:41,15:56:99:446,0,1706
chr_1	3374	.	A	G	127.77	.	AC=1;AF=0.500;AN=2;BaseQRankSum=-0.161;ClippingRankSum=2.144;DP=76;FS=10.655;MLEAC=1;MLEAF=0.500;MQ=60.00;MQ0=0;MQRankSum=0.069;QD=1.68;ReadPosRankSum=-2.021;ANN=G|missense_variant|MODERATE|CDS:Phatr3_J31400.p1|Gene_transcript:Phatr3_J31400.t1|transcript|transcript:Phatr3_J31400.t1|Coding|2/2|c.2945A>G|p.Lys982Arg|2945/5364|2945/5364|982/1787||WARNING_TRANSCRIPT_NO_START_CODON	GT:AD:DP:GQ:PL	0/1:66,10:76:99:156,0,3418
chr_1	3378	.	T	C	142.77	.	AC=1;AF=0.500;AN=2;BaseQRankSum=0.346;ClippingRankSum=1.329;DP=76;FS=1.325;MLEAC=1;MLEAF=0.500;MQ=60.00;MQ0=0;MQRankSum=0.884;QD=1.88;ReadPosRankSum=0.269;ANN=C|synonymous_variant|LOW|CDS:Phatr3_J31400.p1|Gene_transcript:Phatr3_J31400.t1|transcript|transcript:Phatr3_J31400.t1|Coding|2/2|c.2949T>C|p.Thr983Thr|2949/5364|2949/5364|983/1787||WARNING_TRANSCRIPT_NO_START_CODON	GT:AD:DP:GQ:PL	0/1:66,10:76:99:171,0,3245
chr_1	3484	.	A	G	449.77	.	AC=1;AF=0.500;AN=2;BaseQRankSum=0.699;ClippingRankSum=0.338;DP=86;FS=2.623;MLEAC=1;MLEAF=0.500;MQ=60.00;MQ0=0;MQRankSum=0.326;QD=5.23;ReadPosRankSum=-2.037;ANN=G|missense_variant|MODERATE|CDS:Phatr3_J31400.p1|Gene_transcript:Phatr3_J31400.t1|transcript|transcript:Phatr3_J31400.t1|Coding|2/2|c.3055A>G|p.Lys1019Glu|3055/5364|3055/5364|1019/1787||WARNING_TRANSCRIPT_NO_START_CODON	GT:AD:DP:GQ:PL	0/1:73,13:86:99:478,0,3254
chr_1	3511	.	A	G	2327.77	.	AC=1;AF=0.500;AN=2;BaseQRankSum=1.757;ClippingRankSum=-1.064;DP=89;FS=1.813;MLEAC=1;MLEAF=0.500;MQ=60.00;MQ0=0;MQRankSum=-0.962;QD=26.15;ReadPosRankSum=1.637;ANN=G|missense_variant|MODERATE|CDS:Phatr3_J31400.p1|Gene_transcript:Phatr3_J31400.t1|transcript|transcript:Phatr3_J31400.t1|Coding|2/2|c.3082A>G|p.Asn1028Asp|3082/5364|3082/5364|1028/1787||WARNING_TRANSCRIPT_NO_START_CODON	GT:AD:DP:GQ:PL	0/1:32,57:89:99:2356,0,1618
chr_1	3661	.	A	G	140.77	.	AC=1;AF=0.500;AN=2;BaseQRankSum=-0.330;ClippingRankSum=-0.045;DP=87;FS=12.827;MLEAC=1;MLEAF=0.500;MQ=60.00;MQ0=0;MQRankSum=-0.110;QD=1.62;ReadPosRankSum=0.343;ANN=G|missense_variant|MODERATE|CDS:Phatr3_J31400.p1|Gene_transcript:Phatr3_J31400.t1|transcript|transcript:Phatr3_J31400.t1|Coding|2/2|c.3232A>G|p.Thr1078Ala|3232/5364|3232/5364|1078/1787||WARNING_TRANSCRIPT_NO_START_CODON	GT:AD:DP:GQ:PL	0/1:71,12:83:99:169,0,3598
chr_1	3760	.	C	T	188.77	.	AC=1;AF=0.500;AN=2;BaseQRankSum=1.271;ClippingRankSum=-1.513;DP=117;FS=1.137;MLEAC=1;MLEAF=0.500;MQ=60.00;MQ0=0;MQRankSum=0.091;QD=1.61;ReadPosRankSum=2.459;ANN=T|missense_variant|MODERATE|CDS:Phatr3_J31400.p1|Gene_transcript:Phatr3_J31400.t1|transcript|transcript:Phatr3_J31400.t1|Coding|2/2|c.3331C>T|p.Arg1111Cys|3331/5364|3331/5364|1111/1787||WARNING_TRANSCRIPT_NO_START_CODON	GT:AD:DP:GQ:PL	0/1:104,13:117:99:217,0,4000
chr_1	3849	.	T	C	716.77	.	AC=1;AF=0.500;AN=2;BaseQRankSum=0.060;ClippingRankSum=0.954;DP=55;FS=3.794;MLEAC=1;MLEAF=0.500;MQ=60.00;MQ0=0;MQRankSum=-0.850;QD=13.03;ReadPosRankSum=1.177;ANN=C|synonymous_variant|LOW|CDS:Phatr3_J31400.p1|Gene_transcript:Phatr3_J31400.t1|transcript|transcript:Phatr3_J31400.t1|Coding|2/2|c.3420T>C|p.Asn1140Asn|3420/5364|3420/5364|1140/1787||WARNING_TRANSCRIPT_NO_START_CODON	GT:AD:DP:GQ:PL	0/1:33,22:55:99:745,0,1166
chr_1	3886	.	G	A	816.77	.	AC=1;AF=0.500;AN=2;BaseQRankSum=-0.429;ClippingRankSum=-0.898;DP=34;FS=0.000;MLEAC=1;MLEAF=0.500;MQ=60.00;MQ0=0;MQRankSum=-0.156;QD=24.02;ReadPosRankSum=-0.468;ANN=A|missense_variant|MODERATE|CDS:Phatr3_J31400.p1|Gene_transcript:Phatr3_J31400.t1|transcript|transcript:Phatr3_J31400.t1|Coding|2/2|c.3457G>A|p.Glu1153Lys|3457/5364|3457/5364|1153/1787||WARNING_TRANSCRIPT_NO_START_CODON	GT:AD:DP:GQ:PL	0/1:9,25:34:99:845,0,283
chr_1	3915	.	G	A	118.77	.	AC=1;AF=0.500;AN=2;BaseQRankSum=0.410;ClippingRankSum=0.574;DP=59;FS=0.000;MLEAC=1;MLEAF=0.500;MQ=60.00;MQ0=0;MQRankSum=-0.668;QD=2.01;ReadPosRankSum=-1.137;ANN=A|synonymous_variant|LOW|CDS:Phatr3_J31400.p1|Gene_transcript:Phatr3_J31400.t1|transcript|transcript:Phatr3_J31400.t1|Coding|2/2|c.3486G>A|p.Ser1162Ser|3486/5364|3486/5364|1162/1787||WARNING_TRANSCRIPT_NO_START_CODON	GT:AD:DP:GQ:PL	0/1:52,7:59:99:147,0,2237
chr_1	3929	.	C	T	252.77	.	AC=1;AF=0.500;AN=2;BaseQRankSum=0.049;ClippingRankSum=0.186;DP=84;FS=1.280;MLEAC=1;MLEAF=0.500;MQ=60.00;MQ0=0;MQRankSum=0.111;QD=3.01;ReadPosRankSum=-0.186;ANN=T|missense_variant|MODERATE|CDS:Phatr3_J31400.p1|Gene_transcript:Phatr3_J31400.t1|transcript|transcript:Phatr3_J31400.t1|Coding|2/2|c.3500C>T|p.Pro1167Leu|3500/5364|3500/5364|1167/1787||WARNING_TRANSCRIPT_NO_START_CODON	GT:AD:DP:GQ:PL	0/1:71,13:84:99:281,0,2953
chr_1	3951	.	G	A	273.77	.	AC=1;AF=0.500;AN=2;BaseQRankSum=-0.535;ClippingRankSum=1.371;DP=97;FS=2.907;MLEAC=1;MLEAF=0.500;MQ=60.00;MQ0=0;MQRankSum=0.175;QD=2.82;ReadPosRankSum=0.895;ANN=A|synonymous_variant|LOW|CDS:Phatr3_J31400.p1|Gene_transcript:Phatr3_J31400.t1|transcript|transcript:Phatr3_J31400.t1|Coding|2/2|c.3522G>A|p.Ser1174Ser|3522/5364|3522/5364|1174/1787||WARNING_TRANSCRIPT_NO_START_CODON	GT:AD:DP:GQ:PL	0/1:84,13:97:99:302,0,3133
chr_1	4088	.	C	T	203.77	.	AC=1;AF=0.500;AN=2;BaseQRankSum=0.778;ClippingRankSum=0.259;DP=45;FS=1.631;MLEAC=1;MLEAF=0.500;MQ=60.00;MQ0=0;MQRankSum=0.505;QD=4.53;ReadPosRankSum=-1.024;ANN=T|missense_variant|MODERATE|CDS:Phatr3_J31400.p1|Gene_transcript:Phatr3_J31400.t1|transcript|transcript:Phatr3_J31400.t1|Coding|2/2|c.3659C>T|p.Ser1220Leu|3659/5364|3659/5364|1220/1787||WARNING_TRANSCRIPT_NO_START_CODON	GT:AD:DP:GQ:PL	0/1:35,10:45:99:232,0,1721
chr_1	4100	.	G	C	66.77	.	AC=1;AF=0.500;AN=2;BaseQRankSum=-1.168;ClippingRankSum=0.730;DP=48;FS=3.975;MLEAC=1;MLEAF=0.500;MQ=60.00;MQ0=0;MQRankSum=-0.058;QD=1.39;ReadPosRankSum=-1.110;ANN=C|missense_variant|MODERATE|CDS:Phatr3_J31400.p1|Gene_transcript:Phatr3_J31400.t1|transcript|transcript:Phatr3_J31400.t1|Coding|2/2|c.3671G>C|p.Gly1224Ala|3671/5364|3671/5364|1224/1787||WARNING_TRANSCRIPT_NO_START_CODON	GT:AD:DP:GQ:PL	0/1:41,7:48:95:95,0,2528
chr_1	4107	.	G	A	31.77	.	AC=1;AF=0.500;AN=2;BaseQRankSum=1.052;ClippingRankSum=-0.747;DP=51;FS=1.859;MLEAC=1;MLEAF=0.500;MQ=60.00;MQ0=0;MQRankSum=-0.412;QD=0.62;ReadPosRankSum=1.235;ANN=A|synonymous_variant|LOW|CDS:Phatr3_J31400.p1|Gene_transcript:Phatr3_J31400.t1|transcript|transcript:Phatr3_J31400.t1|Coding|2/2|c.3678G>A|p.Glu1226Glu|3678/5364|3678/5364|1226/1787||WARNING_TRANSCRIPT_NO_START_CODON	GT:AD:DP:GQ:PL	0/1:43,6:49:60:60,0,2186
chr_1	4135	.	C	T	148.77	.	AC=1;AF=0.500;AN=2;BaseQRankSum=1.998;ClippingRankSum=0.119;DP=50;FS=0.000;MLEAC=1;MLEAF=0.500;MQ=60.00;MQ0=0;MQRankSum=0.569;QD=2.98;ReadPosRankSum=0.357;ANN=T|missense_variant|MODERATE|CDS:Phatr3_J31400.p1|Gene_transcript:Phatr3_J31400.t1|transcript|transcript:Phatr3_J31400.t1|Coding|2/2|c.3706C>T|p.Arg1236Cys|3706/5364|3706/5364|1236/1787||WARNING_TRANSCRIPT_NO_START_CODON	GT:AD:DP:GQ:PL	0/1:42,8:50:99:177,0,1685
chr_1	4225	.	G	A	157.77	.	AC=1;AF=0.500;AN=2;BaseQRankSum=-0.014;ClippingRankSum=-0.318;DP=48;FS=1.809;MLEAC=1;MLEAF=0.500;MQ=60.00;MQ0=0;MQRankSum=0.401;QD=3.29;ReadPosRankSum=-0.041;ANN=A|missense_variant|MODERATE|CDS:Phatr3_J31400.p1|Gene_transcript:Phatr3_J31400.t1|transcript|transcript:Phatr3_J31400.t1|Coding|2/2|c.3796G>A|p.Asp1266Asn|3796/5364|3796/5364|1266/1787||WARNING_TRANSCRIPT_NO_START_CODON	GT:AD:DP:GQ:PL	0/1:40,8:48:99:186,0,1508
chr_1	4413	.	T	A	763.77	.	AC=1;AF=0.500;AN=2;BaseQRankSum=0.382;ClippingRankSum=-1.503;DP=29;FS=28.316;MLEAC=1;MLEAF=0.500;MQ=60.00;MQ0=0;MQRankSum=-0.688;QD=26.34;ReadPosRankSum=0.739;ANN=A|missense_variant|MODERATE|CDS:Phatr3_J31400.p1|Gene_transcript:Phatr3_J31400.t1|transcript|transcript:Phatr3_J31400.t1|Coding|2/2|c.3984T>A|p.Phe1328Leu|3984/5364|3984/5364|1328/1787||WARNING_TRANSCRIPT_NO_START_CODON	GT:AD:DP:GQ:PL	0/1:7,22:29:99:792,0,205
chr_1	4521	.	A	T	160.77	.	AC=1;AF=0.500;AN=2;BaseQRankSum=0.352;ClippingRankSum=0.621;DP=60;FS=0.000;MLEAC=1;MLEAF=0.500;MQ=60.00;MQ0=0;MQRankSum=-0.124;QD=2.68;ReadPosRankSum=0.683;ANN=T|synonymous_variant|LOW|CDS:Phatr3_J31400.p1|Gene_transcript:Phatr3_J31400.t1|transcript|transcript:Phatr3_J31400.t1|Coding|2/2|c.4092A>T|p.Gly1364Gly|4092/5364|4092/5364|1364/1787||WARNING_TRANSCRIPT_NO_START_CODON	GT:AD:DP:GQ:PL	0/1:51,9:60:99:189,0,1900
chr_1	4803	.	A	T	409.77	.	AC=1;AF=0.500;AN=2;BaseQRankSum=0.549;ClippingRankSum=0.201;DP=143;FS=2.011;MLEAC=1;MLEAF=0.500;MQ=60.00;MQ0=0;MQRankSum=-1.119;QD=2.87;ReadPosRankSum=-2.817;ANN=T|synonymous_variant|LOW|CDS:Phatr3_J31400.p1|Gene_transcript:Phatr3_J31400.t1|transcript|transcript:Phatr3_J31400.t1|Coding|2/2|c.4374A>T|p.Thr1458Thr|4374/5364|4374/5364|1458/1787||WARNING_TRANSCRIPT_NO_START_CODON	GT:AD:DP:GQ:PL	0/1:106,24:130:99:544,0,4766
chr_1	4852	.	A	G	1486.77	.	AC=1;AF=0.500;AN=2;BaseQRankSum=1.995;ClippingRankSum=-1.153;DP=143;FS=48.299;MLEAC=1;MLEAF=0.500;MQ=60.00;MQ0=0;MQRankSum=0.018;QD=10.40;ReadPosRankSum=1.552;ANN=G|missense_variant|MODERATE|CDS:Phatr3_J31400.p1|Gene_transcript:Phatr3_J31400.t1|transcript|transcript:Phatr3_J31400.t1|Coding|2/2|c.4423A>G|p.Asn1475Asp|4423/5364|4423/5364|1475/1787||WARNING_TRANSCRIPT_NO_START_CODON	GT:AD:DP:GQ:PL	0/1:97,45:142:99:1515,0,4177
chr_1	4899	.	G	A	1570.77	.	AC=1;AF=0.500;AN=2;BaseQRankSum=1.826;ClippingRankSum=-2.029;DP=183;FS=2.043;MLEAC=1;MLEAF=0.500;MQ=60.00;MQ0=0;MQRankSum=-0.823;QD=8.58;ReadPosRankSum=0.358;ANN=A|synonymous_variant|LOW|CDS:Phatr3_J31400.p1|Gene_transcript:Phatr3_J31400.t1|transcript|transcript:Phatr3_J31400.t1|Coding|2/2|c.4470G>A|p.Lys1490Lys|4470/5364|4470/5364|1490/1787||WARNING_TRANSCRIPT_NO_START_CODON	GT:AD:DP:GQ:PL	0/1:130,53:183:99:1599,0,7088
chr_1	4905	.	T	C	689.77	.	AC=1;AF=0.500;AN=2;BaseQRankSum=1.273;ClippingRankSum=-1.163;DP=184;FS=2.479;MLEAC=1;MLEAF=0.500;MQ=60.00;MQ0=0;MQRankSum=0.817;QD=3.75;ReadPosRankSum=-0.586;ANN=C|synonymous_variant|LOW|CDS:Phatr3_J31400.p1|Gene_transcript:Phatr3_J31400.t1|transcript|transcript:Phatr3_J31400.t1|Coding|2/2|c.4476T>C|p.Ala1492Ala|4476/5364|4476/5364|1492/1787||WARNING_TRANSCRIPT_NO_START_CODON	GT:AD:DP:GQ:PL	0/1:151,32:183:99:718,0,8577
chr_1	5052	.	G	A	604.77	.	AC=1;AF=0.500;AN=2;BaseQRankSum=2.182;ClippingRankSum=1.306;DP=178;FS=6.674;MLEAC=1;MLEAF=0.500;MQ=60.00;MQ0=0;MQRankSum=-0.345;QD=3.40;ReadPosRankSum=-1.233;ANN=A|synonymous_variant|LOW|CDS:Phatr3_J31400.p1|Gene_transcript:Phatr3_J31400.t1|transcript|transcript:Phatr3_J31400.t1|Coding|2/2|c.4623G>A|p.Val1541Val|4623/5364|4623/5364|1541/1787||WARNING_TRANSCRIPT_NO_START_CODON	GT:AD:DP:GQ:PL	0/1:151,27:178:99:633,0,13173
chr_1	5053	.	G	A	604.77	.	AC=1;AF=0.500;AN=2;BaseQRankSum=2.188;ClippingRankSum=1.441;DP=176;FS=6.805;MLEAC=1;MLEAF=0.500;MQ=60.00;MQ0=0;MQRankSum=0.661;QD=3.44;ReadPosRankSum=-1.392;ANN=A|missense_variant|MODERATE|CDS:Phatr3_J31400.p1|Gene_transcript:Phatr3_J31400.t1|transcript|transcript:Phatr3_J31400.t1|Coding|2/2|c.4624G>A|p.Gly1542Arg|4624/5364|4624/5364|1542/1787||WARNING_TRANSCRIPT_NO_START_CODON	GT:AD:DP:GQ:PL	0/1:149,27:176:99:633,0,13173
chr_1	5061	.	A	C	919.77	.	AC=1;AF=0.500;AN=2;BaseQRankSum=1.134;ClippingRankSum=0.109;DP=164;FS=6.051;MLEAC=1;MLEAF=0.500;MQ=60.00;MQ0=0;MQRankSum=1.412;QD=5.61;ReadPosRankSum=-0.248;ANN=C|synonymous_variant|LOW|CDS:Phatr3_J31400.p1|Gene_transcript:Phatr3_J31400.t1|transcript|transcript:Phatr3_J31400.t1|Coding|2/2|c.4632A>C|p.Leu1544Leu|4632/5364|4632/5364|1544/1787||WARNING_TRANSCRIPT_NO_START_CODON	GT:AD:DP:GQ:PL	0/1:128,36:164:99:948,0,7275
chr_1	5160	.	G	A	2093.77	.	AC=1;AF=0.500;AN=2;BaseQRankSum=0.006;ClippingRankSum=0.749;DP=199;FS=10.317;MLEAC=1;MLEAF=0.500;MQ=60.00;MQ0=0;MQRankSum=0.881;QD=10.52;ReadPosRankSum=-1.432;ANN=A|synonymous_variant|LOW|CDS:Phatr3_J31400.p1|Gene_transcript:Phatr3_J31400.t1|transcript|transcript:Phatr3_J31400.t1|Coding|2/2|c.4731G>A|p.Leu1577Leu|4731/5364|4731/5364|1577/1787||WARNING_TRANSCRIPT_NO_START_CODON	GT:AD:DP:GQ:PL	0/1:130,69:199:99:2122,0,7794
chr_1	5166	.	T	C	2313.77	.	AC=1;AF=0.500;AN=2;BaseQRankSum=1.914;ClippingRankSum=-1.195;DP=202;FS=12.780;MLEAC=1;MLEAF=0.500;MQ=60.00;MQ0=0;MQRankSum=-0.930;QD=11.45;ReadPosRankSum=0.722;ANN=C|synonymous_variant|LOW|CDS:Phatr3_J31400.p1|Gene_transcript:Phatr3_J31400.t1|transcript|transcript:Phatr3_J31400.t1|Coding|2/2|c.4737T>C|p.His1579His|4737/5364|4737/5364|1579/1787||WARNING_TRANSCRIPT_NO_START_CODON	GT:AD:DP:GQ:PL	0/1:129,73:202:99:2342,0,8372
chr_1	5172	.	C	T	397.77	.	AC=1;AF=0.500;AN=2;BaseQRankSum=0.565;ClippingRankSum=1.725;DP=200;FS=1.771;MLEAC=1;MLEAF=0.500;MQ=60.00;MQ0=0;MQRankSum=-0.816;QD=1.99;ReadPosRankSum=-0.883;ANN=T|synonymous_variant|LOW|CDS:Phatr3_J31400.p1|Gene_transcript:Phatr3_J31400.t1|transcript|transcript:Phatr3_J31400.t1|Coding|2/2|c.4743C>T|p.Phe1581Phe|4743/5364|4743/5364|1581/1787||WARNING_TRANSCRIPT_NO_START_CODON	GT:AD:DP:GQ:PL	0/1:175,25:200:99:426,0,9496
chr_1	5317	.	C	A	2125.77	.	AC=1;AF=0.500;AN=2;BaseQRankSum=0.253;ClippingRankSum=4.979;DP=148;FS=21.840;MLEAC=1;MLEAF=0.500;MQ=60.00;MQ0=0;MQRankSum=-0.717;QD=14.36;ReadPosRankSum=-1.114;ANN=A|synonymous_variant|LOW|CDS:Phatr3_J31400.p1|Gene_transcript:Phatr3_J31400.t1|transcript|transcript:Phatr3_J31400.t1|Coding|2/2|c.4888C>A|p.Arg1630Arg|4888/5364|4888/5364|1630/1787||WARNING_TRANSCRIPT_NO_START_CODON	GT:AD:DP:GQ:PL	0/1:87,61:148:99:2154,0,3530
chr_1	5327	.	C	T	224.77	.	AC=1;AF=0.500;AN=2;BaseQRankSum=1.276;ClippingRankSum=1.917;DP=142;FS=3.602;MLEAC=1;MLEAF=0.500;MQ=60.00;MQ0=0;MQRankSum=1.037;QD=1.58;ReadPosRankSum=-0.408;ANN=T|missense_variant|MODERATE|CDS:Phatr3_J31400.p1|Gene_transcript:Phatr3_J31400.t1|transcript|transcript:Phatr3_J31400.t1|Coding|2/2|c.4898C>T|p.Ser1633Leu|4898/5364|4898/5364|1633/1787||WARNING_TRANSCRIPT_NO_START_CODON	GT:AD:DP:GQ:PL	0/1:125,17:142:99:253,0,8784
chr_1	5371	.	T	C	4827.77	.	AC=1;AF=0.500;AN=2;BaseQRankSum=-0.693;ClippingRankSum=0.321;DP=137;FS=7.726;MLEAC=1;MLEAF=0.500;MQ=60.00;MQ0=0;MQRankSum=0.576;QD=34.13;ReadPosRankSum=0.107;ANN=C|missense_variant|MODERATE|CDS:Phatr3_J31400.p1|Gene_transcript:Phatr3_J31400.t1|transcript|transcript:Phatr3_J31400.t1|Coding|2/2|c.4942T>C|p.Trp1648Arg|4942/5364|4942/5364|1648/1787||WARNING_TRANSCRIPT_NO_START_CODON	GT:AD:DP:GQ:PL	0/1:15,122:137:99:4856,0,179
chr_1	5451	.	C	A	95.77	.	AC=1;AF=0.500;AN=2;BaseQRankSum=0.112;ClippingRankSum=0.152;DP=166;FS=4.707;MLEAC=1;MLEAF=0.500;MQ=60.00;MQ0=0;MQRankSum=-0.087;QD=0.58;ReadPosRankSum=0.382;ANN=A|missense_variant|MODERATE|CDS:Phatr3_J31400.p1|Gene_transcript:Phatr3_J31400.t1|transcript|transcript:Phatr3_J31400.t1|Coding|2/2|c.5022C>A|p.Asn1674Lys|5022/5364|5022/5364|1674/1787||WARNING_TRANSCRIPT_NO_START_CODON	GT:AD:DP:GQ:PL	0/1:145,20:165:99:124,0,8201
chr_1	5474	.	T	C	6463.77	.	AC=1;AF=0.500;AN=2;BaseQRankSum=1.115;ClippingRankSum=2.063;DP=144;FS=10.722;MLEAC=1;MLEAF=0.500;MQ=60.00;MQ0=0;MQRankSum=0.069;QD=31.02;ReadPosRankSum=0.692;ANN=C|missense_variant|MODERATE|CDS:Phatr3_J31400.p1|Gene_transcript:Phatr3_J31400.t1|transcript|transcript:Phatr3_J31400.t1|Coding|2/2|c.5045T>C|p.Leu1682Ser|5045/5364|5045/5364|1682/1787||WARNING_TRANSCRIPT_NO_START_CODON	GT:AD:DP:GQ:PL	0/1:18,126:144:99:6492,0,116
chr_1	5592	.	A	G	576.77	.	AC=1;AF=0.500;AN=2;BaseQRankSum=1.977;ClippingRankSum=0.659;DP=151;FS=0.789;MLEAC=1;MLEAF=0.500;MQ=60.00;MQ0=0;MQRankSum=0.116;QD=3.82;ReadPosRankSum=-0.253;ANN=G|synonymous_variant|LOW|CDS:Phatr3_J31400.p1|Gene_transcript:Phatr3_J31400.t1|transcript|transcript:Phatr3_J31400.t1|Coding|2/2|c.5163A>G|p.Ser1721Ser|5163/5364|5163/5364|1721/1787||WARNING_TRANSCRIPT_NO_START_CODON	GT:AD:DP:GQ:PL	0/1:122,29:151:99:605,0,7652
chr_1	5681	.	C	G	64.77	.	AC=1;AF=0.500;AN=2;BaseQRankSum=0.801;ClippingRankSum=1.470;DP=76;FS=13.946;MLEAC=1;MLEAF=0.500;MQ=60.00;MQ0=0;MQRankSum=-0.610;QD=0.85;ReadPosRankSum=-1.040;ANN=G|missense_variant|MODERATE|CDS:Phatr3_J31400.p1|Gene_transcript:Phatr3_J31400.t1|transcript|transcript:Phatr3_J31400.t1|Coding|2/2|c.5252C>G|p.Ala1751Gly|5252/5364|5252/5364|1751/1787||WARNING_TRANSCRIPT_NO_START_CODON	GT:AD:DP:GQ:PL	0/1:70,4:74:93:93,0,4110
chr_1	5715	.	A	G	1940.77	.	AC=1;AF=0.500;AN=2;BaseQRankSum=-0.817;ClippingRankSum=0.881;DP=42;FS=1.587;MLEAC=1;MLEAF=0.500;MQ=60.00;MQ0=0;MQRankSum=-1.233;QD=28.16;ReadPosRankSum=-1.137;ANN=G|synonymous_variant|LOW|CDS:Phatr3_J31400.p1|Gene_transcript:Phatr3_J31400.t1|transcript|transcript:Phatr3_J31400.t1|Coding|2/2|c.5286A>G|p.Glu1762Glu|5286/5364|5286/5364|1762/1787||WARNING_TRANSCRIPT_NO_START_CODON	GT:AD:DP:GQ:PL	0/1:8,34:42:99:1969,0,168
chr_1	5718	.	A	G	939.77	.	AC=1;AF=0.500;AN=2;BaseQRankSum=1.161;ClippingRankSum=0.479;DP=48;FS=4.326;MLEAC=1;MLEAF=0.500;MQ=60.00;MQ0=0;MQRankSum=0.820;QD=19.58;ReadPosRankSum=-0.479;ANN=G|synonymous_variant|LOW|CDS:Phatr3_J31400.p1|Gene_transcript:Phatr3_J31400.t1|transcript|transcript:Phatr3_J31400.t1|Coding|2/2|c.5289A>G|p.Thr1763Thr|5289/5364|5289/5364|1763/1787||WARNING_TRANSCRIPT_NO_START_CODON	GT:AD:DP:GQ:PL	0/1:30,18:48:99:968,0,1312
chr_1	5781	.	G	A	388.77	.	AC=1;AF=0.500;AN=2;BaseQRankSum=-0.961;ClippingRankSum=2.618;DP=82;FS=5.467;MLEAC=1;MLEAF=0.500;MQ=60.00;MQ0=0;MQRankSum=-0.273;QD=4.74;ReadPosRankSum=-0.367;ANN=A|synonymous_variant|LOW|CDS:Phatr3_J31400.p1|Gene_transcript:Phatr3_J31400.t1|transcript|transcript:Phatr3_J31400.t1|Coding|2/2|c.5352G>A|p.Thr1784Thr|5352/5364|5352/5364|1784/1787||WARNING_TRANSCRIPT_NO_START_CODON	GT:AD:DP:GQ:PL	0/1:74,8:82:99:417,0,3049
chr_1	5894	.	C	T	512.77	.	AC=1;AF=0.500;AN=2;BaseQRankSum=0.811;ClippingRankSum=0.549;DP=57;FS=8.256;MLEAC=1;MLEAF=0.500;MQ=60.00;MQ0=0;MQRankSum=1.561;QD=9.00;ReadPosRankSum=-0.741;ANN=T|intergenic_region|MODIFIER|CDS:Phatr3_J31400.p1-gene:Phatr3_J42422|Gene_transcript:Phatr3_J31400.t1-gene:Phatr3_J42422|intergenic_region|Gene_transcript:Phatr3_J31400.t1-gene:Phatr3_J42422|||||||||	GT:AD:DP:GQ:PL	0/1:40,17:57:99:541,0,1421
chr_1	6004	.	G	A	664.77	.	AC=1;AF=0.500;AN=2;BaseQRankSum=1.011;ClippingRankSum=-1.567;DP=74;FS=2.135;MLEAC=1;MLEAF=0.500;MQ=60.00;MQ0=0;MQRankSum=0.361;QD=8.98;ReadPosRankSum=-0.905;ANN=A|intergenic_region|MODIFIER|CDS:Phatr3_J31400.p1-gene:Phatr3_J42422|Gene_transcript:Phatr3_J31400.t1-gene:Phatr3_J42422|intergenic_region|Gene_transcript:Phatr3_J31400.t1-gene:Phatr3_J42422|||||||||	GT:AD:DP:GQ:PL	0/1:52,22:74:99:693,0,2156
chr_1	6054	.	T	A	247.77	.	AC=1;AF=0.500;AN=2;BaseQRankSum=0.106;ClippingRankSum=-0.106;DP=58;FS=4.742;MLEAC=1;MLEAF=0.500;MQ=60.00;MQ0=0;MQRankSum=-0.701;QD=4.27;ReadPosRankSum=-2.582;ANN=A|intergenic_region|MODIFIER|CDS:Phatr3_J31400.p1-gene:Phatr3_J42422|Gene_transcript:Phatr3_J31400.t1-gene:Phatr3_J42422|intergenic_region|Gene_transcript:Phatr3_J31400.t1-gene:Phatr3_J42422|||||||||	GT:AD:DP:GQ:PL	0/1:46,12:58:99:276,0,1854
chr_1	6076	.	C	T	195.77	.	AC=1;AF=0.500;AN=2;BaseQRankSum=1.252;ClippingRankSum=0.865;DP=49;FS=15.157;MLEAC=1;MLEAF=0.500;MQ=60.00;MQ0=0;MQRankSum=0.013;QD=4.00;ReadPosRankSum=-0.788;ANN=T|intergenic_region|MODIFIER|CDS:Phatr3_J31400.p1-gene:Phatr3_J42422|Gene_transcript:Phatr3_J31400.t1-gene:Phatr3_J42422|intergenic_region|Gene_transcript:Phatr3_J31400.t1-gene:Phatr3_J42422|||||||||	GT:AD:DP:GQ:PL	0/1:40,9:49:99:224,0,1540
chr_1	6201	.	T	C	999.77	.	AC=1;AF=0.500;AN=2;BaseQRankSum=0.626;ClippingRankSum=-2.057;DP=63;FS=50.105;MLEAC=1;MLEAF=0.500;MQ=60.00;MQ0=0;MQRankSum=0.213;QD=15.87;ReadPosRankSum=0.723;ANN=C|intergenic_region|MODIFIER|CDS:Phatr3_J31400.p1-gene:Phatr3_J42422|Gene_transcript:Phatr3_J31400.t1-gene:Phatr3_J42422|intergenic_region|Gene_transcript:Phatr3_J31400.t1-gene:Phatr3_J42422|||||||||	GT:AD:DP:GQ:PL	0/1:33,30:63:99:1028,0,1337
chr_1	6221	.	G	A	56.77	.	AC=1;AF=0.500;AN=2;BaseQRankSum=-0.411;ClippingRankSum=0.093;DP=56;FS=4.974;MLEAC=1;MLEAF=0.500;MQ=60.00;MQ0=0;MQRankSum=0.517;QD=1.01;ReadPosRankSum=-0.066;ANN=A|intergenic_region|MODIFIER|CDS:Phatr3_J31400.p1-gene:Phatr3_J42422|Gene_transcript:Phatr3_J31400.t1-gene:Phatr3_J42422|intergenic_region|Gene_transcript:Phatr3_J31400.t1-gene:Phatr3_J42422|||||||||	GT:AD:DP:GQ:PL	0/1:50,6:56:85:85,0,1879
chr_1	11362	.	C	T	254.77	.	AC=1;AF=0.500;AN=2;BaseQRankSum=0.833;ClippingRankSum=0.326;DP=21;FS=17.458;MLEAC=1;MLEAF=0.500;MQ=60.00;MQ0=0;MQRankSum=1.267;QD=12.13;ReadPosRankSum=2.209;ANN=T|intron_variant|MODIFIER|CDS:Phatr3_J31402.p1|Gene_transcript:Phatr3_J31402.t1|transcript|transcript:Phatr3_J31402.t1|Coding|1/6|c.11+103C>T||||||	GT:AD:DP:GQ:PL	0/1:13,8:21:99:283,0,487
chr_1	11414	.	A	G	301.77	.	AC=1;AF=0.500;AN=2;BaseQRankSum=0.643;ClippingRankSum=0.189;DP=20;FS=39.242;MLEAC=1;MLEAF=0.500;MQ=60.00;MQ0=0;MQRankSum=1.852;QD=15.09;ReadPosRankSum=1.021;ANN=G|intron_variant|MODIFIER|CDS:Phatr3_J31402.p1|Gene_transcript:Phatr3_J31402.t1|transcript|transcript:Phatr3_J31402.t1|Coding|1/6|c.11+155A>G||||||	GT:AD:DP:GQ:PL	0/1:10,10:20:99:330,0,353
chr_1	11441	.	A	G	392.77	.	AC=1;AF=0.500;AN=2;BaseQRankSum=-0.803;ClippingRankSum=0.718;DP=19;FS=27.433;MLEAC=1;MLEAF=0.500;MQ=60.00;MQ0=0;MQRankSum=-0.465;QD=20.67;ReadPosRankSum=0.549;ANN=G|intron_variant|MODIFIER|CDS:Phatr3_J31402.p1|Gene_transcript:Phatr3_J31402.t1|transcript|transcript:Phatr3_J31402.t1|Coding|1/6|c.11+182A>G||||||	GT:AD:DP:GQ:PL	0/1:7,12:19:99:421,0,239
chr_1	11534	.	A	G	296.77	.	AC=1;AF=0.500;AN=2;BaseQRankSum=0.198;ClippingRankSum=0.110;DP=30;FS=1.515;MLEAC=1;MLEAF=0.500;MQ=60.00;MQ0=0;MQRankSum=-0.110;QD=9.89;ReadPosRankSum=0.550;ANN=G|intron_variant|MODIFIER|CDS:Phatr3_J31402.p1|Gene_transcript:Phatr3_J31402.t1|transcript|transcript:Phatr3_J31402.t1|Coding|1/6|c.11+275A>G||||||	GT:AD:DP:GQ:PL	0/1:20,10:30:99:325,0,678
chr_1	11792	.	T	A	98.77	.	AC=1;AF=0.500;AN=2;BaseQRankSum=0.455;ClippingRankSum=0.651;DP=26;FS=0.000;MLEAC=1;MLEAF=0.500;MQ=60.00;MQ0=0;MQRankSum=0.911;QD=3.80;ReadPosRankSum=-1.561;ANN=A|intron_variant|MODIFIER|CDS:Phatr3_J31402.p1|Gene_transcript:Phatr3_J31402.t1|transcript|transcript:Phatr3_J31402.t1|Coding|1/6|c.12-29T>A||||||	GT:AD:DP:GQ:PL	0/1:21,5:26:99:127,0,762
chr_1	11851	.	C	T	43.77	.	AC=1;AF=0.500;AN=2;BaseQRankSum=0.524;ClippingRankSum=-2.675;DP=33;FS=5.666;MLEAC=1;MLEAF=0.500;MQ=60.00;MQ0=0;MQRankSum=-0.689;QD=1.33;ReadPosRankSum=1.020;ANN=T|synonymous_variant|LOW|CDS:Phatr3_J31402.p1|Gene_transcript:Phatr3_J31402.t1|transcript|transcript:Phatr3_J31402.t1|Coding|2/7|c.42C>T|p.Thr14Thr|42/3801|42/3801|14/1266||	GT:AD:DP:GQ:PL	0/1:29,4:33:72:72,0,1109
chr_1	12784	.	C	G	125.77	.	AC=1;AF=0.500;AN=2;BaseQRankSum=0.392;ClippingRankSum=0.157;DP=22;FS=9.979;MLEAC=1;MLEAF=0.500;MQ=60.00;MQ0=0;MQRankSum=0.705;QD=5.72;ReadPosRankSum=-0.235;ANN=G|intron_variant|MODIFIER|CDS:Phatr3_J31402.p1|Gene_transcript:Phatr3_J31402.t1|transcript|transcript:Phatr3_J31402.t1|Coding|2/6|c.939+36C>G||||||	GT:AD:DP:GQ:PL	0/1:17,5:22:99:154,0,1271
chr_1	12793	.	A	G	125.77	.	AC=1;AF=0.500;AN=2;BaseQRankSum=-0.803;ClippingRankSum=0.236;DP=20;FS=6.043;MLEAC=1;MLEAF=0.500;MQ=60.00;MQ0=0;MQRankSum=-0.142;QD=6.29;ReadPosRankSum=-0.142;ANN=G|intron_variant|MODIFIER|CDS:Phatr3_J31402.p1|Gene_transcript:Phatr3_J31402.t1|transcript|transcript:Phatr3_J31402.t1|Coding|2/6|c.940-28A>G||||||	GT:AD:DP:GQ:PL	0/1:16,4:20:99:154,0,1271
chr_1	12907	.	G	A	75.77	.	AC=1;AF=0.500;AN=2;BaseQRankSum=0.365;ClippingRankSum=-0.633;DP=10;FS=5.441;MLEAC=1;MLEAF=0.500;MQ=60.00;MQ0=0;MQRankSum=1.447;QD=7.58;ReadPosRankSum=-0.365;ANN=A|synonymous_variant|LOW|CDS:Phatr3_J31402.p1|Gene_transcript:Phatr3_J31402.t1|transcript|transcript:Phatr3_J31402.t1|Coding|3/7|c.1026G>A|p.Gly342Gly|1026/3801|1026/3801|342/1266||	GT:AD:DP:GQ:PL	0/1:6,4:10:99:104,0,213
chr_1	13036	.	T	G	152.77	.	AC=1;AF=0.500;AN=2;BaseQRankSum=-1.256;ClippingRankSum=-2.163;DP=13;FS=16.782;MLEAC=1;MLEAF=0.500;MQ=60.00;MQ0=0;MQRankSum=-0.533;QD=11.75;ReadPosRankSum=2.680;ANN=G|synonymous_variant|LOW|CDS:Phatr3_J31402.p1|Gene_transcript:Phatr3_J31402.t1|transcript|transcript:Phatr3_J31402.t1|Coding|3/7|c.1155T>G|p.Pro385Pro|1155/3801|1155/3801|385/1266||	GT:AD:DP:GQ:PL	0/1:8,5:13:99:181,0,596
chr_1	13041	.	C	G	152.77	.	AC=1;AF=0.500;AN=2;BaseQRankSum=0.437;ClippingRankSum=-1.670;DP=13;FS=16.782;MLEAC=1;MLEAF=0.500;MQ=60.00;MQ0=0;MQRankSum=0.817;QD=11.75;ReadPosRankSum=1.381;ANN=G|missense_variant|MODERATE|CDS:Phatr3_J31402.p1|Gene_transcript:Phatr3_J31402.t1|transcript|transcript:Phatr3_J31402.t1|Coding|3/7|c.1160C>G|p.Ala387Gly|1160/3801|1160/3801|387/1266||	GT:AD:DP:GQ:PL	0/1:8,5:13:99:181,0,596
chr_1	13991	.	A	C	36.77	.	AC=1;AF=0.500;AN=2;BaseQRankSum=0.423;ClippingRankSum=-1.588;DP=20;FS=11.326;MLEAC=1;MLEAF=0.500;MQ=60.00;MQ0=0;MQRankSum=0.635;QD=1.84;ReadPosRankSum=0.000;ANN=C|synonymous_variant|LOW|CDS:Phatr3_J31402.p1|Gene_transcript:Phatr3_J31402.t1|transcript|transcript:Phatr3_J31402.t1|Coding|4/7|c.2037A>C|p.Thr679Thr|2037/3801|2037/3801|679/1266||	GT:AD:DP:GQ:PL	0/1:17,3:20:65:65,0,650
chr_1	14022	.	T	C	33.77	.	AC=1;AF=0.500;AN=2;BaseQRankSum=-1.480;ClippingRankSum=0.404;DP=16;FS=6.021;MLEAC=1;MLEAF=0.500;MQ=60.00;MQ0=0;MQRankSum=-0.673;QD=2.11;ReadPosRankSum=-0.135;ANN=C|missense_variant|MODERATE|CDS:Phatr3_J31402.p1|Gene_transcript:Phatr3_J31402.t1|transcript|transcript:Phatr3_J31402.t1|Coding|4/7|c.2068T>C|p.Cys690Arg|2068/3801|2068/3801|690/1266||	GT:AD:DP:GQ:PL	0/1:13,3:16:62:62,0,430
chr_1	15350	.	C	T	33.77	.	AC=1;AF=0.500;AN=2;BaseQRankSum=0.574;ClippingRankSum=-0.861;DP=22;FS=0.000;MLEAC=1;MLEAF=0.500;MQ=60.00;MQ0=0;MQRankSum=-0.861;QD=1.53;ReadPosRankSum=1.339;ANN=T|synonymous_variant|LOW|CDS:Phatr3_J31402.p1|Gene_transcript:Phatr3_J31402.t1|transcript|transcript:Phatr3_J31402.t1|Coding|6/7|c.3243C>T|p.Ile1081Ile|3243/3801|3243/3801|1081/1266||	GT:AD:DP:GQ:PL	0/1:19,3:22:62:62,0,701
chr_1	15386	.	A	C	39.77	.	AC=1;AF=0.500;AN=2;BaseQRankSum=0.106;ClippingRankSum=0.953;DP=20;FS=2.831;MLEAC=1;MLEAF=0.500;MQ=60.00;MQ0=0;MQRankSum=0.847;QD=1.99;ReadPosRankSum=-0.212;ANN=C|missense_variant|MODERATE|CDS:Phatr3_J31402.p1|Gene_transcript:Phatr3_J31402.t1|transcript|transcript:Phatr3_J31402.t1|Coding|6/7|c.3279A>C|p.Lys1093Asn|3279/3801|3279/3801|1093/1266||	GT:AD:DP:GQ:PL	0/1:17,3:20:68:68,0,649
chr_1	15465	.	A	G	44.77	.	AC=1;AF=0.500;AN=2;BaseQRankSum=0.474;ClippingRankSum=1.896;DP=18;FS=6.662;MLEAC=1;MLEAF=0.500;MQ=60.00;MQ0=0;MQRankSum=-0.118;QD=2.49;ReadPosRankSum=-0.829;ANN=G|missense_variant|MODERATE|CDS:Phatr3_J31402.p1|Gene_transcript:Phatr3_J31402.t1|transcript|transcript:Phatr3_J31402.t1|Coding|6/7|c.3358A>G|p.Asn1120Asp|3358/3801|3358/3801|1120/1266||	GT:AD:DP:GQ:PL	0/1:15,3:18:73:73,0,574
chr_1	15494	.	G	A	32.77	.	AC=1;AF=0.500;AN=2;BaseQRankSum=0.050;ClippingRankSum=-0.352;DP=21;FS=5.898;MLEAC=1;MLEAF=0.500;MQ=60.00;MQ0=0;MQRankSum=-0.854;QD=1.56;ReadPosRankSum=2.060;ANN=A|synonymous_variant|LOW|CDS:Phatr3_J31402.p1|Gene_transcript:Phatr3_J31402.t1|transcript|transcript:Phatr3_J31402.t1|Coding|6/7|c.3387G>A|p.Gln1129Gln|3387/3801|3387/3801|1129/1266||	GT:AD:DP:GQ:PL	0/1:18,3:21:61:61,0,666
chr_1	17096	.	T	C	33.77	.	AC=1;AF=0.500;AN=2;BaseQRankSum=-0.478;ClippingRankSum=0.861;DP=22;FS=11.083;MLEAC=1;MLEAF=0.500;MQ=60.00;MQ0=0;MQRankSum=0.765;QD=1.53;ReadPosRankSum=-0.574;ANN=C|intergenic_region|MODIFIER|CDS:Phatr3_J31402.p1-gene:Phatr3_J42423|Gene_transcript:Phatr3_J31402.t1-gene:Phatr3_J42423|intergenic_region|Gene_transcript:Phatr3_J31402.t1-gene:Phatr3_J42423|||||||||	GT:AD:DP:GQ:PL	0/1:19,3:22:62:62,0,728
chr_1	17491	.	T	C	421.77	.	AC=1;AF=0.500;AN=2;BaseQRankSum=-0.882;ClippingRankSum=-1.381;DP=32;FS=1.428;MLEAC=1;MLEAF=0.500;MQ=60.00;MQ0=0;MQRankSum=-0.921;QD=13.18;ReadPosRankSum=0.767;ANN=C|synonymous_variant|LOW|Phatr3_J42423-E1|Gene_transcript:Phatr3_J42423.t1|transcript|transcript:Phatr3_J42423.t1|Coding|1/1|c.231T>C|p.Phe77Phe|248/980|231/963|77/320||	GT:AD:DP:GQ:PL	0/1:19,13:32:99:450,0,697
chr_1	17536	.	C	T	653.77	.	AC=1;AF=0.500;AN=2;BaseQRankSum=-0.712;ClippingRankSum=0.215;DP=35;FS=1.330;MLEAC=1;MLEAF=0.500;MQ=60.00;MQ0=0;MQRankSum=-1.176;QD=18.68;ReadPosRankSum=-0.546;ANN=T|synonymous_variant|LOW|Phatr3_J42423-E1|Gene_transcript:Phatr3_J42423.t1|transcript|transcript:Phatr3_J42423.t1|Coding|1/1|c.276C>T|p.Leu92Leu|293/980|276/963|92/320||	GT:AD:DP:GQ:PL	0/1:16,19:35:99:682,0,553
chr_1	17881	.	C	T	736.77	.	AC=1;AF=0.500;AN=2;BaseQRankSum=-0.084;ClippingRankSum=1.296;DP=35;FS=3.012;MLEAC=1;MLEAF=0.500;MQ=60.00;MQ0=0;MQRankSum=0.286;QD=21.05;ReadPosRankSum=-1.768;ANN=T|synonymous_variant|LOW|Phatr3_J42423-E1|Gene_transcript:Phatr3_J42423.t1|transcript|transcript:Phatr3_J42423.t1|Coding|1/1|c.621C>T|p.His207His|638/980|621/963|207/320||	GT:AD:DP:GQ:PL	0/1:14,21:35:99:765,0,414
chr_1	18129	.	A	G	557.77	.	AC=1;AF=0.500;AN=2;BaseQRankSum=2.589;ClippingRankSum=-2.194;DP=31;FS=11.812;MLEAC=1;MLEAF=0.500;MQ=60.00;MQ0=0;MQRankSum=-1.008;QD=17.99;ReadPosRankSum=0.850;ANN=G|missense_variant|MODERATE|Phatr3_J42423-E1|Gene_transcript:Phatr3_J42423.t1|transcript|transcript:Phatr3_J42423.t1|Coding|1/1|c.869A>G|p.Asp290Gly|886/980|869/963|290/320||	GT:AD:DP:GQ:PL	0/1:15,16:31:99:586,0,509
chr_1	18323	.	T	C	47.77	.	AC=1;AF=0.500;AN=2;BaseQRankSum=-1.530;ClippingRankSum=0.375;DP=29;FS=0.000;MLEAC=1;MLEAF=0.500;MQ=60.00;MQ0=0;MQRankSum=0.260;QD=1.65;ReadPosRankSum=0.548;ANN=C|intergenic_region|MODIFIER|Phatr3_J42423-E1-gene:Phatr3_J42424|Gene_transcript:Phatr3_J42423.t1-gene:Phatr3_J42424|intergenic_region|Gene_transcript:Phatr3_J42423.t1-gene:Phatr3_J42424|||||||||	GT:AD:DP:GQ:PL	0/1:24,5:29:76:76,0,914
chr_1	18677	.	A	C	269.77	.	AC=1;AF=0.500;AN=2;BaseQRankSum=-0.298;ClippingRankSum=1.371;DP=24;FS=12.852;MLEAC=1;MLEAF=0.500;MQ=60.00;MQ0=0;MQRankSum=-1.252;QD=11.24;ReadPosRankSum=-1.014;ANN=C|missense_variant|MODERATE|CDS:Phatr3_J42424.p1|Gene_transcript:Phatr3_J42424.t1|transcript|transcript:Phatr3_J42424.t1|Coding|2/2|c.1329T>G|p.Asn443Lys|1329/1656|1329/1656|443/551||	GT:AD:DP:GQ:PL	0/1:15,9:24:99:298,0,518
chr_1	18773	.	T	A	560.77	.	AC=1;AF=0.500;AN=2;BaseQRankSum=1.387;ClippingRankSum=0.651;DP=25;FS=3.965;MLEAC=1;MLEAF=0.500;MQ=60.00;MQ0=0;MQRankSum=-0.481;QD=22.43;ReadPosRankSum=1.217;ANN=A|missense_variant|MODERATE|CDS:Phatr3_J42424.p1|Gene_transcript:Phatr3_J42424.t1|transcript|transcript:Phatr3_J42424.t1|Coding|2/2|c.1233A>T|p.Leu411Phe|1233/1656|1233/1656|411/551||	GT:AD:DP:GQ:PL	0/1:9,16:25:99:589,0,291
chr_1	18846	.	T	C	474.77	.	AC=1;AF=0.500;AN=2;BaseQRankSum=0.517;ClippingRankSum=-0.083;DP=35;FS=1.301;MLEAC=1;MLEAF=0.500;MQ=60.00;MQ0=0;MQRankSum=-0.417;QD=13.56;ReadPosRankSum=-0.083;ANN=C|missense_variant|MODERATE|CDS:Phatr3_J42424.p1|Gene_transcript:Phatr3_J42424.t1|transcript|transcript:Phatr3_J42424.t1|Coding|2/2|c.1160A>G|p.Glu387Gly|1160/1656|1160/1656|387/551||	GT:AD:DP:GQ:PL	0/1:20,15:35:99:503,0,690
chr_1	18932	.	G	A	304.77	.	AC=1;AF=0.500;AN=2;BaseQRankSum=-1.914;ClippingRankSum=-0.461;DP=34;FS=23.220;MLEAC=1;MLEAF=0.500;MQ=60.00;MQ0=0;MQRankSum=0.177;QD=8.96;ReadPosRankSum=0.567;ANN=A|synonymous_variant|LOW|CDS:Phatr3_J42424.p1|Gene_transcript:Phatr3_J42424.t1|transcript|transcript:Phatr3_J42424.t1|Coding|2/2|c.1074C>T|p.Leu358Leu|1074/1656|1074/1656|358/551||	GT:AD:DP:GQ:PL	0/1:21,13:34:99:333,0,772
chr_1	18973	.	T	A	293.77	.	AC=1;AF=0.500;AN=2;BaseQRankSum=-0.599;ClippingRankSum=0.168;DP=28;FS=20.081;MLEAC=1;MLEAF=0.500;MQ=60.00;MQ0=0;MQRankSum=-0.599;QD=10.49;ReadPosRankSum=0.072;ANN=A|missense_variant|MODERATE|CDS:Phatr3_J42424.p1|Gene_transcript:Phatr3_J42424.t1|transcript|transcript:Phatr3_J42424.t1|Coding|2/2|c.1033A>T|p.Met345Leu|1033/1656|1033/1656|345/551||	GT:AD:DP:GQ:PL	0/1:18,10:28:99:322,0,661
chr_1	19018	.	G	A	343.77	.	AC=1;AF=0.500;AN=2;BaseQRankSum=0.132;ClippingRankSum=2.662;DP=26;FS=0.000;MLEAC=1;MLEAF=0.500;MQ=60.00;MQ0=0;MQRankSum=2.451;QD=13.22;ReadPosRankSum=-1.028;ANN=A|missense_variant|MODERATE|CDS:Phatr3_J42424.p1|Gene_transcript:Phatr3_J42424.t1|transcript|transcript:Phatr3_J42424.t1|Coding|2/2|c.988C>T|p.His330Tyr|988/1656|988/1656|330/551||	GT:AD:DP:GQ:PL	0/1:16,10:26:99:372,0,1245
chr_1	19019	.	C	T	343.77	.	AC=1;AF=0.500;AN=2;BaseQRankSum=-0.132;ClippingRankSum=2.714;DP=26;FS=0.000;MLEAC=1;MLEAF=0.500;MQ=60.00;MQ0=0;MQRankSum=0.712;QD=13.22;ReadPosRankSum=-0.817;ANN=T|synonymous_variant|LOW|CDS:Phatr3_J42424.p1|Gene_transcript:Phatr3_J42424.t1|transcript|transcript:Phatr3_J42424.t1|Coding|2/2|c.987G>A|p.Pro329Pro|987/1656|987/1656|329/551||	GT:AD:DP:GQ:PL	0/1:16,10:26:99:372,0,1245
chr_1	19243	.	T	C	381.77	.	AC=1;AF=0.500;AN=2;BaseQRankSum=1.122;ClippingRankSum=0.148;DP=30;FS=3.541;MLEAC=1;MLEAF=0.500;MQ=60.00;MQ0=0;MQRankSum=0.233;QD=12.73;ReadPosRankSum=0.572;ANN=C|synonymous_variant|LOW|CDS:Phatr3_J42424.p1|Gene_transcript:Phatr3_J42424.t1|transcript|transcript:Phatr3_J42424.t1|Coding|1/2|c.867A>G|p.Pro289Pro|867/1656|867/1656|289/551||	GT:AD:DP:GQ:PL	0/1:18,12:30:99:410,0,664
chr_1	19333	.	G	C	308.77	.	AC=1;AF=0.500;AN=2;BaseQRankSum=-0.022;ClippingRankSum=-0.152;DP=32;FS=1.604;MLEAC=1;MLEAF=0.500;MQ=60.00;MQ0=0;MQRankSum=-0.109;QD=9.65;ReadPosRankSum=0.065;ANN=C|synonymous_variant|LOW|CDS:Phatr3_J42424.p1|Gene_transcript:Phatr3_J42424.t1|transcript|transcript:Phatr3_J42424.t1|Coding|1/2|c.777C>G|p.Thr259Thr|777/1656|777/1656|259/551||	GT:AD:DP:GQ:PL	0/1:24,8:32:99:337,0,1835
chr_1	19342	.	A	G	308.77	.	AC=1;AF=0.500;AN=2;BaseQRankSum=0.210;ClippingRankSum=0.377;DP=32;FS=0.000;MLEAC=1;MLEAF=0.500;MQ=60.00;MQ0=0;MQRankSum=-1.551;QD=9.65;ReadPosRankSum=-0.377;ANN=G|synonymous_variant|LOW|CDS:Phatr3_J42424.p1|Gene_transcript:Phatr3_J42424.t1|transcript|transcript:Phatr3_J42424.t1|Coding|1/2|c.768T>C|p.Ile256Ile|768/1656|768/1656|256/551||	GT:AD:DP:GQ:PL	0/1:23,9:32:99:337,0,1835
chr_1	19465	.	C	T	396.77	.	AC=1;AF=0.500;AN=2;BaseQRankSum=0.116;ClippingRankSum=-1.509;DP=28;FS=8.670;MLEAC=1;MLEAF=0.500;MQ=60.00;MQ0=0;MQRankSum=-0.673;QD=14.17;ReadPosRankSum=1.416;ANN=T|synonymous_variant|LOW|CDS:Phatr3_J42424.p1|Gene_transcript:Phatr3_J42424.t1|transcript|transcript:Phatr3_J42424.t1|Coding|1/2|c.645G>A|p.Arg215Arg|645/1656|645/1656|215/551||	GT:AD:DP:GQ:PL	0/1:16,12:28:99:425,0,586
chr_1	19674	.	T	C	439.77	.	AC=1;AF=0.500;AN=2;BaseQRankSum=0.558;ClippingRankSum=0.267;DP=27;FS=6.262;MLEAC=1;MLEAF=0.500;MQ=60.00;MQ0=0;MQRankSum=0.704;QD=16.29;ReadPosRankSum=0.024;ANN=C|missense_variant|MODERATE|CDS:Phatr3_J42424.p1|Gene_transcript:Phatr3_J42424.t1|transcript|transcript:Phatr3_J42424.t1|Coding|1/2|c.436A>G|p.Asn146Asp|436/1656|436/1656|146/551||	GT:AD:DP:GQ:PL	0/1:13,14:27:99:468,0,445
chr_1	19691	.	G	T	244.77	.	AC=1;AF=0.500;AN=2;BaseQRankSum=-0.549;ClippingRankSum=-2.550;DP=23;FS=3.976;MLEAC=1;MLEAF=0.500;MQ=60.00;MQ0=0;MQRankSum=0.290;QD=10.64;ReadPosRankSum=1.840;ANN=T|missense_variant|MODERATE|CDS:Phatr3_J42424.p1|Gene_transcript:Phatr3_J42424.t1|transcript|transcript:Phatr3_J42424.t1|Coding|1/2|c.419C>A|p.Thr140Asn|419/1656|419/1656|140/551||	GT:AD:DP:GQ:PL	0/1:15,8:23:99:273,0,547
chr_1	19810	.	G	T	558.77	.	AC=1;AF=0.500;AN=2;BaseQRankSum=0.312;ClippingRankSum=-0.270;DP=30;FS=18.663;MLEAC=1;MLEAF=0.500;MQ=60.00;MQ0=0;MQRankSum=1.309;QD=18.63;ReadPosRankSum=-0.062;ANN=T|synonymous_variant|LOW|CDS:Phatr3_J42424.p1|Gene_transcript:Phatr3_J42424.t1|transcript|transcript:Phatr3_J42424.t1|Coding|1/2|c.300C>A|p.Ala100Ala|300/1656|300/1656|100/551||	GT:AD:DP:GQ:PL	0/1:14,16:30:99:587,0,508
chr_1	19842	.	G	A	621.77	.	AC=1;AF=0.500;AN=2;BaseQRankSum=-0.064;ClippingRankSum=0.402;DP=30;FS=12.187;MLEAC=1;MLEAF=0.500;MQ=60.00;MQ0=0;MQRankSum=0.868;QD=20.73;ReadPosRankSum=0.064;ANN=A|missense_variant|MODERATE|CDS:Phatr3_J42424.p1|Gene_transcript:Phatr3_J42424.t1|transcript|transcript:Phatr3_J42424.t1|Coding|1/2|c.268C>T|p.His90Tyr|268/1656|268/1656|90/551||	GT:AD:DP:GQ:PL	0/1:12,18:30:99:650,0,419
chr_1	19900	.	G	C	121.77	.	AC=1;AF=0.500;AN=2;BaseQRankSum=0.702;ClippingRankSum=-2.353;DP=21;FS=2.141;MLEAC=1;MLEAF=0.500;MQ=60.00;MQ0=0;MQRankSum=0.124;QD=5.80;ReadPosRankSum=-1.858;ANN=C|synonymous_variant|LOW|CDS:Phatr3_J42424.p1|Gene_transcript:Phatr3_J42424.t1|transcript|transcript:Phatr3_J42424.t1|Coding|1/2|c.210C>G|p.Thr70Thr|210/1656|210/1656|70/551||	GT:AD:DP:GQ:PL	0/1:16,5:21:99:150,0,571
chr_1	19953	.	C	T	66.77	.	AC=1;AF=0.500;AN=2;BaseQRankSum=-0.224;ClippingRankSum=2.463;DP=21;FS=26.010;MLEAC=1;MLEAF=0.500;MQ=60.00;MQ0=0;MQRankSum=-0.582;QD=3.18;ReadPosRankSum=-2.284;ANN=T|missense_variant|MODERATE|CDS:Phatr3_J42424.p1|Gene_transcript:Phatr3_J42424.t1|transcript|transcript:Phatr3_J42424.t1|Coding|1/2|c.157G>A|p.Val53Met|157/1656|157/1656|53/551||	GT:AD:DP:GQ:PL	0/1:17,4:21:95:95,0,653
chr_1	20509	.	G	A	46.77	.	AC=1;AF=0.500;AN=2;BaseQRankSum=0.355;ClippingRankSum=-0.948;DP=18;FS=0.000;MLEAC=1;MLEAF=0.500;MQ=60.00;MQ0=0;MQRankSum=0.237;QD=2.60;ReadPosRankSum=1.185;ANN=A|missense_variant|MODERATE|CDS:Phatr3_J7430.p1|Gene_transcript:Phatr3_J7430.t1|transcript|transcript:Phatr3_J7430.t1|Coding|1/1|c.176G>A|p.Arg59Gln|176/1764|176/1764|59/587||	GT:AD:DP:GQ:PL	0/1:15,3:18:75:75,0,538
chr_1	20902	.	T	C	65.77	.	AC=1;AF=0.500;AN=2;BaseQRankSum=0.185;ClippingRankSum=-1.297;DP=25;FS=14.075;MLEAC=1;MLEAF=0.500;MQ=60.00;MQ0=0;MQRankSum=-0.482;QD=2.63;ReadPosRankSum=0.927;ANN=C|missense_variant|MODERATE|CDS:Phatr3_J7430.p1|Gene_transcript:Phatr3_J7430.t1|transcript|transcript:Phatr3_J7430.t1|Coding|1/1|c.569T>C|p.Met190Thr|569/1764|569/1764|190/587||	GT:AD:DP:GQ:PL	0/1:21,4:25:94:94,0,807
chr_1	20999	.	C	T	160.77	.	AC=1;AF=0.500;AN=2;BaseQRankSum=1.129;ClippingRankSum=-2.686;DP=21;FS=1.999;MLEAC=1;MLEAF=0.500;MQ=60.00;MQ0=0;MQRankSum=1.362;QD=7.66;ReadPosRankSum=1.207;ANN=T|synonymous_variant|LOW|CDS:Phatr3_J7430.p1|Gene_transcript:Phatr3_J7430.t1|transcript|transcript:Phatr3_J7430.t1|Coding|1/1|c.666C>T|p.Asn222Asn|666/1764|666/1764|222/587||	GT:AD:DP:GQ:PL	0/1:15,6:21:99:189,0,542
chr_1	21046	.	C	A	393.77	.	AC=1;AF=0.500;AN=2;BaseQRankSum=-0.136;ClippingRankSum=-0.571;DP=25;FS=3.628;MLEAC=1;MLEAF=0.500;MQ=60.00;MQ0=0;MQRankSum=-1.006;QD=15.75;ReadPosRankSum=-0.517;ANN=A|missense_variant|MODERATE|CDS:Phatr3_J7430.p1|Gene_transcript:Phatr3_J7430.t1|transcript|transcript:Phatr3_J7430.t1|Coding|1/1|c.713C>A|p.Thr238Asn|713/1764|713/1764|238/587||	GT:AD:DP:GQ:PL	0/1:13,12:25:99:422,0,477
chr_1	21218	.	G	A	331.77	.	AC=1;AF=0.500;AN=2;BaseQRankSum=1.474;ClippingRankSum=-2.608;DP=20;FS=0.000;MLEAC=1;MLEAF=0.500;MQ=60.00;MQ0=0;MQRankSum=-0.491;QD=16.59;ReadPosRankSum=1.247;ANN=A|synonymous_variant|LOW|CDS:Phatr3_J7430.p1|Gene_transcript:Phatr3_J7430.t1|transcript|transcript:Phatr3_J7430.t1|Coding|1/1|c.885G>A|p.Ala295Ala|885/1764|885/1764|295/587||	GT:AD:DP:GQ:PL	0/1:10,10:20:99:360,0,335
chr_1	21317	.	T	C	534.77	.	AC=1;AF=0.500;AN=2;BaseQRankSum=-2.053;ClippingRankSum=-1.640;DP=36;FS=1.325;MLEAC=1;MLEAF=0.500;MQ=60.00;MQ0=0;MQRankSum=-0.366;QD=14.85;ReadPosRankSum=0.812;ANN=C|synonymous_variant|LOW|CDS:Phatr3_J7430.p1|Gene_transcript:Phatr3_J7430.t1|transcript|transcript:Phatr3_J7430.t1|Coding|1/1|c.984T>C|p.Thr328Thr|984/1764|984/1764|328/587||	GT:AD:DP:GQ:PL	0/1:20,16:36:99:563,0,741
chr_1	21929	.	A	C	249.77	.	AC=1;AF=0.500;AN=2;BaseQRankSum=-0.666;ClippingRankSum=0.044;DP=18;FS=0.000;MLEAC=1;MLEAF=0.500;MQ=60.00;MQ0=0;MQRankSum=1.466;QD=13.88;ReadPosRankSum=-0.222;ANN=C|missense_variant|MODERATE|CDS:Phatr3_J7430.p1|Gene_transcript:Phatr3_J7430.t1|transcript|transcript:Phatr3_J7430.t1|Coding|1/1|c.1596A>C|p.Gln532His|1596/1764|1596/1764|532/587||	GT:AD:DP:GQ:PL	0/1:10,8:18:99:278,0,336
chr_1	22139	.	A	T	169.77	.	AC=1;AF=0.500;AN=2;BaseQRankSum=1.900;ClippingRankSum=0.967;DP=24;FS=0.000;MLEAC=1;MLEAF=0.500;MQ=60.00;MQ0=0;MQRankSum=1.500;QD=7.07;ReadPosRankSum=0.833;ANN=T|intergenic_region|MODIFIER|CDS:Phatr3_J7430.p1-gene:Phatr3_J42426|Gene_transcript:Phatr3_J7430.t1-gene:Phatr3_J42426|intergenic_region|Gene_transcript:Phatr3_J7430.t1-gene:Phatr3_J42426|||||||||	GT:AD:DP:GQ:PL	0/1:18,6:24:99:198,0,1365
chr_1	22143	.	C	T	169.77	.	AC=1;AF=0.500;AN=2;BaseQRankSum=1.367;ClippingRankSum=0.967;DP=24;FS=0.000;MLEAC=1;MLEAF=0.500;MQ=60.00;MQ0=0;MQRankSum=-0.700;QD=7.07;ReadPosRankSum=0.700;ANN=T|intergenic_region|MODIFIER|CDS:Phatr3_J7430.p1-gene:Phatr3_J42426|Gene_transcript:Phatr3_J7430.t1-gene:Phatr3_J42426|intergenic_region|Gene_transcript:Phatr3_J7430.t1-gene:Phatr3_J42426|||||||||	GT:AD:DP:GQ:PL	0/1:18,6:24:99:198,0,1365
chr_1	22206	.	A	G	69.77	.	AC=1;AF=0.500;AN=2;BaseQRankSum=1.123;ClippingRankSum=0.736;DP=24;FS=10.073;MLEAC=1;MLEAF=0.500;MQ=60.00;MQ0=0;MQRankSum=1.820;QD=2.91;ReadPosRankSum=0.349;ANN=G|intergenic_region|MODIFIER|CDS:Phatr3_J7430.p1-gene:Phatr3_J42426|Gene_transcript:Phatr3_J7430.t1-gene:Phatr3_J42426|intergenic_region|Gene_transcript:Phatr3_J7430.t1-gene:Phatr3_J42426|||||||||	GT:AD:DP:GQ:PL	0/1:20,4:24:98:98,0,771
chr_1	22750	.	T	G	120.77	.	AC=1;AF=0.500;AN=2;BaseQRankSum=1.115;ClippingRankSum=0.041;DP=21;FS=2.172;MLEAC=1;MLEAF=0.500;MQ=60.00;MQ0=0;MQRankSum=-0.289;QD=5.75;ReadPosRankSum=-0.619;ANN=G|intergenic_region|MODIFIER|CDS:Phatr3_J7430.p1-gene:Phatr3_J42426|Gene_transcript:Phatr3_J7430.t1-gene:Phatr3_J42426|intergenic_region|Gene_transcript:Phatr3_J7430.t1-gene:Phatr3_J42426|||||||||	GT:AD:DP:GQ:PL	0/1:16,5:21:99:149,0,608
chr_1	22959	.	A	G	485.77	.	AC=1;AF=0.500;AN=2;BaseQRankSum=-0.855;ClippingRankSum=1.250;DP=29;FS=3.873;MLEAC=1;MLEAF=0.500;MQ=60.00;MQ0=0;MQRankSum=0.855;QD=16.75;ReadPosRankSum=0.767;ANN=G|missense_variant|MODERATE|Phatr3_J42426-E1|Gene_transcript:Phatr3_J42426.t1|transcript|transcript:Phatr3_J42426.t1|Coding|1/2|c.46A>G|p.Ile16Val|125/1724|46/1449|16/482||	GT:AD:DP:GQ:PL	0/1:13,16:29:99:514,0,431
chr_1	23144	.	G	T	663.77	.	AC=1;AF=0.500;AN=2;BaseQRankSum=-0.083;ClippingRankSum=0.050;DP=35;FS=1.407;MLEAC=1;MLEAF=0.500;MQ=60.00;MQ0=0;MQRankSum=0.414;QD=18.96;ReadPosRankSum=0.679;ANN=T|synonymous_variant|LOW|Phatr3_J42426-E1|Gene_transcript:Phatr3_J42426.t1|transcript|transcript:Phatr3_J42426.t1|Coding|1/2|c.231G>T|p.Leu77Leu|310/1724|231/1449|77/482||	GT:AD:DP:GQ:PL	0/1:16,19:35:99:692,0,542
chr_1	23462	.	A	G	341.77	.	AC=1;AF=0.500;AN=2;BaseQRankSum=-0.029;ClippingRankSum=-2.685;DP=24;FS=0.000;MLEAC=1;MLEAF=0.500;MQ=60.00;MQ0=0;MQRankSum=-0.144;QD=14.24;ReadPosRankSum=0.953;ANN=G|synonymous_variant|LOW|Phatr3_J42426-E1|Gene_transcript:Phatr3_J42426.t1|transcript|transcript:Phatr3_J42426.t1|Coding|1/2|c.549A>G|p.Thr183Thr|628/1724|549/1449|183/482||	GT:AD:DP:GQ:PL	0/1:12,12:24:99:370,0,436
chr_1	23531	.	T	G	846.77	.	AC=1;AF=0.500;AN=2;BaseQRankSum=1.566;ClippingRankSum=1.098;DP=39;FS=1.322;MLEAC=1;MLEAF=0.500;MQ=60.00;MQ0=0;MQRankSum=2.298;QD=21.71;ReadPosRankSum=-2.123;ANN=G|synonymous_variant|LOW|Phatr3_J42426-E1|Gene_transcript:Phatr3_J42426.t1|transcript|transcript:Phatr3_J42426.t1|Coding|1/2|c.618T>G|p.Thr206Thr|697/1724|618/1449|206/482||	GT:AD:DP:GQ:PL	0/1:14,25:39:99:875,0,407
chr_1	23547	.	C	T	729.77	.	AC=1;AF=0.500;AN=2;BaseQRankSum=1.648;ClippingRankSum=0.549;DP=39;FS=1.238;MLEAC=1;MLEAF=0.500;MQ=60.00;MQ0=0;MQRankSum=0.296;QD=18.71;ReadPosRankSum=1.113;ANN=T|synonymous_variant|LOW|Phatr3_J42426-E1|Gene_transcript:Phatr3_J42426.t1|transcript|transcript:Phatr3_J42426.t1|Coding|1/2|c.634C>T|p.Leu212Leu|713/1724|634/1449|212/482||	GT:AD:DP:GQ:PL	0/1:18,21:39:99:758,0,595
chr_1	23795	.	T	C	590.77	.	AC=1;AF=0.500;AN=2;BaseQRankSum=0.502;ClippingRankSum=0.000;DP=30;FS=3.431;MLEAC=1;MLEAF=0.500;MQ=60.00;MQ0=0;MQRankSum=-0.377;QD=19.69;ReadPosRankSum=0.879;ANN=C|synonymous_variant|LOW|Phatr3_J42426-E1|Gene_transcript:Phatr3_J42426.t1|transcript|transcript:Phatr3_J42426.t1|Coding|1/2|c.882T>C|p.Pro294Pro|961/1724|882/1449|294/482||	GT:AD:DP:GQ:PL	0/1:13,17:30:99:619,0,408
chr_1	23816	.	T	C	515.77	.	AC=1;AF=0.500;AN=2;BaseQRankSum=0.249;ClippingRankSum=-0.581;DP=30;FS=1.455;MLEAC=1;MLEAF=0.500;MQ=60.00;MQ0=0;MQRankSum=0.000;QD=17.19;ReadPosRankSum=-0.083;ANN=C|synonymous_variant|LOW|Phatr3_J42426-E1|Gene_transcript:Phatr3_J42426.t1|transcript|transcript:Phatr3_J42426.t1|Coding|1/2|c.903T>C|p.Gly301Gly|982/1724|903/1449|301/482||	GT:AD:DP:GQ:PL	0/1:15,15:30:99:544,0,481
chr_1	23936	.	G	A	210.77	.	AC=1;AF=0.500;AN=2;BaseQRankSum=-0.549;ClippingRankSum=-0.871;DP=23;FS=0.000;MLEAC=1;MLEAF=0.500;MQ=60.00;MQ0=0;MQRankSum=-2.227;QD=9.16;ReadPosRankSum=0.355;ANN=A|synonymous_variant|LOW|Phatr3_J42426-E1|Gene_transcript:Phatr3_J42426.t1|transcript|transcript:Phatr3_J42426.t1|Coding|1/2|c.1023G>A|p.Lys341Lys|1102/1724|1023/1449|341/482||	GT:AD:DP:GQ:PL	0/1:15,8:23:99:239,0,529
chr_1	23960	.	C	T	391.77	.	AC=1;AF=0.500;AN=2;BaseQRankSum=0.905;ClippingRankSum=0.859;DP=28;FS=1.606;MLEAC=1;MLEAF=0.500;MQ=60.00;MQ0=0;MQRankSum=0.395;QD=13.99;ReadPosRankSum=0.162;ANN=T|synonymous_variant|LOW|Phatr3_J42426-E1|Gene_transcript:Phatr3_J42426.t1|transcript|transcript:Phatr3_J42426.t1|Coding|1/2|c.1047C>T|p.Tyr349Tyr|1126/1724|1047/1449|349/482||	GT:AD:DP:GQ:PL	0/1:16,12:28:99:420,0,542
chr_1	24053	.	T	A	92.77	.	AC=1;AF=0.500;AN=2;BaseQRankSum=-1.010;ClippingRankSum=1.876;DP=29;FS=7.732;MLEAC=1;MLEAF=0.500;MQ=60.00;MQ0=0;MQRankSum=-0.087;QD=3.20;ReadPosRankSum=-1.068;ANN=A|synonymous_variant|LOW|Phatr3_J42426-E1|Gene_transcript:Phatr3_J42426.t1|transcript|transcript:Phatr3_J42426.t1|Coding|1/2|c.1140T>A|p.Leu380Leu|1219/1724|1140/1449|380/482||	GT:AD:DP:GQ:PL	0/1:24,5:29:99:121,0,878
chr_1	24094	.	C	G	96.77	.	AC=1;AF=0.500;AN=2;BaseQRankSum=-0.554;ClippingRankSum=2.479;DP=27;FS=1.951;MLEAC=1;MLEAF=0.500;MQ=60.00;MQ0=0;MQRankSum=-0.379;QD=3.58;ReadPosRankSum=-1.779;ANN=G|intron_variant|MODIFIER|Phatr3_J42426-E1|Gene_transcript:Phatr3_J42426.t1|transcript|transcript:Phatr3_J42426.t1|Coding|1/1|c.1147+34C>G||||||	GT:AD:DP:GQ:PL	0/1:21,6:27:99:125,0,792
chr_1	24182	.	A	G	571.77	.	AC=1;AF=0.500;AN=2;BaseQRankSum=0.874;ClippingRankSum=0.952;DP=41;FS=4.506;MLEAC=1;MLEAF=0.500;MQ=60.00;MQ0=0;MQRankSum=0.613;QD=13.95;ReadPosRankSum=-0.430;ANN=G|synonymous_variant|LOW|Phatr3_J42426-E1|Gene_transcript:Phatr3_J42426.t1|transcript|transcript:Phatr3_J42426.t1|Coding|2/2|c.1188A>G|p.Glu396Glu|1267/1724|1188/1449|396/482||	GT:AD:DP:GQ:PL	0/1:21,20:41:99:600,0,692
chr_1	24200	.	T	C	573.77	.	AC=1;AF=0.500;AN=2;BaseQRankSum=0.032;ClippingRankSum=1.204;DP=36;FS=10.146;MLEAC=1;MLEAF=0.500;MQ=60.00;MQ0=0;MQRankSum=0.539;QD=15.94;ReadPosRankSum=-0.507;ANN=C|synonymous_variant|LOW|Phatr3_J42426-E1|Gene_transcript:Phatr3_J42426.t1|transcript|transcript:Phatr3_J42426.t1|Coding|2/2|c.1206T>C|p.Phe402Phe|1285/1724|1206/1449|402/482||	GT:AD:DP:GQ:PL	0/1:19,17:36:99:602,0,664
chr_1	24356	.	A	G	660.77	.	AC=1;AF=0.500;AN=2;BaseQRankSum=1.038;ClippingRankSum=-1.038;DP=33;FS=0.000;MLEAC=1;MLEAF=0.500;MQ=60.00;MQ0=0;MQRankSum=-0.127;QD=20.02;ReadPosRankSum=0.055;ANN=G|synonymous_variant|LOW|Phatr3_J42426-E1|Gene_transcript:Phatr3_J42426.t1|transcript|transcript:Phatr3_J42426.t1|Coding|2/2|c.1362A>G|p.Gly454Gly|1441/1724|1362/1449|454/482||	GT:AD:DP:GQ:PL	0/1:14,19:33:99:689,0,494
chr_1	24535	.	A	G	177.77	.	AC=1;AF=0.500;AN=2;BaseQRankSum=1.346;ClippingRankSum=-1.252;DP=31;FS=28.843;MLEAC=1;MLEAF=0.500;MQ=60.00;MQ0=0;MQRankSum=-0.354;QD=5.73;ReadPosRankSum=0.732;ANN=G|3_prime_UTR_variant|MODIFIER|Phatr3_J42426-E1|Gene_transcript:Phatr3_J42426.t1|transcript|transcript:Phatr3_J42426.t1|Coding|2/2|c.*92A>G|||||92|	GT:AD:DP:GQ:PL	0/1:24,7:31:99:206,0,923
chr_1	24618	.	G	T	35.77	.	AC=1;AF=0.500;AN=2;BaseQRankSum=0.251;ClippingRankSum=-1.055;DP=21;FS=13.757;MLEAC=1;MLEAF=0.500;MQ=60.00;MQ0=0;MQRankSum=-0.452;QD=1.70;ReadPosRankSum=1.156;ANN=T|3_prime_UTR_variant|MODIFIER|Phatr3_J42426-E1|Gene_transcript:Phatr3_J42426.t1|transcript|transcript:Phatr3_J42426.t1|Coding|2/2|c.*175G>T|||||175|	GT:AD:DP:GQ:PL	0/1:18,3:21:64:64,0,703
chr_1	25237	.	C	T	232.77	.	AC=1;AF=0.500;AN=2;BaseQRankSum=0.345;ClippingRankSum=-0.611;DP=27;FS=1.983;MLEAC=1;MLEAF=0.500;MQ=60.00;MQ0=0;MQRankSum=-0.398;QD=8.62;ReadPosRankSum=1.407;ANN=T|synonymous_variant|LOW|CDS:Phatr3_EG02408.p1|Gene_transcript:Phatr3_EG02408.t1|transcript|transcript:Phatr3_EG02408.t1|Coding|2/2|c.2166G>A|p.Glu722Glu|2166/2700|2166/2700|722/899||	GT:AD:DP:GQ:PL	0/1:19,8:27:99:261,0,694
chr_1	25291	.	G	A	57.77	.	AC=1;AF=0.500;AN=2;BaseQRankSum=-0.592;ClippingRankSum=-2.282;DP=13;FS=3.041;MLEAC=1;MLEAF=0.500;MQ=60.00;MQ0=0;MQRankSum=-1.268;QD=4.44;ReadPosRankSum=0.254;ANN=A|synonymous_variant|LOW|CDS:Phatr3_EG02408.p1|Gene_transcript:Phatr3_EG02408.t1|transcript|transcript:Phatr3_EG02408.t1|Coding|2/2|c.2112C>T|p.Pro704Pro|2112/2700|2112/2700|704/899||	GT:AD:DP:GQ:PL	0/1:10,3:13:86:86,0,381
chr_1	25634	.	C	T	449.77	.	AC=1;AF=0.500;AN=2;BaseQRankSum=-0.207;ClippingRankSum=-0.083;DP=30;FS=3.471;MLEAC=1;MLEAF=0.500;MQ=60.00;MQ0=0;MQRankSum=-0.995;QD=14.99;ReadPosRankSum=0.166;ANN=T|missense_variant|MODERATE|CDS:Phatr3_EG02408.p1|Gene_transcript:Phatr3_EG02408.t1|transcript|transcript:Phatr3_EG02408.t1|Coding|2/2|c.1769G>A|p.Gly590Glu|1769/2700|1769/2700|590/899||	GT:AD:DP:GQ:PL	0/1:15,15:30:99:478,0,545
chr_1	25699	.	T	C	236.77	.	AC=1;AF=0.500;AN=2;BaseQRankSum=1.504;ClippingRankSum=-0.230;DP=37;FS=0.000;MLEAC=1;MLEAF=0.500;MQ=60.00;MQ0=0;MQRankSum=-1.292;QD=6.40;ReadPosRankSum=0.690;ANN=C|synonymous_variant|LOW|CDS:Phatr3_EG02408.p1|Gene_transcript:Phatr3_EG02408.t1|transcript|transcript:Phatr3_EG02408.t1|Coding|2/2|c.1704A>G|p.Glu568Glu|1704/2700|1704/2700|568/899||	GT:AD:DP:GQ:PL	0/1:28,9:37:99:265,0,1015
chr_1	26047	.	C	T	289.77	.	AC=1;AF=0.500;AN=2;BaseQRankSum=0.984;ClippingRankSum=-1.525;DP=28;FS=25.475;MLEAC=1;MLEAF=0.500;MQ=60.00;MQ0=0;MQRankSum=0.787;QD=10.35;ReadPosRankSum=0.443;ANN=T|synonymous_variant|LOW|CDS:Phatr3_EG02408.p1|Gene_transcript:Phatr3_EG02408.t1|transcript|transcript:Phatr3_EG02408.t1|Coding|2/2|c.1356G>A|p.Ala452Ala|1356/2700|1356/2700|452/899||	GT:AD:DP:GQ:PL	0/1:19,9:28:99:318,0,1451
chr_1	26053	.	A	C	289.77	.	AC=1;AF=0.500;AN=2;BaseQRankSum=0.885;ClippingRankSum=-0.590;DP=28;FS=25.475;MLEAC=1;MLEAF=0.500;MQ=60.00;MQ0=0;MQRankSum=1.377;QD=10.35;ReadPosRankSum=1.427;ANN=C|missense_variant|MODERATE|CDS:Phatr3_EG02408.p1|Gene_transcript:Phatr3_EG02408.t1|transcript|transcript:Phatr3_EG02408.t1|Coding|2/2|c.1350T>G|p.His450Gln|1350/2700|1350/2700|450/899||	GT:AD:DP:GQ:PL	0/1:19,9:28:99:318,0,1451
chr_1	26785	.	A	G	36.77	.	AC=1;AF=0.500;AN=2;BaseQRankSum=1.859;ClippingRankSum=1.658;DP=21;FS=2.318;MLEAC=1;MLEAF=0.500;MQ=60.00;MQ0=0;MQRankSum=0.151;QD=1.75;ReadPosRankSum=-1.759;ANN=G|synonymous_variant|LOW|CDS:Phatr3_EG02408.p1|Gene_transcript:Phatr3_EG02408.t1|transcript|transcript:Phatr3_EG02408.t1|Coding|1/2|c.1005T>C|p.Thr335Thr|1005/2700|1005/2700|335/899||	GT:AD:DP:GQ:PL	0/1:18,3:21:65:65,0,687
chr_1	26929	.	G	C	158.77	.	AC=1;AF=0.500;AN=2;BaseQRankSum=-0.995;ClippingRankSum=-1.290;DP=22;FS=0.000;MLEAC=1;MLEAF=0.500;MQ=60.00;MQ0=0;MQRankSum=-0.995;QD=7.22;ReadPosRankSum=-1.954;ANN=C|synonymous_variant|LOW|CDS:Phatr3_EG02408.p1|Gene_transcript:Phatr3_EG02408.t1|transcript|transcript:Phatr3_EG02408.t1|Coding|1/2|c.861C>G|p.Leu287Leu|861/2700|861/2700|287/899||	GT:AD:DP:GQ:PL	0/1:16,6:22:99:187,0,605
chr_1	26992	.	A	C	270.77	.	AC=1;AF=0.500;AN=2;BaseQRankSum=0.701;ClippingRankSum=-2.479;DP=26;FS=1.757;MLEAC=1;MLEAF=0.500;MQ=60.00;MQ0=0;MQRankSum=-0.216;QD=10.41;ReadPosRankSum=1.886;ANN=C|missense_variant|MODERATE|CDS:Phatr3_EG02408.p1|Gene_transcript:Phatr3_EG02408.t1|transcript|transcript:Phatr3_EG02408.t1|Coding|1/2|c.798T>G|p.Asn266Lys|798/2700|798/2700|266/899||	GT:AD:DP:GQ:PL	0/1:17,9:26:99:299,0,622
chr_1	27022	.	T	A	39.77	.	AC=1;AF=0.500;AN=2;BaseQRankSum=0.847;ClippingRankSum=-2.117;DP=20;FS=0.000;MLEAC=1;MLEAF=0.500;MQ=60.00;MQ0=0;MQRankSum=-0.318;QD=1.99;ReadPosRankSum=-0.635;ANN=A|synonymous_variant|LOW|CDS:Phatr3_EG02408.p1|Gene_transcript:Phatr3_EG02408.t1|transcript|transcript:Phatr3_EG02408.t1|Coding|1/2|c.768A>T|p.Thr256Thr|768/2700|768/2700|256/899||	GT:AD:DP:GQ:PL	0/1:17,3:20:68:68,0,615
chr_1	27220	.	T	A	42.77	.	AC=1;AF=0.500;AN=2;BaseQRankSum=0.063;ClippingRankSum=0.441;DP=17;FS=6.864;MLEAC=1;MLEAF=0.500;MQ=60.00;MQ0=0;MQRankSum=-0.063;QD=2.52;ReadPosRankSum=-1.575;ANN=A|missense_variant|MODERATE|CDS:Phatr3_EG02408.p1|Gene_transcript:Phatr3_EG02408.t1|transcript|transcript:Phatr3_EG02408.t1|Coding|1/2|c.570A>T|p.Gln190His|570/2700|570/2700|190/899||	GT:AD:DP:GQ:PL	0/1:14,3:17:71:71,0,533
chr_1	27299	.	T	G	86.77	.	AC=1;AF=0.500;AN=2;BaseQRankSum=0.372;ClippingRankSum=0.053;DP=18;FS=10.843;MLEAC=1;MLEAF=0.500;MQ=60.00;MQ0=0;MQRankSum=-1.540;QD=4.82;ReadPosRankSum=1.115;ANN=G|missense_variant|MODERATE|CDS:Phatr3_EG02408.p1|Gene_transcript:Phatr3_EG02408.t1|transcript|transcript:Phatr3_EG02408.t1|Coding|1/2|c.491A>C|p.Asn164Thr|491/2700|491/2700|164/899||	GT:AD:DP:GQ:PL	0/1:14,4:18:99:115,0,519
chr_1	27316	.	T	C	88.77	.	AC=1;AF=0.500;AN=2;BaseQRankSum=0.903;ClippingRankSum=-0.265;DP=18;FS=5.614;MLEAC=1;MLEAF=0.500;MQ=60.00;MQ0=0;MQRankSum=-0.265;QD=4.93;ReadPosRankSum=-0.053;ANN=C|synonymous_variant|LOW|CDS:Phatr3_EG02408.p1|Gene_transcript:Phatr3_EG02408.t1|transcript|transcript:Phatr3_EG02408.t1|Coding|1/2|c.474A>G|p.Ser158Ser|474/2700|474/2700|158/899||	GT:AD:DP:GQ:PL	0/1:14,4:18:99:117,0,524
chr_1	27533	.	G	C	85.77	.	AC=1;AF=0.500;AN=2;BaseQRankSum=-0.550;ClippingRankSum=0.550;DP=19;FS=2.199;MLEAC=1;MLEAF=0.500;MQ=60.00;MQ0=0;MQRankSum=1.550;QD=4.51;ReadPosRankSum=0.050;ANN=C|missense_variant|MODERATE|CDS:Phatr3_EG02408.p1|Gene_transcript:Phatr3_EG02408.t1|transcript|transcript:Phatr3_EG02408.t1|Coding|1/2|c.257C>G|p.Ala86Gly|257/2700|257/2700|86/899||	GT:AD:DP:GQ:PL	0/1:15,4:19:99:114,0,1232
chr_1	27536	.	A	G	85.77	.	AC=1;AF=0.500;AN=2;BaseQRankSum=-0.724;ClippingRankSum=-0.128;DP=22;FS=2.103;MLEAC=1;MLEAF=0.500;MQ=60.00;MQ0=0;MQRankSum=0.894;QD=3.90;ReadPosRankSum=0.979;ANN=G|missense_variant|MODERATE|CDS:Phatr3_EG02408.p1|Gene_transcript:Phatr3_EG02408.t1|transcript|transcript:Phatr3_EG02408.t1|Coding|1/2|c.254T>C|p.Met85Thr|254/2700|254/2700|85/899||	GT:AD:DP:GQ:PL	0/1:18,4:22:99:114,0,1232
chr_1	27661	.	A	G	73.77	.	AC=1;AF=0.500;AN=2;BaseQRankSum=0.527;ClippingRankSum=-0.933;DP=24;FS=0.000;MLEAC=1;MLEAF=0.500;MQ=60.00;MQ0=0;MQRankSum=0.446;QD=3.07;ReadPosRankSum=0.689;ANN=G|synonymous_variant|LOW|CDS:Phatr3_EG02408.p1|Gene_transcript:Phatr3_EG02408.t1|transcript|transcript:Phatr3_EG02408.t1|Coding|1/2|c.129T>C|p.Pro43Pro|129/2700|129/2700|43/899||	GT:AD:DP:GQ:PL	0/1:19,4:23:99:102,0,698
chr_1	28003	.	G	A	219.77	.	AC=1;AF=0.500;AN=2;BaseQRankSum=-0.092;ClippingRankSum=0.153;DP=24;FS=4.117;MLEAC=1;MLEAF=0.500;MQ=60.00;MQ0=0;MQRankSum=0.398;QD=9.16;ReadPosRankSum=0.153;ANN=A|intergenic_region|MODIFIER|CDS:Phatr3_EG02408.p1-gene:Phatr3_J31409|Gene_transcript:Phatr3_EG02408.t1-gene:Phatr3_J31409|intergenic_region|Gene_transcript:Phatr3_EG02408.t1-gene:Phatr3_J31409|||||||||	GT:AD:DP:GQ:PL	0/1:16,8:24:99:248,0,561
chr_1	28115	.	A	C	453.77	.	AC=1;AF=0.500;AN=2;BaseQRankSum=1.296;ClippingRankSum=-0.455;DP=35;FS=7.555;MLEAC=1;MLEAF=0.500;MQ=60.00;MQ0=0;MQRankSum=0.623;QD=12.96;ReadPosRankSum=0.253;ANN=C|intergenic_region|MODIFIER|CDS:Phatr3_EG02408.p1-gene:Phatr3_J31409|Gene_transcript:Phatr3_EG02408.t1-gene:Phatr3_J31409|intergenic_region|Gene_transcript:Phatr3_EG02408.t1-gene:Phatr3_J31409|||||||||	GT:AD:DP:GQ:PL	0/1:21,14:35:99:482,0,737
chr_1	28137	.	G	T	413.77	.	AC=1;AF=0.500;AN=2;BaseQRankSum=0.402;ClippingRankSum=-0.717;DP=34;FS=0.000;MLEAC=1;MLEAF=0.500;MQ=60.00;MQ0=0;MQRankSum=-1.277;QD=12.17;ReadPosRankSum=-0.752;ANN=T|intergenic_region|MODIFIER|CDS:Phatr3_EG02408.p1-gene:Phatr3_J31409|Gene_transcript:Phatr3_EG02408.t1-gene:Phatr3_J31409|intergenic_region|Gene_transcript:Phatr3_EG02408.t1-gene:Phatr3_J31409|||||||||	GT:AD:DP:GQ:PL	0/1:20,14:34:99:442,0,682
chr_1	28636	.	T	C	284.77	.	AC=1;AF=0.500;AN=2;BaseQRankSum=0.857;ClippingRankSum=1.184;DP=19;FS=7.474;MLEAC=1;MLEAF=0.500;MQ=60.00;MQ0=0;MQRankSum=0.286;QD=14.99;ReadPosRankSum=0.531;ANN=C|synonymous_variant|LOW|CDS:Phatr3_J31409.p1|Gene_transcript:Phatr3_J31409.t1|transcript|transcript:Phatr3_J31409.t1|Coding|1/1|c.433T>C|p.Leu145Leu|433/636|433/636|145/211||	GT:AD:DP:GQ:PL	0/1:10,9:19:99:313,0,340
chr_1	28675	.	T	C	212.77	.	AC=1;AF=0.500;AN=2;BaseQRankSum=-0.700;ClippingRankSum=0.745;DP=31;FS=6.929;MLEAC=1;MLEAF=0.500;MQ=60.00;MQ0=0;MQRankSum=-0.429;QD=6.86;ReadPosRankSum=-2.054;ANN=C|missense_variant|MODERATE|CDS:Phatr3_J31409.p1|Gene_transcript:Phatr3_J31409.t1|transcript|transcript:Phatr3_J31409.t1|Coding|1/1|c.472T>C|p.Tyr158His|472/636|472/636|158/211||	GT:AD:DP:GQ:PL	0/1:23,8:31:99:241,0,842
chr_1	28699	.	G	C	250.77	.	AC=1;AF=0.500;AN=2;BaseQRankSum=0.510;ClippingRankSum=2.548;DP=35;FS=5.816;MLEAC=1;MLEAF=0.500;MQ=60.00;MQ0=0;MQRankSum=1.151;QD=7.16;ReadPosRankSum=-0.170;ANN=C|missense_variant|MODERATE|CDS:Phatr3_J31409.p1|Gene_transcript:Phatr3_J31409.t1|transcript|transcript:Phatr3_J31409.t1|Coding|1/1|c.496G>C|p.Asp166His|496/636|496/636|166/211||	GT:AD:DP:GQ:PL	0/1:26,9:35:99:279,0,950
chr_1	28865	.	A	G	265.77	.	AC=1;AF=0.500;AN=2;BaseQRankSum=0.872;ClippingRankSum=1.249;DP=29;FS=0.000;MLEAC=1;MLEAF=0.500;MQ=60.00;MQ0=0;MQRankSum=-0.872;QD=9.16;ReadPosRankSum=-0.825;ANN=G|intergenic_region|MODIFIER|CDS:Phatr3_J31409.p1-gene:Phatr3_J42428|Gene_transcript:Phatr3_J31409.t1-gene:Phatr3_J42428|intergenic_region|Gene_transcript:Phatr3_J31409.t1-gene:Phatr3_J42428|||||||||	GT:AD:DP:GQ:PL	0/1:20,9:29:99:294,0,742
chr_1	28913	.	G	A	221.77	.	AC=1;AF=0.500;AN=2;BaseQRankSum=-1.509;ClippingRankSum=0.419;DP=32;FS=3.436;MLEAC=1;MLEAF=0.500;MQ=60.00;MQ0=0;MQRankSum=-0.713;QD=6.93;ReadPosRankSum=1.593;ANN=A|intergenic_region|MODIFIER|CDS:Phatr3_J31409.p1-gene:Phatr3_J42428|Gene_transcript:Phatr3_J31409.t1-gene:Phatr3_J42428|intergenic_region|Gene_transcript:Phatr3_J31409.t1-gene:Phatr3_J42428|||||||||	GT:AD:DP:GQ:PL	0/1:23,9:32:99:250,0,873
chr_1	29045	.	T	G	249.77	.	AC=1;AF=0.500;AN=2;BaseQRankSum=1.405;ClippingRankSum=2.537;DP=34;FS=0.000;MLEAC=1;MLEAF=0.500;MQ=60.00;MQ0=0;MQRankSum=-0.468;QD=7.35;ReadPosRankSum=0.820;ANN=G|intergenic_region|MODIFIER|CDS:Phatr3_J31409.p1-gene:Phatr3_J42428|Gene_transcript:Phatr3_J31409.t1-gene:Phatr3_J42428|intergenic_region|Gene_transcript:Phatr3_J31409.t1-gene:Phatr3_J42428|||||||||	GT:AD:DP:GQ:PL	0/1:25,9:34:99:278,0,921
chr_1	29092	.	T	C	58.77	.	AC=1;AF=0.500;AN=2;BaseQRankSum=1.609;ClippingRankSum=2.659;DP=28;FS=5.071;MLEAC=1;MLEAF=0.500;MQ=60.00;MQ0=0;MQRankSum=-0.230;QD=2.10;ReadPosRankSum=-2.462;ANN=C|missense_variant|MODERATE|CDS:Phatr3_J42428.p1|Gene_transcript:Phatr3_J42428.t1|transcript|transcript:Phatr3_J42428.t1|Coding|1/1|c.589A>G|p.Thr197Ala|589/600|589/600|197/199||	GT:AD:DP:GQ:PL	0/1:24,4:28:87:87,0,919
chr_1	29115	.	T	C	171.77	.	AC=1;AF=0.500;AN=2;BaseQRankSum=-0.449;ClippingRankSum=2.480;DP=31;FS=0.000;MLEAC=1;MLEAF=0.500;MQ=60.00;MQ0=0;MQRankSum=0.780;QD=5.54;ReadPosRankSum=1.158;ANN=C|missense_variant|MODERATE|CDS:Phatr3_J42428.p1|Gene_transcript:Phatr3_J42428.t1|transcript|transcript:Phatr3_J42428.t1|Coding|1/1|c.566A>G|p.Asn189Ser|566/600|566/600|189/199||	GT:AD:DP:GQ:PL	0/1:24,7:31:99:200,0,917
chr_1	29230	.	A	G	331.77	.	AC=1;AF=0.500;AN=2;BaseQRankSum=0.573;ClippingRankSum=-0.539;DP=35;FS=5.072;MLEAC=1;MLEAF=0.500;MQ=60.00;MQ0=0;MQRankSum=0.226;QD=9.48;ReadPosRankSum=0.643;ANN=G|missense_variant|MODERATE|CDS:Phatr3_J42428.p1|Gene_transcript:Phatr3_J42428.t1|transcript|transcript:Phatr3_J42428.t1|Coding|1/1|c.451T>C|p.Cys151Arg|451/600|451/600|151/199||	GT:AD:DP:GQ:PL	0/1:23,12:35:99:360,0,838
chr_1	29279	.	A	C	244.77	.	AC=1;AF=0.500;AN=2;BaseQRankSum=-1.940;ClippingRankSum=-0.377;DP=26;FS=9.585;MLEAC=1;MLEAF=0.500;MQ=60.00;MQ0=0;MQRankSum=0.377;QD=9.41;ReadPosRankSum=1.671;ANN=C|synonymous_variant|LOW|CDS:Phatr3_J42428.p1|Gene_transcript:Phatr3_J42428.t1|transcript|transcript:Phatr3_J42428.t1|Coding|1/1|c.402T>G|p.Leu134Leu|402/600|402/600|134/199||	GT:AD:DP:GQ:PL	0/1:17,9:26:99:273,0,638
chr_1	29474	.	G	A	698.77	.	AC=1;AF=0.500;AN=2;BaseQRankSum=0.203;ClippingRankSum=-1.961;DP=40;FS=0.000;MLEAC=1;MLEAF=0.500;MQ=60.00;MQ0=0;MQRankSum=-0.365;QD=17.47;ReadPosRankSum=1.204;ANN=A|synonymous_variant|LOW|CDS:Phatr3_J42428.p1|Gene_transcript:Phatr3_J42428.t1|transcript|transcript:Phatr3_J42428.t1|Coding|1/1|c.207C>T|p.Asp69Asp|207/600|207/600|69/199||	GT:AD:DP:GQ:PL	0/1:20,20:40:99:727,0,659
chr_1	30136	.	C	G	539.77	.	AC=1;AF=0.500;AN=2;BaseQRankSum=1.949;ClippingRankSum=0.814;DP=27;FS=1.527;MLEAC=1;MLEAF=0.500;MQ=60.00;MQ0=0;MQRankSum=0.321;QD=19.99;ReadPosRankSum=0.567;ANN=G|intergenic_region|MODIFIER|CDS:Phatr3_J42428.p1-gene:Phatr3_J42429|Gene_transcript:Phatr3_J42428.t1-gene:Phatr3_J42429|intergenic_region|Gene_transcript:Phatr3_J42428.t1-gene:Phatr3_J42429|||||||||	GT:AD:DP:GQ:PL	0/1:11,16:27:99:568,0,353
chr_1	30219	.	T	C	277.77	.	AC=1;AF=0.500;AN=2;BaseQRankSum=2.533;ClippingRankSum=-1.401;DP=26;FS=6.306;MLEAC=1;MLEAF=0.500;MQ=60.00;MQ0=0;MQRankSum=2.102;QD=10.68;ReadPosRankSum=-1.186;ANN=C|intergenic_region|MODIFIER|CDS:Phatr3_J42428.p1-gene:Phatr3_J42429|Gene_transcript:Phatr3_J42428.t1-gene:Phatr3_J42429|intergenic_region|Gene_transcript:Phatr3_J42428.t1-gene:Phatr3_J42429|||||||||	GT:AD:DP:GQ:PL	0/1:17,9:26:99:306,0,617
chr_1	30419	.	A	T	601.77	.	AC=1;AF=0.500;AN=2;BaseQRankSum=0.332;ClippingRankSum=0.376;DP=29;FS=1.449;MLEAC=1;MLEAF=0.500;MQ=60.00;MQ0=0;MQRankSum=-0.509;QD=20.75;ReadPosRankSum=0.244;ANN=T|intergenic_region|MODIFIER|CDS:Phatr3_J42428.p1-gene:Phatr3_J42429|Gene_transcript:Phatr3_J42428.t1-gene:Phatr3_J42429|intergenic_region|Gene_transcript:Phatr3_J42428.t1-gene:Phatr3_J42429|||||||||	GT:AD:DP:GQ:PL	0/1:12,17:29:99:630,0,388
chr_1	30467	.	T	C	580.77	.	AC=1;AF=0.500;AN=2;BaseQRankSum=1.339;ClippingRankSum=-0.419;DP=30;FS=1.419;MLEAC=1;MLEAF=0.500;MQ=60.00;MQ0=0;MQRankSum=0.628;QD=19.36;ReadPosRankSum=0.126;ANN=C|intergenic_region|MODIFIER|CDS:Phatr3_J42428.p1-gene:Phatr3_J42429|Gene_transcript:Phatr3_J42428.t1-gene:Phatr3_J42429|intergenic_region|Gene_transcript:Phatr3_J42428.t1-gene:Phatr3_J42429|||||||||	GT:AD:DP:GQ:PL	0/1:13,17:30:99:609,0,437
chr_1	30536	.	C	A	376.77	.	AC=1;AF=0.500;AN=2;BaseQRankSum=-0.400;ClippingRankSum=-0.954;DP=23;FS=1.674;MLEAC=1;MLEAF=0.500;MQ=60.00;MQ0=0;MQRankSum=0.092;QD=16.38;ReadPosRankSum=-1.200;ANN=A|intergenic_region|MODIFIER|CDS:Phatr3_J42428.p1-gene:Phatr3_J42429|Gene_transcript:Phatr3_J42428.t1-gene:Phatr3_J42429|intergenic_region|Gene_transcript:Phatr3_J42428.t1-gene:Phatr3_J42429|||||||||	GT:AD:DP:GQ:PL	0/1:11,12:23:99:405,0,399
chr_1	30721	.	C	T	510.77	.	AC=1;AF=0.500;AN=2;BaseQRankSum=-1.850;ClippingRankSum=0.520;DP=30;FS=1.468;MLEAC=1;MLEAF=0.500;MQ=60.00;MQ0=0;MQRankSum=-1.185;QD=17.03;ReadPosRankSum=-1.018;ANN=T|missense_variant|MODERATE|CDS:Phatr3_J42429.p1|Gene_transcript:Phatr3_J42429.t1|transcript|transcript:Phatr3_J42429.t1|Coding|1/1|c.128C>T|p.Thr43Met|128/1878|128/1878|43/625||	GT:AD:DP:GQ:PL	0/1:14,16:30:99:539,0,465
chr_1	31015	.	A	C	214.77	.	AC=1;AF=0.500;AN=2;BaseQRankSum=-0.194;ClippingRankSum=2.045;DP=43;FS=8.488;MLEAC=1;MLEAF=0.500;MQ=60.00;MQ0=0;MQRankSum=-1.806;QD=4.99;ReadPosRankSum=-0.940;ANN=C|missense_variant|MODERATE|CDS:Phatr3_J42429.p1|Gene_transcript:Phatr3_J42429.t1|transcript|transcript:Phatr3_J42429.t1|Coding|1/1|c.422A>C|p.His141Pro|422/1878|422/1878|141/625||	GT:AD:DP:GQ:PL	0/1:34,9:43:99:243,0,1212
chr_1	31138	.	C	T	184.77	.	AC=1;AF=0.500;AN=2;BaseQRankSum=0.501;ClippingRankSum=0.033;DP=23;FS=7.402;MLEAC=1;MLEAF=0.500;MQ=60.00;MQ0=0;MQRankSum=-0.969;QD=8.03;ReadPosRankSum=0.033;ANN=T|missense_variant|MODERATE|CDS:Phatr3_J42429.p1|Gene_transcript:Phatr3_J42429.t1|transcript|transcript:Phatr3_J42429.t1|Coding|1/1|c.545C>T|p.Ser182Leu|545/1878|545/1878|182/625||	GT:AD:DP:GQ:PL	0/1:16,7:23:99:213,0,576
chr_1	31187	.	C	T	241.77	.	AC=1;AF=0.500;AN=2;BaseQRankSum=-0.024;ClippingRankSum=0.495;DP=29;FS=6.251;MLEAC=1;MLEAF=0.500;MQ=60.00;MQ0=0;MQRankSum=-0.448;QD=8.34;ReadPosRankSum=1.768;ANN=T|synonymous_variant|LOW|CDS:Phatr3_J42429.p1|Gene_transcript:Phatr3_J42429.t1|transcript|transcript:Phatr3_J42429.t1|Coding|1/1|c.594C>T|p.Asn198Asn|594/1878|594/1878|198/625||	GT:AD:DP:GQ:PL	0/1:20,9:29:99:270,0,708
chr_1	31248	.	T	A	239.77	.	AC=1;AF=0.500;AN=2;BaseQRankSum=0.765;ClippingRankSum=0.337;DP=24;FS=14.893;MLEAC=1;MLEAF=0.500;MQ=60.00;MQ0=0;MQRankSum=0.214;QD=9.99;ReadPosRankSum=-0.827;ANN=A|missense_variant|MODERATE|CDS:Phatr3_J42429.p1|Gene_transcript:Phatr3_J42429.t1|transcript|transcript:Phatr3_J42429.t1|Coding|1/1|c.655T>A|p.Phe219Ile|655/1878|655/1878|219/625||	GT:AD:DP:GQ:PL	0/1:16,8:24:99:268,0,600
chr_1	31343	.	A	G	510.77	.	AC=1;AF=0.500;AN=2;BaseQRankSum=-0.151;ClippingRankSum=-1.397;DP=32;FS=5.121;MLEAC=1;MLEAF=0.500;MQ=60.00;MQ0=0;MQRankSum=0.189;QD=15.96;ReadPosRankSum=1.133;ANN=G|synonymous_variant|LOW|CDS:Phatr3_J42429.p1|Gene_transcript:Phatr3_J42429.t1|transcript|transcript:Phatr3_J42429.t1|Coding|1/1|c.750A>G|p.Leu250Leu|750/1878|750/1878|250/625||	GT:AD:DP:GQ:PL	0/1:17,15:32:99:539,0,600
chr_1	31571	.	T	C	332.77	.	AC=1;AF=0.500;AN=2;BaseQRankSum=1.342;ClippingRankSum=1.053;DP=31;FS=20.733;MLEAC=1;MLEAF=0.500;MQ=60.00;MQ0=0;MQRankSum=0.888;QD=10.73;ReadPosRankSum=0.888;ANN=C|synonymous_variant|LOW|CDS:Phatr3_J42429.p1|Gene_transcript:Phatr3_J42429.t1|transcript|transcript:Phatr3_J42429.t1|Coding|1/1|c.978T>C|p.Ile326Ile|978/1878|978/1878|326/625||	GT:AD:DP:GQ:PL	0/1:20,11:31:99:361,0,743
chr_1	31619	.	C	T	363.77	.	AC=1;AF=0.500;AN=2;BaseQRankSum=-0.339;ClippingRankSum=-0.930;DP=40;FS=10.843;MLEAC=1;MLEAF=0.500;MQ=60.00;MQ0=0;MQRankSum=-0.605;QD=9.09;ReadPosRankSum=-0.162;ANN=T|synonymous_variant|LOW|CDS:Phatr3_J42429.p1|Gene_transcript:Phatr3_J42429.t1|transcript|transcript:Phatr3_J42429.t1|Coding|1/1|c.1026C>T|p.His342His|1026/1878|1026/1878|342/625||	GT:AD:DP:GQ:PL	0/1:28,12:40:99:392,0,1061
chr_1	31688	.	A	G	345.77	.	AC=1;AF=0.500;AN=2;BaseQRankSum=-0.644;ClippingRankSum=-1.083;DP=38;FS=0.000;MLEAC=1;MLEAF=0.500;MQ=60.00;MQ0=0;MQRankSum=1.146;QD=9.10;ReadPosRankSum=-0.016;ANN=G|synonymous_variant|LOW|CDS:Phatr3_J42429.p1|Gene_transcript:Phatr3_J42429.t1|transcript|transcript:Phatr3_J42429.t1|Coding|1/1|c.1095A>G|p.Arg365Arg|1095/1878|1095/1878|365/625||	GT:AD:DP:GQ:PL	0/1:26,12:38:99:374,0,883
chr_1	31817	.	A	C	248.77	.	AC=1;AF=0.500;AN=2;BaseQRankSum=0.468;ClippingRankSum=2.537;DP=34;FS=0.000;MLEAC=1;MLEAF=0.500;MQ=60.00;MQ0=0;MQRankSum=1.327;QD=7.32;ReadPosRankSum=-0.742;ANN=C|missense_variant|MODERATE|CDS:Phatr3_J42429.p1|Gene_transcript:Phatr3_J42429.t1|transcript|transcript:Phatr3_J42429.t1|Coding|1/1|c.1224A>C|p.Leu408Phe|1224/1878|1224/1878|408/625||	GT:AD:DP:GQ:PL	0/1:25,9:34:99:277,0,960
chr_1	31925	.	T	C	110.77	.	AC=1;AF=0.500;AN=2;BaseQRankSum=0.612;ClippingRankSum=1.254;DP=27;FS=1.882;MLEAC=1;MLEAF=0.500;MQ=60.00;MQ0=0;MQRankSum=1.079;QD=4.10;ReadPosRankSum=1.137;ANN=C|synonymous_variant|LOW|CDS:Phatr3_J42429.p1|Gene_transcript:Phatr3_J42429.t1|transcript|transcript:Phatr3_J42429.t1|Coding|1/1|c.1332T>C|p.Asn444Asn|1332/1878|1332/1878|444/625||	GT:AD:DP:GQ:PL	0/1:21,6:27:99:139,0,781
chr_1	31947	.	A	C	60.77	.	AC=1;AF=0.500;AN=2;BaseQRankSum=1.263;ClippingRankSum=2.013;DP=27;FS=9.118;MLEAC=1;MLEAF=0.500;MQ=60.00;MQ0=0;MQRankSum=0.239;QD=2.25;ReadPosRankSum=-0.239;ANN=C|missense_variant|MODERATE|CDS:Phatr3_J42429.p1|Gene_transcript:Phatr3_J42429.t1|transcript|transcript:Phatr3_J42429.t1|Coding|1/1|c.1354A>C|p.Ile452Leu|1354/1878|1354/1878|452/625||	GT:AD:DP:GQ:PL	0/1:23,4:27:89:89,0,874
chr_1	31991	.	A	C	64.77	.	AC=1;AF=0.500;AN=2;BaseQRankSum=0.320;ClippingRankSum=2.523;DP=28;FS=0.000;MLEAC=1;MLEAF=0.500;MQ=60.00;MQ0=0;MQRankSum=-0.817;QD=2.31;ReadPosRankSum=-0.888;ANN=C|synonymous_variant|LOW|CDS:Phatr3_J42429.p1|Gene_transcript:Phatr3_J42429.t1|transcript|transcript:Phatr3_J42429.t1|Coding|1/1|c.1398A>C|p.Val466Val|1398/1878|1398/1878|466/625||	GT:AD:DP:GQ:PL	0/1:22,4:26:93:93,0,854
chr_1	32021	.	A	G	182.77	.	AC=1;AF=0.500;AN=2;BaseQRankSum=1.245;ClippingRankSum=2.019;DP=27;FS=0.000;MLEAC=1;MLEAF=0.500;MQ=60.00;MQ0=0;MQRankSum=-0.360;QD=6.77;ReadPosRankSum=0.581;ANN=G|synonymous_variant|LOW|CDS:Phatr3_J42429.p1|Gene_transcript:Phatr3_J42429.t1|transcript|transcript:Phatr3_J42429.t1|Coding|1/1|c.1428A>G|p.Gln476Gln|1428/1878|1428/1878|476/625||	GT:AD:DP:GQ:PL	0/1:20,7:27:99:211,0,716
chr_1	32117	.	A	G	578.77	.	AC=1;AF=0.500;AN=2;BaseQRankSum=0.902;ClippingRankSum=0.140;DP=42;FS=0.000;MLEAC=1;MLEAF=0.500;MQ=60.00;MQ0=0;MQRankSum=0.877;QD=13.78;ReadPosRankSum=0.750;ANN=G|synonymous_variant|LOW|CDS:Phatr3_J42429.p1|Gene_transcript:Phatr3_J42429.t1|transcript|transcript:Phatr3_J42429.t1|Coding|1/1|c.1524A>G|p.Leu508Leu|1524/1878|1524/1878|508/625||	GT:AD:DP:GQ:PL	0/1:24,18:42:99:607,0,829
chr_1	32195	.	T	G	454.77	.	AC=1;AF=0.500;AN=2;BaseQRankSum=0.163;ClippingRankSum=0.783;DP=38;FS=7.052;MLEAC=1;MLEAF=0.500;MQ=60.00;MQ0=0;MQRankSum=0.015;QD=11.97;ReadPosRankSum=0.251;ANN=G|synonymous_variant|LOW|CDS:Phatr3_J42429.p1|Gene_transcript:Phatr3_J42429.t1|transcript|transcript:Phatr3_J42429.t1|Coding|1/1|c.1602T>G|p.Pro534Pro|1602/1878|1602/1878|534/625||	GT:AD:DP:GQ:PL	0/1:22,16:38:99:483,0,778
chr_1	32499	.	T	C	386.77	.	AC=1;AF=0.500;AN=2;BaseQRankSum=1.480;ClippingRankSum=-0.994;DP=31;FS=0.000;MLEAC=1;MLEAF=0.500;MQ=60.00;MQ0=0;MQRankSum=1.521;QD=12.48;ReadPosRankSum=0.831;ANN=C|intergenic_region|MODIFIER|CDS:Phatr3_J42429.p1-gene:Phatr3_EG01843|Gene_transcript:Phatr3_J42429.t1-gene:Phatr3_EG01843|intergenic_region|Gene_transcript:Phatr3_J42429.t1-gene:Phatr3_EG01843|||||||||	GT:AD:DP:GQ:PL	0/1:19,12:31:99:415,0,626
chr_1	32735	.	C	T	397.77	.	AC=1;AF=0.500;AN=2;BaseQRankSum=0.606;ClippingRankSum=-1.703;DP=24;FS=4.310;MLEAC=1;MLEAF=0.500;MQ=60.00;MQ0=0;MQRankSum=-0.318;QD=16.57;ReadPosRankSum=0.318;ANN=T|missense_variant|MODERATE|CDS:Phatr3_EG01843.p1|Gene_transcript:Phatr3_EG01843.t1|transcript|transcript:Phatr3_EG01843.t1|Coding|1/1|c.1044G>A|p.Met348Ile|1044/1164|1044/1164|348/387||	GT:AD:DP:GQ:PL	0/1:12,12:24:99:426,0,364
chr_1	32754	.	G	A	306.77	.	AC=1;AF=0.500;AN=2;BaseQRankSum=2.154;ClippingRankSum=-2.608;DP=20;FS=0.000;MLEAC=1;MLEAF=0.500;MQ=60.00;MQ0=0;MQRankSum=-2.079;QD=15.34;ReadPosRankSum=1.776;ANN=A|missense_variant|MODERATE|CDS:Phatr3_EG01843.p1|Gene_transcript:Phatr3_EG01843.t1|transcript|transcript:Phatr3_EG01843.t1|Coding|1/1|c.1025C>T|p.Ala342Val|1025/1164|1025/1164|342/387||	GT:AD:DP:GQ:PL	0/1:10,10:20:99:335,0,340
chr_1	32912	.	G	T	601.77	.	AC=1;AF=0.500;AN=2;BaseQRankSum=0.485;ClippingRankSum=-0.269;DP=26;FS=0.000;MLEAC=1;MLEAF=0.500;MQ=60.00;MQ0=0;MQRankSum=0.593;QD=23.14;ReadPosRankSum=0.862;ANN=T|synonymous_variant|LOW|CDS:Phatr3_EG01843.p1|Gene_transcript:Phatr3_EG01843.t1|transcript|transcript:Phatr3_EG01843.t1|Coding|1/1|c.867C>A|p.Ala289Ala|867/1164|867/1164|289/387||	GT:AD:DP:GQ:PL	0/1:9,17:26:99:630,0,296
chr_1	33095	.	T	G	368.77	.	AC=1;AF=0.500;AN=2;BaseQRankSum=0.521;ClippingRankSum=1.390;DP=24;FS=11.090;MLEAC=1;MLEAF=0.500;MQ=60.00;MQ0=0;MQRankSum=0.521;QD=15.37;ReadPosRankSum=0.753;ANN=G|synonymous_variant|LOW|CDS:Phatr3_EG01843.p1|Gene_transcript:Phatr3_EG01843.t1|transcript|transcript:Phatr3_EG01843.t1|Coding|1/1|c.684A>C|p.Arg228Arg|684/1164|684/1164|228/387||	GT:AD:DP:GQ:PL	0/1:13,11:24:99:397,0,453
chr_1	33179	.	A	C	40.77	.	AC=1;AF=0.500;AN=2;BaseQRankSum=-0.635;ClippingRankSum=0.635;DP=20;FS=2.831;MLEAC=1;MLEAF=0.500;MQ=60.00;MQ0=0;MQRankSum=0.635;QD=2.04;ReadPosRankSum=0.000;ANN=C|synonymous_variant|LOW|CDS:Phatr3_EG01843.p1|Gene_transcript:Phatr3_EG01843.t1|transcript|transcript:Phatr3_EG01843.t1|Coding|1/1|c.600T>G|p.Ser200Ser|600/1164|600/1164|200/387||	GT:AD:DP:GQ:PL	0/1:17,3:20:69:69,0,1311
chr_1	33185	.	C	T	40.77	.	AC=1;AF=0.500;AN=2;BaseQRankSum=-1.062;ClippingRankSum=0.615;DP=19;FS=2.865;MLEAC=1;MLEAF=0.500;MQ=60.00;MQ0=0;MQRankSum=0.056;QD=2.15;ReadPosRankSum=0.168;ANN=T|synonymous_variant|LOW|CDS:Phatr3_EG01843.p1|Gene_transcript:Phatr3_EG01843.t1|transcript|transcript:Phatr3_EG01843.t1|Coding|1/1|c.594G>A|p.Arg198Arg|594/1164|594/1164|198/387||	GT:AD:DP:GQ:PL	0/1:16,3:19:69:69,0,1311
chr_1	33785	.	T	C	155.77	.	AC=1;AF=0.500;AN=2;BaseQRankSum=-1.024;ClippingRankSum=0.526;DP=27;FS=22.368;MLEAC=1;MLEAF=0.500;MQ=60.00;MQ0=0;MQRankSum=-0.083;QD=5.77;ReadPosRankSum=1.798;ANN=C|intergenic_region|MODIFIER|CDS:Phatr3_EG01843.p1-gene:Phatr3_J42431|Gene_transcript:Phatr3_EG01843.t1-gene:Phatr3_J42431|intergenic_region|Gene_transcript:Phatr3_EG01843.t1-gene:Phatr3_J42431|||||||||	GT:AD:DP:GQ:PL	0/1:20,7:27:99:184,0,752
chr_1	33803	.	A	T	95.77	.	AC=1;AF=0.500;AN=2;BaseQRankSum=0.231;ClippingRankSum=1.620;DP=19;FS=13.512;MLEAC=1;MLEAF=0.500;MQ=60.00;MQ0=0;MQRankSum=-1.342;QD=5.04;ReadPosRankSum=-1.805;ANN=T|intergenic_region|MODIFIER|CDS:Phatr3_EG01843.p1-gene:Phatr3_J42431|Gene_transcript:Phatr3_EG01843.t1-gene:Phatr3_J42431|intergenic_region|Gene_transcript:Phatr3_EG01843.t1-gene:Phatr3_J42431|||||||||	GT:AD:DP:GQ:PL	0/1:14,5:19:99:124,0,519
chr_1	33833	.	C	T	36.77	.	AC=1;AF=0.500;AN=2;BaseQRankSum=0.199;ClippingRankSum=0.465;DP=19;FS=7.858;MLEAC=1;MLEAF=0.500;MQ=60.00;MQ0=0;MQRankSum=0.598;QD=1.94;ReadPosRankSum=-0.332;ANN=T|intergenic_region|MODIFIER|CDS:Phatr3_EG01843.p1-gene:Phatr3_J42431|Gene_transcript:Phatr3_EG01843.t1-gene:Phatr3_J42431|intergenic_region|Gene_transcript:Phatr3_EG01843.t1-gene:Phatr3_J42431|||||||||	GT:AD:DP:GQ:PL	0/1:17,2:19:65:65,0,1313
chr_1	33983	.	A	G	228.77	.	AC=1;AF=0.500;AN=2;BaseQRankSum=0.379;ClippingRankSum=1.019;DP=25;FS=10.578;MLEAC=1;MLEAF=0.500;MQ=60.00;MQ0=0;MQRankSum=-0.262;QD=9.15;ReadPosRankSum=0.553;ANN=G|intergenic_region|MODIFIER|CDS:Phatr3_EG01843.p1-gene:Phatr3_J42431|Gene_transcript:Phatr3_EG01843.t1-gene:Phatr3_J42431|intergenic_region|Gene_transcript:Phatr3_EG01843.t1-gene:Phatr3_J42431|||||||||	GT:AD:DP:GQ:PL	0/1:17,8:25:99:257,0,609
chr_1	34010	.	G	A	163.77	.	AC=1;AF=0.500;AN=2;BaseQRankSum=-1.886;ClippingRankSum=1.272;DP=19;FS=2.017;MLEAC=1;MLEAF=0.500;MQ=60.00;MQ0=0;MQRankSum=0.219;QD=8.62;ReadPosRankSum=-1.359;ANN=A|intergenic_region|MODIFIER|CDS:Phatr3_EG01843.p1-gene:Phatr3_J42431|Gene_transcript:Phatr3_EG01843.t1-gene:Phatr3_J42431|intergenic_region|Gene_transcript:Phatr3_EG01843.t1-gene:Phatr3_J42431|||||||||	GT:AD:DP:GQ:PL	0/1:13,6:19:99:192,0,496
chr_1	34054	.	C	G	33.77	.	AC=1;AF=0.500;AN=2;BaseQRankSum=-0.056;ClippingRankSum=0.056;DP=19;FS=0.000;MLEAC=1;MLEAF=0.500;MQ=60.00;MQ0=0;MQRankSum=-0.615;QD=1.78;ReadPosRankSum=1.621;ANN=G|intergenic_region|MODIFIER|CDS:Phatr3_EG01843.p1-gene:Phatr3_J42431|Gene_transcript:Phatr3_EG01843.t1-gene:Phatr3_J42431|intergenic_region|Gene_transcript:Phatr3_EG01843.t1-gene:Phatr3_J42431|||||||||	GT:AD:DP:GQ:PL	0/1:16,3:19:62:62,0,621
chr_1	34572	.	G	A	134.77	.	AC=1;AF=0.500;AN=2;BaseQRankSum=0.369;ClippingRankSum=-1.107;DP=17;FS=13.554;MLEAC=1;MLEAF=0.500;MQ=60.00;MQ0=0;MQRankSum=-0.791;QD=7.93;ReadPosRankSum=1.001;ANN=A|synonymous_variant|LOW|CDS:Phatr3_J42431.p1|Gene_transcript:Phatr3_J42431.t1|transcript|transcript:Phatr3_J42431.t1|Coding|1/1|c.930C>T|p.Gly310Gly|930/1011|930/1011|310/336||	GT:AD:DP:GQ:PL	0/1:12,5:17:99:163,0,439
chr_1	34629	.	G	A	83.77	.	AC=1;AF=0.500;AN=2;BaseQRankSum=-0.650;ClippingRankSum=-1.850;DP=19;FS=6.107;MLEAC=1;MLEAF=0.500;MQ=60.00;MQ0=0;MQRankSum=-1.050;QD=4.41;ReadPosRankSum=-0.750;ANN=A|synonymous_variant|LOW|CDS:Phatr3_J42431.p1|Gene_transcript:Phatr3_J42431.t1|transcript|transcript:Phatr3_J42431.t1|Coding|1/1|c.873C>T|p.Ala291Ala|873/1011|873/1011|291/336||	GT:AD:DP:GQ:PL	0/1:15,4:19:99:112,0,453
chr_1	34771	.	A	G	172.77	.	AC=1;AF=0.500;AN=2;BaseQRankSum=1.222;ClippingRankSum=-0.611;DP=20;FS=8.951;MLEAC=1;MLEAF=0.500;MQ=60.00;MQ0=0;MQRankSum=-0.262;QD=8.64;ReadPosRankSum=-0.087;ANN=G|missense_variant|MODERATE|CDS:Phatr3_J42431.p1|Gene_transcript:Phatr3_J42431.t1|transcript|transcript:Phatr3_J42431.t1|Coding|1/1|c.731T>C|p.Ile244Thr|731/1011|731/1011|244/336||	GT:AD:DP:GQ:PL	0/1:15,5:20:99:201,0,1156
chr_1	34775	.	A	C	172.77	.	AC=1;AF=0.500;AN=2;BaseQRankSum=-0.428;ClippingRankSum=0.195;DP=21;FS=4.801;MLEAC=1;MLEAF=0.500;MQ=60.00;MQ0=0;MQRankSum=0.272;QD=8.23;ReadPosRankSum=1.207;ANN=C|missense_variant|MODERATE|CDS:Phatr3_J42431.p1|Gene_transcript:Phatr3_J42431.t1|transcript|transcript:Phatr3_J42431.t1|Coding|1/1|c.727T>G|p.Ser243Ala|727/1011|727/1011|243/336||	GT:AD:DP:GQ:PL	0/1:15,6:21:99:201,0,1156
chr_1	34860	.	C	T	138.77	.	AC=1;AF=0.500;AN=2;BaseQRankSum=-0.105;ClippingRankSum=1.505;DP=23;FS=12.352;MLEAC=1;MLEAF=0.500;MQ=60.00;MQ0=0;MQRankSum=-0.315;QD=6.03;ReadPosRankSum=1.995;ANN=T|synonymous_variant|LOW|CDS:Phatr3_J42431.p1|Gene_transcript:Phatr3_J42431.t1|transcript|transcript:Phatr3_J42431.t1|Coding|1/1|c.642G>A|p.Ala214Ala|642/1011|642/1011|214/336||	GT:AD:DP:GQ:PL	0/1:17,6:23:99:167,0,650
chr_1	34915	.	A	G	78.77	.	AC=1;AF=0.500;AN=2;BaseQRankSum=0.142;ClippingRankSum=1.370;DP=20;FS=10.620;MLEAC=1;MLEAF=0.500;MQ=60.00;MQ0=0;MQRankSum=-0.898;QD=3.94;ReadPosRankSum=-0.331;ANN=G|missense_variant|MODERATE|CDS:Phatr3_J42431.p1|Gene_transcript:Phatr3_J42431.t1|transcript|transcript:Phatr3_J42431.t1|Coding|1/1|c.587T>C|p.Ile196Thr|587/1011|587/1011|196/336||	GT:AD:DP:GQ:PL	0/1:16,4:20:99:107,0,546
chr_1	34986	.	C	A	381.77	.	AC=1;AF=0.500;AN=2;BaseQRankSum=0.487;ClippingRankSum=0.529;DP=30;FS=1.496;MLEAC=1;MLEAF=0.500;MQ=60.00;MQ0=0;MQRankSum=0.614;QD=12.73;ReadPosRankSum=1.122;ANN=A|synonymous_variant|LOW|CDS:Phatr3_J42431.p1|Gene_transcript:Phatr3_J42431.t1|transcript|transcript:Phatr3_J42431.t1|Coding|1/1|c.516G>T|p.Gly172Gly|516/1011|516/1011|172/336||	GT:AD:DP:GQ:PL	0/1:18,12:30:99:410,0,655
chr_1	35045	.	G	A	295.77	.	AC=1;AF=0.500;AN=2;BaseQRankSum=2.088;ClippingRankSum=-0.206;DP=29;FS=0.000;MLEAC=1;MLEAF=0.500;MQ=60.00;MQ0=0;MQRankSum=1.354;QD=10.20;ReadPosRankSum=-0.023;ANN=A|missense_variant|MODERATE|CDS:Phatr3_J42431.p1|Gene_transcript:Phatr3_J42431.t1|transcript|transcript:Phatr3_J42431.t1|Coding|1/1|c.457C>T|p.His153Tyr|457/1011|457/1011|153/336||	GT:AD:DP:GQ:PL	0/1:19,10:29:99:324,0,666
chr_1	35094	.	C	A	310.77	.	AC=1;AF=0.500;AN=2;BaseQRankSum=-0.458;ClippingRankSum=0.317;DP=21;FS=1.740;MLEAC=1;MLEAF=0.500;MQ=60.00;MQ0=0;MQRankSum=0.739;QD=14.80;ReadPosRankSum=-0.880;ANN=A|synonymous_variant|LOW|CDS:Phatr3_J42431.p1|Gene_transcript:Phatr3_J42431.t1|transcript|transcript:Phatr3_J42431.t1|Coding|1/1|c.408G>T|p.Arg136Arg|408/1011|408/1011|136/336||	GT:AD:DP:GQ:PL	0/1:11,10:21:99:339,0,389
chr_1	35344	.	C	T	492.77	.	AC=1;AF=0.500;AN=2;BaseQRankSum=-0.192;ClippingRankSum=-1.803;DP=32;FS=1.553;MLEAC=1;MLEAF=0.500;MQ=60.00;MQ0=0;MQRankSum=-0.115;QD=15.40;ReadPosRankSum=1.113;ANN=T|missense_variant|MODERATE|CDS:Phatr3_J42431.p1|Gene_transcript:Phatr3_J42431.t1|transcript|transcript:Phatr3_J42431.t1|Coding|1/1|c.158G>A|p.Ser53Asn|158/1011|158/1011|53/336||	GT:AD:DP:GQ:PL	0/1:19,13:32:99:521,0,1308
chr_1	35351	.	T	C	492.77	.	AC=1;AF=0.500;AN=2;BaseQRankSum=0.436;ClippingRankSum=-0.229;DP=30;FS=1.509;MLEAC=1;MLEAF=0.500;MQ=60.00;MQ0=0;MQRankSum=1.351;QD=16.43;ReadPosRankSum=0.686;ANN=C|missense_variant|MODERATE|CDS:Phatr3_J42431.p1|Gene_transcript:Phatr3_J42431.t1|transcript|transcript:Phatr3_J42431.t1|Coding|1/1|c.151A>G|p.Met51Val|151/1011|151/1011|51/336||	GT:AD:DP:GQ:PL	0/1:16,14:30:99:521,0,1308
chr_1	35545	.	C	T	278.77	.	AC=1;AF=0.500;AN=2;BaseQRankSum=1.180;ClippingRankSum=0.879;DP=27;FS=5.630;MLEAC=1;MLEAF=0.500;MQ=60.00;MQ0=0;MQRankSum=-0.025;QD=10.32;ReadPosRankSum=0.728;ANN=T|intergenic_region|MODIFIER|CDS:Phatr3_J42431.p1-gene:Phatr3_J42432|Gene_transcript:Phatr3_J42431.t1-gene:Phatr3_J42432|intergenic_region|Gene_transcript:Phatr3_J42431.t1-gene:Phatr3_J42432|||||||||	GT:AD:DP:GQ:PL	0/1:17,10:27:99:307,0,624
chr_1	36810	.	T	C	82.77	.	AC=1;AF=0.500;AN=2;BaseQRankSum=0.852;ClippingRankSum=0.852;DP=23;FS=16.250;MLEAC=1;MLEAF=0.500;MQ=60.00;MQ0=0;MQRankSum=-0.284;QD=3.60;ReadPosRankSum=1.014;ANN=C|synonymous_variant|LOW|CDS:Phatr3_J42432.p1|Gene_transcript:Phatr3_J42432.t1|transcript|transcript:Phatr3_J42432.t1|Coding|1/1|c.855A>G|p.Lys285Lys|855/1230|855/1230|285/409||	GT:AD:DP:GQ:PL	0/1:19,4:23:99:111,0,1383
chr_1	36820	.	A	G	82.77	.	AC=1;AF=0.500;AN=2;BaseQRankSum=-1.030;ClippingRankSum=1.388;DP=21;FS=16.767;MLEAC=1;MLEAF=0.500;MQ=60.00;MQ0=0;MQRankSum=-0.493;QD=3.94;ReadPosRankSum=-1.299;ANN=G|missense_variant|MODERATE|CDS:Phatr3_J42432.p1|Gene_transcript:Phatr3_J42432.t1|transcript|transcript:Phatr3_J42432.t1|Coding|1/1|c.845T>C|p.Val282Ala|845/1230|845/1230|282/409||	GT:AD:DP:GQ:PL	0/1:17,4:21:99:111,0,1383
chr_1	36858	.	C	T	94.77	.	AC=1;AF=0.500;AN=2;BaseQRankSum=1.150;ClippingRankSum=2.750;DP=19;FS=2.199;MLEAC=1;MLEAF=0.500;MQ=60.00;MQ0=0;MQRankSum=0.550;QD=4.99;ReadPosRankSum=-1.550;ANN=T|synonymous_variant|LOW|CDS:Phatr3_J42432.p1|Gene_transcript:Phatr3_J42432.t1|transcript|transcript:Phatr3_J42432.t1|Coding|1/1|c.807G>A|p.Leu269Leu|807/1230|807/1230|269/409||	GT:AD:DP:GQ:PL	0/1:15,4:19:99:123,0,1169
chr_1	36861	.	C	T	94.77	.	AC=1;AF=0.500;AN=2;BaseQRankSum=-0.650;ClippingRankSum=2.750;DP=19;FS=2.199;MLEAC=1;MLEAF=0.500;MQ=60.00;MQ0=0;MQRankSum=1.050;QD=4.99;ReadPosRankSum=-1.150;ANN=T|synonymous_variant|LOW|CDS:Phatr3_J42432.p1|Gene_transcript:Phatr3_J42432.t1|transcript|transcript:Phatr3_J42432.t1|Coding|1/1|c.804G>A|p.Ser268Ser|804/1230|804/1230|268/409||	GT:AD:DP:GQ:PL	0/1:15,4:19:99:123,0,1169
chr_1	37015	.	T	C	401.77	.	AC=1;AF=0.500;AN=2;BaseQRankSum=0.472;ClippingRankSum=-0.087;DP=34;FS=0.000;MLEAC=1;MLEAF=0.500;MQ=60.00;MQ0=0;MQRankSum=-0.157;QD=11.82;ReadPosRankSum=2.222;ANN=C|missense_variant|MODERATE|CDS:Phatr3_J42432.p1|Gene_transcript:Phatr3_J42432.t1|transcript|transcript:Phatr3_J42432.t1|Coding|1/1|c.650A>G|p.Gln217Arg|650/1230|650/1230|217/409||	GT:AD:DP:GQ:PL	0/1:20,14:34:99:430,0,675
chr_1	37064	.	A	G	416.77	.	AC=1;AF=0.500;AN=2;BaseQRankSum=-0.363;ClippingRankSum=0.824;DP=22;FS=2.048;MLEAC=1;MLEAF=0.500;MQ=60.00;MQ0=0;MQRankSum=0.758;QD=18.94;ReadPosRankSum=-0.626;ANN=G|synonymous_variant|LOW|CDS:Phatr3_J42432.p1|Gene_transcript:Phatr3_J42432.t1|transcript|transcript:Phatr3_J42432.t1|Coding|1/1|c.601T>C|p.Leu201Leu|601/1230|601/1230|201/409||	GT:AD:DP:GQ:PL	0/1:10,12:22:99:445,0,354
chr_1	37338	.	T	C	202.77	.	AC=1;AF=0.500;AN=2;BaseQRankSum=0.042;ClippingRankSum=1.479;DP=19;FS=0.000;MLEAC=1;MLEAF=0.500;MQ=60.00;MQ0=0;MQRankSum=0.718;QD=10.67;ReadPosRankSum=-0.549;ANN=C|synonymous_variant|LOW|CDS:Phatr3_J42432.p1|Gene_transcript:Phatr3_J42432.t1|transcript|transcript:Phatr3_J42432.t1|Coding|1/1|c.327A>G|p.Val109Val|327/1230|327/1230|109/409||	GT:AD:DP:GQ:PL	0/1:12,7:19:99:231,0,420
chr_1	37358	.	T	C	93.77	.	AC=1;AF=0.500;AN=2;BaseQRankSum=-0.227;ClippingRankSum=1.473;DP=16;FS=0.000;MLEAC=1;MLEAF=0.500;MQ=60.00;MQ0=0;MQRankSum=-0.566;QD=5.86;ReadPosRankSum=-1.359;ANN=C|missense_variant|MODERATE|CDS:Phatr3_J42432.p1|Gene_transcript:Phatr3_J42432.t1|transcript|transcript:Phatr3_J42432.t1|Coding|1/1|c.307A>G|p.Ile103Val|307/1230|307/1230|103/409||	GT:AD:DP:GQ:PL	0/1:11,5:16:99:122,0,387
chr_1	37377	.	C	T	284.77	.	AC=1;AF=0.500;AN=2;BaseQRankSum=-0.489;ClippingRankSum=2.621;DP=18;FS=0.000;MLEAC=1;MLEAF=0.500;MQ=60.00;MQ0=0;MQRankSum=-0.400;QD=15.82;ReadPosRankSum=-1.910;ANN=T|synonymous_variant|LOW|CDS:Phatr3_J42432.p1|Gene_transcript:Phatr3_J42432.t1|transcript|transcript:Phatr3_J42432.t1|Coding|1/1|c.288G>A|p.Leu96Leu|288/1230|288/1230|96/409||	GT:AD:DP:GQ:PL	0/1:10,8:18:99:313,0,756
chr_1	37380	.	G	C	284.77	.	AC=1;AF=0.500;AN=2;BaseQRankSum=-0.449;ClippingRankSum=2.817;DP=19;FS=1.829;MLEAC=1;MLEAF=0.500;MQ=60.00;MQ0=0;MQRankSum=-0.204;QD=14.99;ReadPosRankSum=-1.102;ANN=C|synonymous_variant|LOW|CDS:Phatr3_J42432.p1|Gene_transcript:Phatr3_J42432.t1|transcript|transcript:Phatr3_J42432.t1|Coding|1/1|c.285C>G|p.Thr95Thr|285/1230|285/1230|95/409||	GT:AD:DP:GQ:PL	0/1:10,9:19:99:313,0,756
chr_1	37472	.	G	A	389.77	.	AC=1;AF=0.500;AN=2;BaseQRankSum=1.724;ClippingRankSum=-0.872;DP=31;FS=0.000;MLEAC=1;MLEAF=0.500;MQ=60.00;MQ0=0;MQRankSum=0.020;QD=12.57;ReadPosRankSum=0.385;ANN=A|synonymous_variant|LOW|CDS:Phatr3_J42432.p1|Gene_transcript:Phatr3_J42432.t1|transcript|transcript:Phatr3_J42432.t1|Coding|1/1|c.193C>T|p.Leu65Leu|193/1230|193/1230|65/409||	GT:AD:DP:GQ:PL	0/1:19,12:31:99:418,0,661
chr_1	37496	.	C	T	452.77	.	AC=1;AF=0.500;AN=2;BaseQRankSum=0.993;ClippingRankSum=-1.498;DP=35;FS=3.216;MLEAC=1;MLEAF=0.500;MQ=60.00;MQ0=0;MQRankSum=0.219;QD=12.94;ReadPosRankSum=1.364;ANN=T|missense_variant|MODERATE|CDS:Phatr3_J42432.p1|Gene_transcript:Phatr3_J42432.t1|transcript|transcript:Phatr3_J42432.t1|Coding|1/1|c.169G>A|p.Val57Ile|169/1230|169/1230|57/409||	GT:AD:DP:GQ:PL	0/1:21,14:35:99:481,0,705
chr_1	37578	.	A	C	330.77	.	AC=1;AF=0.500;AN=2;BaseQRankSum=1.043;ClippingRankSum=1.043;DP=24;FS=6.629;MLEAC=1;MLEAF=0.500;MQ=60.00;MQ0=0;MQRankSum=0.348;QD=13.78;ReadPosRankSum=0.058;ANN=C|synonymous_variant|LOW|CDS:Phatr3_J42432.p1|Gene_transcript:Phatr3_J42432.t1|transcript|transcript:Phatr3_J42432.t1|Coding|1/1|c.87T>G|p.Arg29Arg|87/1230|87/1230|29/409||	GT:AD:DP:GQ:PL	0/1:13,11:24:99:359,0,462
chr_1	37693	.	G	A	263.77	.	AC=1;AF=0.500;AN=2;BaseQRankSum=0.787;ClippingRankSum=0.885;DP=28;FS=0.000;MLEAC=1;MLEAF=0.500;MQ=60.00;MQ0=0;MQRankSum=0.984;QD=9.42;ReadPosRankSum=-0.836;ANN=A|intergenic_region|MODIFIER|CDS:Phatr3_J42432.p1-gene:Phatr3_J4937|Gene_transcript:Phatr3_J42432.t1-gene:Phatr3_J4937|intergenic_region|Gene_transcript:Phatr3_J42432.t1-gene:Phatr3_J4937|||||||||	GT:AD:DP:GQ:PL	0/1:19,9:28:99:292,0,637
chr_1	37805	.	C	G	225.73	.	AC=1;AF=0.500;AN=2;BaseQRankSum=-0.625;ClippingRankSum=-0.337;DP=20;FS=10.843;MLEAC=1;MLEAF=0.500;MQ=60.00;MQ0=0;MQRankSum=0.529;QD=11.29;ReadPosRankSum=0.914;ANN=G|intergenic_region|MODIFIER|CDS:Phatr3_J42432.p1-gene:Phatr3_J4937|Gene_transcript:Phatr3_J42432.t1-gene:Phatr3_J4937|intergenic_region|Gene_transcript:Phatr3_J42432.t1-gene:Phatr3_J4937|||||||||	GT:AD:DP:GQ:PL	0/1:11,8:19:99:263,0,367
chr_1	37854	.	C	G	106.77	.	AC=1;AF=0.500;AN=2;BaseQRankSum=1.835;ClippingRankSum=-0.600;DP=12;FS=10.925;MLEAC=1;MLEAF=0.500;MQ=60.00;MQ0=0;MQRankSum=-0.929;QD=8.90;ReadPosRankSum=-0.825;ANN=G|intergenic_region|MODIFIER|CDS:Phatr3_J42432.p1-gene:Phatr3_J4937|Gene_transcript:Phatr3_J42432.t1-gene:Phatr3_J4937|intergenic_region|Gene_transcript:Phatr3_J42432.t1-gene:Phatr3_J4937|||||||||	GT:AD:DP:GQ:PL	0/1:8,4:12:99:135,0,300
chr_1	38213	.	A	G	140.77	.	AC=1;AF=0.500;AN=2;BaseQRankSum=0.674;ClippingRankSum=-2.633;DP=15;FS=15.911;MLEAC=1;MLEAF=0.500;MQ=60.00;MQ0=0;MQRankSum=0.184;QD=9.38;ReadPosRankSum=1.531;ANN=G|intergenic_region|MODIFIER|CDS:Phatr3_J42432.p1-gene:Phatr3_J4937|Gene_transcript:Phatr3_J42432.t1-gene:Phatr3_J4937|intergenic_region|Gene_transcript:Phatr3_J42432.t1-gene:Phatr3_J4937|||||||||	GT:AD:DP:GQ:PL	0/1:10,5:15:99:169,0,377
chr_1	38272	.	T	C	370.77	.	AC=1;AF=0.500;AN=2;BaseQRankSum=1.385;ClippingRankSum=-1.016;DP=23;FS=18.623;MLEAC=1;MLEAF=0.500;MQ=60.00;MQ0=0;MQRankSum=0.277;QD=16.12;ReadPosRankSum=0.769;ANN=C|intergenic_region|MODIFIER|CDS:Phatr3_J42432.p1-gene:Phatr3_J4937|Gene_transcript:Phatr3_J42432.t1-gene:Phatr3_J4937|intergenic_region|Gene_transcript:Phatr3_J42432.t1-gene:Phatr3_J4937|||||||||	GT:AD:DP:GQ:PL	0/1:12,11:23:99:399,0,428
chr_1	38324	.	A	G	343.77	.	AC=1;AF=0.500;AN=2;BaseQRankSum=0.988;ClippingRankSum=-0.800;DP=28;FS=24.052;MLEAC=1;MLEAF=0.500;MQ=60.00;MQ0=0;MQRankSum=-0.470;QD=12.28;ReadPosRankSum=0.753;ANN=G|synonymous_variant|LOW|CDS:Phatr3_J4937.p1|Gene_transcript:Phatr3_J4937.t1|transcript|transcript:Phatr3_J4937.t1|Coding|2/2|c.1740T>C|p.Leu580Leu|1740/1785|1740/1785|580/594||	GT:AD:DP:GQ:PL	0/1:17,11:28:99:372,0,627
chr_1	38480	.	A	G	577.77	.	AC=1;AF=0.500;AN=2;BaseQRankSum=0.711;ClippingRankSum=0.167;DP=30;FS=5.782;MLEAC=1;MLEAF=0.500;MQ=60.00;MQ0=0;MQRankSum=-2.176;QD=19.26;ReadPosRankSum=0.167;ANN=G|synonymous_variant|LOW|CDS:Phatr3_J4937.p1|Gene_transcript:Phatr3_J4937.t1|transcript|transcript:Phatr3_J4937.t1|Coding|2/2|c.1584T>C|p.Ile528Ile|1584/1785|1584/1785|528/594||	GT:AD:DP:GQ:PL	0/1:13,17:30:99:606,0,450
chr_1	38662	.	C	T	406.77	.	AC=1;AF=0.500;AN=2;BaseQRankSum=-0.437;ClippingRankSum=0.437;DP=28;FS=0.000;MLEAC=1;MLEAF=0.500;MQ=60.00;MQ0=0;MQRankSum=0.253;QD=14.53;ReadPosRankSum=-0.345;ANN=T|missense_variant|MODERATE|CDS:Phatr3_J4937.p1|Gene_transcript:Phatr3_J4937.t1|transcript|transcript:Phatr3_J4937.t1|Coding|2/2|c.1402G>A|p.Val468Ile|1402/1785|1402/1785|468/594||	GT:AD:DP:GQ:PL	0/1:14,14:28:99:435,0,501
chr_1	38745	.	G	A	420.77	.	AC=1;AF=0.500;AN=2;BaseQRankSum=0.795;ClippingRankSum=1.214;DP=30;FS=1.419;MLEAC=1;MLEAF=0.500;MQ=60.00;MQ0=0;MQRankSum=-1.465;QD=14.03;ReadPosRankSum=-1.590;ANN=A|missense_variant|MODERATE|CDS:Phatr3_J4937.p1|Gene_transcript:Phatr3_J4937.t1|transcript|transcript:Phatr3_J4937.t1|Coding|2/2|c.1319C>T|p.Thr440Met|1319/1785|1319/1785|440/594||	GT:AD:DP:GQ:PL	0/1:17,13:30:99:449,0,578
chr_1	38777	.	C	A	410.77	.	AC=1;AF=0.500;AN=2;BaseQRankSum=1.566;ClippingRankSum=1.106;DP=28;FS=0.000;MLEAC=1;MLEAF=0.500;MQ=60.00;MQ0=0;MQRankSum=-0.967;QD=14.67;ReadPosRankSum=0.415;ANN=A|synonymous_variant|LOW|CDS:Phatr3_J4937.p1|Gene_transcript:Phatr3_J4937.t1|transcript|transcript:Phatr3_J4937.t1|Coding|2/2|c.1287G>T|p.Leu429Leu|1287/1785|1287/1785|429/594||	GT:AD:DP:GQ:PL	0/1:15,13:28:99:439,0,545
chr_1	38981	.	A	G	712.77	.	AC=1;AF=0.500;AN=2;BaseQRankSum=-0.321;ClippingRankSum=-1.476;DP=36;FS=7.987;MLEAC=1;MLEAF=0.500;MQ=60.00;MQ0=0;MQRankSum=-0.866;QD=19.80;ReadPosRankSum=0.738;ANN=G|synonymous_variant|LOW|CDS:Phatr3_J4937.p1|Gene_transcript:Phatr3_J4937.t1|transcript|transcript:Phatr3_J4937.t1|Coding|2/2|c.1083T>C|p.Gly361Gly|1083/1785|1083/1785|361/594||	GT:AD:DP:GQ:PL	0/1:15,21:36:99:741,0,516
chr_1	39023	.	C	T	703.77	.	AC=1;AF=0.500;AN=2;BaseQRankSum=1.346;ClippingRankSum=-2.623;DP=40;FS=0.000;MLEAC=1;MLEAF=0.500;MQ=60.00;MQ0=0;MQRankSum=-0.367;QD=17.59;ReadPosRankSum=1.699;ANN=T|synonymous_variant|LOW|CDS:Phatr3_J4937.p1|Gene_transcript:Phatr3_J4937.t1|transcript|transcript:Phatr3_J4937.t1|Coding|2/2|c.1041G>A|p.Glu347Glu|1041/1785|1041/1785|347/594||	GT:AD:DP:GQ:PL	0/1:18,22:40:99:732,0,588
chr_1	39533	.	C	A	556.77	.	AC=1;AF=0.500;AN=2;BaseQRankSum=-0.673;ClippingRankSum=1.091;DP=28;FS=1.562;MLEAC=1;MLEAF=0.500;MQ=60.00;MQ0=0;MQRankSum=0.720;QD=19.88;ReadPosRankSum=-1.694;ANN=A|synonymous_variant|LOW|CDS:Phatr3_J4937.p1|Gene_transcript:Phatr3_J4937.t1|transcript|transcript:Phatr3_J4937.t1|Coding|2/2|c.531G>T|p.Ala177Ala|531/1785|531/1785|177/594||	GT:AD:DP:GQ:PL	0/1:12,16:28:99:585,0,387
chr_1	39698	.	G	C	388.77	.	AC=1;AF=0.500;AN=2;BaseQRankSum=-0.354;ClippingRankSum=1.278;DP=25;FS=3.628;MLEAC=1;MLEAF=0.500;MQ=60.00;MQ0=0;MQRankSum=-0.082;QD=15.55;ReadPosRankSum=-0.245;ANN=C|synonymous_variant|LOW|CDS:Phatr3_J4937.p1|Gene_transcript:Phatr3_J4937.t1|transcript|transcript:Phatr3_J4937.t1|Coding|2/2|c.366C>G|p.Val122Val|366/1785|366/1785|122/594||	GT:AD:DP:GQ:PL	0/1:13,12:25:99:417,0,435
chr_1	39737	.	G	A	355.77	.	AC=1;AF=0.500;AN=2;BaseQRankSum=0.116;ClippingRankSum=0.766;DP=28;FS=6.365;MLEAC=1;MLEAF=0.500;MQ=60.00;MQ0=0;MQRankSum=0.441;QD=12.71;ReadPosRankSum=0.395;ANN=A|synonymous_variant|LOW|CDS:Phatr3_J4937.p1|Gene_transcript:Phatr3_J4937.t1|transcript|transcript:Phatr3_J4937.t1|Coding|2/2|c.327C>T|p.Pro109Pro|327/1785|327/1785|109/594||	GT:AD:DP:GQ:PL	0/1:16,12:28:99:384,0,586
chr_1	40143	.	G	A	200.77	.	AC=1;AF=0.500;AN=2;BaseQRankSum=0.485;ClippingRankSum=0.037;DP=21;FS=2.046;MLEAC=1;MLEAF=0.500;MQ=60.00;MQ0=0;MQRankSum=0.336;QD=9.56;ReadPosRankSum=0.485;ANN=A|intron_variant|MODIFIER|CDS:Phatr3_J4937.p1|Gene_transcript:Phatr3_J4937.t1|transcript|transcript:Phatr3_J4937.t1|Coding|1/1|c.63+105C>T||||||	GT:AD:DP:GQ:PL	0/1:14,7:21:99:229,0,483
chr_1	40533	.	G	C	114.77	.	AC=1;AF=0.500;AN=2;BaseQRankSum=-0.784;ClippingRankSum=0.784;DP=21;FS=4.876;MLEAC=1;MLEAF=0.500;MQ=60.00;MQ0=0;MQRankSum=1.032;QD=5.47;ReadPosRankSum=-0.372;ANN=C|intergenic_region|MODIFIER|CDS:Phatr3_J4937.p1-gene:Phatr3_J42434|Gene_transcript:Phatr3_J4937.t1-gene:Phatr3_J42434|intergenic_region|Gene_transcript:Phatr3_J4937.t1-gene:Phatr3_J42434|||||||||	GT:AD:DP:GQ:PL	0/1:16,5:21:99:143,0,611
chr_1	40739	.	C	A	31.77	.	AC=1;AF=0.500;AN=2;BaseQRankSum=0.529;ClippingRankSum=0.000;DP=20;FS=2.473;MLEAC=1;MLEAF=0.500;MQ=60.00;MQ0=0;MQRankSum=0.635;QD=1.59;ReadPosRankSum=0.000;ANN=A|intergenic_region|MODIFIER|CDS:Phatr3_J4937.p1-gene:Phatr3_J42434|Gene_transcript:Phatr3_J4937.t1-gene:Phatr3_J42434|intergenic_region|Gene_transcript:Phatr3_J4937.t1-gene:Phatr3_J42434|||||||||	GT:AD:DP:GQ:PL	0/1:17,3:20:60:60,0,519
chr_1	40830	.	T	C	149.77	.	AC=1;AF=0.500;AN=2;BaseQRankSum=0.581;ClippingRankSum=0.968;DP=27;FS=1.983;MLEAC=1;MLEAF=0.500;MQ=60.00;MQ0=0;MQRankSum=-0.692;QD=5.55;ReadPosRankSum=1.411;ANN=C|intergenic_region|MODIFIER|CDS:Phatr3_J4937.p1-gene:Phatr3_J42434|Gene_transcript:Phatr3_J4937.t1-gene:Phatr3_J42434|intergenic_region|Gene_transcript:Phatr3_J4937.t1-gene:Phatr3_J42434|||||||||	GT:AD:DP:GQ:PL	0/1:20,7:27:99:178,0,754
chr_1	40865	.	T	C	150.77	.	AC=1;AF=0.500;AN=2;BaseQRankSum=-0.501;ClippingRankSum=1.370;DP=23;FS=4.619;MLEAC=1;MLEAF=0.500;MQ=60.00;MQ0=0;MQRankSum=0.835;QD=6.56;ReadPosRankSum=-0.969;ANN=C|intergenic_region|MODIFIER|CDS:Phatr3_J4937.p1-gene:Phatr3_J42434|Gene_transcript:Phatr3_J4937.t1-gene:Phatr3_J42434|intergenic_region|Gene_transcript:Phatr3_J4937.t1-gene:Phatr3_J42434|||||||||	GT:AD:DP:GQ:PL	0/1:16,7:23:99:179,0,531
chr_1	40882	.	T	C	273.77	.	AC=1;AF=0.500;AN=2;BaseQRankSum=1.563;ClippingRankSum=1.132;DP=26;FS=7.209;MLEAC=1;MLEAF=0.500;MQ=60.00;MQ0=0;MQRankSum=1.617;QD=10.53;ReadPosRankSum=1.240;ANN=C|intergenic_region|MODIFIER|CDS:Phatr3_J4937.p1-gene:Phatr3_J42434|Gene_transcript:Phatr3_J4937.t1-gene:Phatr3_J42434|intergenic_region|Gene_transcript:Phatr3_J4937.t1-gene:Phatr3_J42434|||||||||	GT:AD:DP:GQ:PL	0/1:17,9:26:99:302,0,568
chr_1	40988	.	C	T	433.77	.	AC=1;AF=0.500;AN=2;BaseQRankSum=0.092;ClippingRankSum=-0.322;DP=28;FS=5.943;MLEAC=1;MLEAF=0.500;MQ=60.00;MQ0=0;MQRankSum=0.553;QD=15.49;ReadPosRankSum=-1.106;ANN=T|intergenic_region|MODIFIER|CDS:Phatr3_J4937.p1-gene:Phatr3_J42434|Gene_transcript:Phatr3_J4937.t1-gene:Phatr3_J42434|intergenic_region|Gene_transcript:Phatr3_J4937.t1-gene:Phatr3_J42434|||||||||	GT:AD:DP:GQ:PL	0/1:15,13:28:99:462,0,548
chr_1	41060	.	T	C	221.77	.	AC=1;AF=0.500;AN=2;BaseQRankSum=1.133;ClippingRankSum=-2.174;DP=24;FS=1.718;MLEAC=1;MLEAF=0.500;MQ=60.00;MQ0=0;MQRankSum=0.031;QD=9.24;ReadPosRankSum=0.214;ANN=C|synonymous_variant|LOW|CDS:Phatr3_J42434.p1|Gene_transcript:Phatr3_J42434.t1|transcript|transcript:Phatr3_J42434.t1|Coding|1/3|c.45T>C|p.Ser15Ser|45/1584|45/1455|15/484||	GT:AD:DP:GQ:PL	0/1:16,8:24:99:250,0,504
chr_1	41775	.	A	G	299.77	.	AC=1;AF=0.500;AN=2;BaseQRankSum=1.203;ClippingRankSum=-1.876;DP=17;FS=0.000;MLEAC=1;MLEAF=0.500;MQ=60.00;MQ0=0;MQRankSum=-2.261;QD=17.63;ReadPosRankSum=0.914;ANN=G|synonymous_variant|LOW|CDS:Phatr3_J42434.p1|Gene_transcript:Phatr3_J42434.t1|transcript|transcript:Phatr3_J42434.t1|Coding|3/3|c.507A>G|p.Glu169Glu|507/1584|507/1455|169/484||	GT:AD:DP:GQ:PL	0/1:8,9:17:99:328,0,276
chr_1	41790	.	G	T	346.77	.	AC=1;AF=0.500;AN=2;BaseQRankSum=1.216;ClippingRankSum=-1.064;DP=20;FS=0.000;MLEAC=1;MLEAF=0.500;MQ=60.00;MQ0=0;MQRankSum=-0.912;QD=17.34;ReadPosRankSum=0.456;ANN=T|synonymous_variant|LOW|CDS:Phatr3_J42434.p1|Gene_transcript:Phatr3_J42434.t1|transcript|transcript:Phatr3_J42434.t1|Coding|3/3|c.522G>T|p.Gly174Gly|522/1584|522/1455|174/484||	GT:AD:DP:GQ:PL	0/1:9,11:20:99:375,0,304
chr_1	41888	.	G	C	455.77	.	AC=1;AF=0.500;AN=2;BaseQRankSum=0.223;ClippingRankSum=1.521;DP=31;FS=1.444;MLEAC=1;MLEAF=0.500;MQ=60.00;MQ0=0;MQRankSum=-1.440;QD=14.70;ReadPosRankSum=-0.061;ANN=C|missense_variant|MODERATE|CDS:Phatr3_J42434.p1|Gene_transcript:Phatr3_J42434.t1|transcript|transcript:Phatr3_J42434.t1|Coding|3/3|c.620G>C|p.Ser207Thr|620/1584|620/1455|207/484||	GT:AD:DP:GQ:PL	0/1:19,12:31:99:484,0,1363
chr_1	41889	.	C	T	455.77	.	AC=1;AF=0.500;AN=2;BaseQRankSum=1.688;ClippingRankSum=1.151;DP=32;FS=0.000;MLEAC=1;MLEAF=0.500;MQ=60.00;MQ0=0;MQRankSum=-0.230;QD=14.24;ReadPosRankSum=0.269;ANN=T|synonymous_variant|LOW|CDS:Phatr3_J42434.p1|Gene_transcript:Phatr3_J42434.t1|transcript|transcript:Phatr3_J42434.t1|Coding|3/3|c.621C>T|p.Ser207Ser|621/1584|621/1455|207/484||	GT:AD:DP:GQ:PL	0/1:19,13:32:99:484,0,1363
chr_1	41967	.	G	C	398.77	.	AC=1;AF=0.500;AN=2;BaseQRankSum=0.215;ClippingRankSum=-0.092;DP=23;FS=3.834;MLEAC=1;MLEAF=0.500;MQ=60.00;MQ0=0;MQRankSum=1.323;QD=17.34;ReadPosRankSum=-0.031;ANN=C|synonymous_variant|LOW|CDS:Phatr3_J42434.p1|Gene_transcript:Phatr3_J42434.t1|transcript|transcript:Phatr3_J42434.t1|Coding|3/3|c.699G>C|p.Pro233Pro|699/1584|699/1455|233/484||	GT:AD:DP:GQ:PL	0/1:11,12:23:99:427,0,386
chr_1	42003	.	C	A	575.77	.	AC=1;AF=0.500;AN=2;BaseQRankSum=0.566;ClippingRankSum=-0.340;DP=32;FS=1.406;MLEAC=1;MLEAF=0.500;MQ=60.00;MQ0=0;MQRankSum=0.604;QD=17.99;ReadPosRankSum=0.604;ANN=A|synonymous_variant|LOW|CDS:Phatr3_J42434.p1|Gene_transcript:Phatr3_J42434.t1|transcript|transcript:Phatr3_J42434.t1|Coding|3/3|c.735C>A|p.Gly245Gly|735/1584|735/1455|245/484||	GT:AD:DP:GQ:PL	0/1:15,17:32:99:604,0,507
chr_1	42186	.	G	C	589.77	.	AC=1;AF=0.500;AN=2;BaseQRankSum=1.599;ClippingRankSum=-0.141;DP=28;FS=0.000;MLEAC=1;MLEAF=0.500;MQ=60.00;MQ0=0;MQRankSum=0.188;QD=21.06;ReadPosRankSum=-0.847;ANN=C|synonymous_variant|LOW|CDS:Phatr3_J42434.p1|Gene_transcript:Phatr3_J42434.t1|transcript|transcript:Phatr3_J42434.t1|Coding|3/3|c.918G>C|p.Ala306Ala|918/1584|918/1455|306/484||	GT:AD:DP:GQ:PL	0/1:11,17:28:99:618,0,354
chr_1	42330	.	T	C	543.77	.	AC=1;AF=0.500;AN=2;BaseQRankSum=0.968;ClippingRankSum=0.099;DP=31;FS=1.412;MLEAC=1;MLEAF=0.500;MQ=60.00;MQ0=0;MQRankSum=0.336;QD=17.54;ReadPosRankSum=-0.573;ANN=C|synonymous_variant|LOW|CDS:Phatr3_J42434.p1|Gene_transcript:Phatr3_J42434.t1|transcript|transcript:Phatr3_J42434.t1|Coding|3/3|c.1062T>C|p.Ser354Ser|1062/1584|1062/1455|354/484||	GT:AD:DP:GQ:PL	0/1:15,16:31:99:572,0,457
chr_1	42756	.	G	A	229.77	.	AC=1;AF=0.500;AN=2;BaseQRankSum=0.262;ClippingRankSum=-1.952;DP=25;FS=0.000;MLEAC=1;MLEAF=0.500;MQ=60.00;MQ0=0;MQRankSum=-0.204;QD=9.19;ReadPosRankSum=1.078;ANN=A|3_prime_UTR_variant|MODIFIER|CDS:Phatr3_J42434.p1|Gene_transcript:Phatr3_J42434.t1|transcript|transcript:Phatr3_J42434.t1|Coding|3/3|c.*33G>A|||||33|	GT:AD:DP:GQ:PL	0/1:17,8:25:99:258,0,588
chr_1	42979	.	T	C	412.77	.	AC=1;AF=0.500;AN=2;BaseQRankSum=1.622;ClippingRankSum=-0.695;DP=24;FS=0.000;MLEAC=1;MLEAF=0.500;MQ=60.00;MQ0=0;MQRankSum=0.290;QD=17.20;ReadPosRankSum=-1.043;ANN=C|synonymous_variant|LOW|CDS:Phatr3_J9344.p1|Gene_transcript:Phatr3_J9344.t1|transcript|transcript:Phatr3_J9344.t1|Coding|2/2|c.2235A>G|p.Gln745Gln|2235/2277|2235/2277|745/758||	GT:AD:DP:GQ:PL	0/1:11,13:24:99:441,0,324
chr_1	42993	.	C	T	354.77	.	AC=1;AF=0.500;AN=2;BaseQRankSum=1.177;ClippingRankSum=0.137;DP=25;FS=0.000;MLEAC=1;MLEAF=0.500;MQ=60.00;MQ0=0;MQRankSum=0.739;QD=14.19;ReadPosRankSum=-0.465;ANN=T|missense_variant|MODERATE|CDS:Phatr3_J9344.p1|Gene_transcript:Phatr3_J9344.t1|transcript|transcript:Phatr3_J9344.t1|Coding|2/2|c.2221G>A|p.Ala741Thr|2221/2277|2221/2277|741/758||	GT:AD:DP:GQ:PL	0/1:14,11:25:99:383,0,457
chr_1	43082	.	A	C	610.77	.	AC=1;AF=0.500;AN=2;BaseQRankSum=0.151;ClippingRankSum=-0.757;DP=25;FS=1.721;MLEAC=1;MLEAF=0.500;MQ=60.00;MQ0=0;MQRankSum=-0.575;QD=24.43;ReadPosRankSum=0.635;ANN=C|missense_variant|MODERATE|CDS:Phatr3_J9344.p1|Gene_transcript:Phatr3_J9344.t1|transcript|transcript:Phatr3_J9344.t1|Coding|2/2|c.2132T>G|p.Leu711Arg|2132/2277|2132/2277|711/758||	GT:AD:DP:GQ:PL	0/1:7,18:25:99:639,0,149
chr_1	43225	.	C	T	587.77	.	AC=1;AF=0.500;AN=2;BaseQRankSum=0.988;ClippingRankSum=-0.235;DP=28;FS=5.969;MLEAC=1;MLEAF=0.500;MQ=60.00;MQ0=0;MQRankSum=1.317;QD=20.99;ReadPosRankSum=-0.564;ANN=T|synonymous_variant|LOW|CDS:Phatr3_J9344.p1|Gene_transcript:Phatr3_J9344.t1|transcript|transcript:Phatr3_J9344.t1|Coding|2/2|c.1989G>A|p.Leu663Leu|1989/2277|1989/2277|663/758||	GT:AD:DP:GQ:PL	0/1:11,17:28:99:616,0,366
chr_1	43296	.	C	T	429.77	.	AC=1;AF=0.500;AN=2;BaseQRankSum=-0.510;ClippingRankSum=1.286;DP=27;FS=1.583;MLEAC=1;MLEAF=0.500;MQ=60.00;MQ0=0;MQRankSum=-0.170;QD=15.92;ReadPosRankSum=-1.043;ANN=T|missense_variant|MODERATE|CDS:Phatr3_J9344.p1|Gene_transcript:Phatr3_J9344.t1|transcript|transcript:Phatr3_J9344.t1|Coding|2/2|c.1918G>A|p.Gly640Arg|1918/2277|1918/2277|640/758||	GT:AD:DP:GQ:PL	0/1:13,14:27:99:458,0,438
chr_1	43536	.	C	T	474.77	.	AC=1;AF=0.500;AN=2;BaseQRankSum=0.385;ClippingRankSum=-0.414;DP=39;FS=24.243;MLEAC=1;MLEAF=0.500;MQ=60.00;MQ0=0;MQRankSum=-0.414;QD=12.17;ReadPosRankSum=0.899;ANN=T|missense_variant|MODERATE|CDS:Phatr3_J9344.p1|Gene_transcript:Phatr3_J9344.t1|transcript|transcript:Phatr3_J9344.t1|Coding|2/2|c.1678G>A|p.Ala560Thr|1678/2277|1678/2277|560/758||	GT:AD:DP:GQ:PL	0/1:23,16:39:99:503,0,764
chr_1	43678	.	C	G	883.77	.	AC=1;AF=0.500;AN=2;BaseQRankSum=1.633;ClippingRankSum=-1.907;DP=45;FS=2.540;MLEAC=1;MLEAF=0.500;MQ=60.00;MQ0=0;MQRankSum=0.126;QD=19.64;ReadPosRankSum=1.542;ANN=G|synonymous_variant|LOW|CDS:Phatr3_J9344.p1|Gene_transcript:Phatr3_J9344.t1|transcript|transcript:Phatr3_J9344.t1|Coding|2/2|c.1536G>C|p.Ala512Ala|1536/2277|1536/2277|512/758||	GT:AD:DP:GQ:PL	0/1:20,25:45:99:912,0,700
chr_1	44032	.	G	A	470.77	.	AC=1;AF=0.500;AN=2;BaseQRankSum=0.437;ClippingRankSum=-0.475;DP=32;FS=5.121;MLEAC=1;MLEAF=0.500;MQ=60.00;MQ0=0;MQRankSum=1.121;QD=14.71;ReadPosRankSum=1.235;ANN=A|synonymous_variant|LOW|CDS:Phatr3_J9344.p1|Gene_transcript:Phatr3_J9344.t1|transcript|transcript:Phatr3_J9344.t1|Coding|2/2|c.1182C>T|p.Phe394Phe|1182/2277|1182/2277|394/758||	GT:AD:DP:GQ:PL	0/1:18,14:32:99:499,0,604
chr_1	44059	.	G	C	463.77	.	AC=1;AF=0.500;AN=2;BaseQRankSum=0.927;ClippingRankSum=-0.997;DP=34;FS=5.287;MLEAC=1;MLEAF=0.500;MQ=60.00;MQ0=0;MQRankSum=0.192;QD=13.64;ReadPosRankSum=0.822;ANN=C|missense_variant|MODERATE|CDS:Phatr3_J9344.p1|Gene_transcript:Phatr3_J9344.t1|transcript|transcript:Phatr3_J9344.t1|Coding|2/2|c.1155C>G|p.His385Gln|1155/2277|1155/2277|385/758||	GT:AD:DP:GQ:PL	0/1:20,14:34:99:492,0,723
chr_1	44443	.	G	A	395.77	.	AC=1;AF=0.500;AN=2;BaseQRankSum=-1.455;ClippingRankSum=1.013;DP=33;FS=0.000;MLEAC=1;MLEAF=0.500;MQ=60.00;MQ0=0;MQRankSum=-0.313;QD=11.99;ReadPosRankSum=-1.603;ANN=A|synonymous_variant|LOW|CDS:Phatr3_J9344.p1|Gene_transcript:Phatr3_J9344.t1|transcript|transcript:Phatr3_J9344.t1|Coding|2/2|c.771C>T|p.Arg257Arg|771/2277|771/2277|257/758||	GT:AD:DP:GQ:PL	0/1:20,13:33:99:424,0,746
chr_1	44700	.	A	G	302.77	.	AC=1;AF=0.500;AN=2;BaseQRankSum=0.427;ClippingRankSum=-0.728;DP=27;FS=0.000;MLEAC=1;MLEAF=0.500;MQ=60.00;MQ0=0;MQRankSum=0.025;QD=11.21;ReadPosRankSum=0.577;ANN=G|missense_variant|MODERATE|CDS:Phatr3_J9344.p1|Gene_transcript:Phatr3_J9344.t1|transcript|transcript:Phatr3_J9344.t1|Coding|2/2|c.514T>C|p.Tyr172His|514/2277|514/2277|172/758||	GT:AD:DP:GQ:PL	0/1:17,10:27:99:331,0,619
chr_1	44794	.	G	A	157.77	.	AC=1;AF=0.500;AN=2;BaseQRankSum=-1.034;ClippingRankSum=1.034;DP=11;FS=0.000;MLEAC=1;MLEAF=0.500;MQ=60.00;MQ0=0;MQRankSum=0.000;QD=14.34;ReadPosRankSum=-1.034;ANN=A|synonymous_variant|LOW|CDS:Phatr3_J9344.p1|Gene_transcript:Phatr3_J9344.t1|transcript|transcript:Phatr3_J9344.t1|Coding|2/2|c.420C>T|p.Arg140Arg|420/2277|420/2277|140/758||	GT:AD:DP:GQ:PL	0/1:4,7:11:99:186,0,363
chr_1	45100	.	T	C	542.77	.	AC=1;AF=0.500;AN=2;BaseQRankSum=1.949;ClippingRankSum=0.397;DP=34;FS=1.365;MLEAC=1;MLEAF=0.500;MQ=60.00;MQ0=0;MQRankSum=0.535;QD=15.96;ReadPosRankSum=1.328;ANN=C|missense_variant|MODERATE|CDS:Phatr3_J9344.p1|Gene_transcript:Phatr3_J9344.t1|transcript|transcript:Phatr3_J9344.t1|Coding|1/2|c.211A>G|p.Ile71Val|211/2277|211/2277|71/758||	GT:AD:DP:GQ:PL	0/1:18,16:34:99:571,0,624
chr_1	45324	.	A	G	549.77	.	AC=1;AF=0.500;AN=2;BaseQRankSum=0.847;ClippingRankSum=-1.171;DP=33;FS=0.000;MLEAC=1;MLEAF=0.500;MQ=60.00;MQ0=0;MQRankSum=0.991;QD=16.66;ReadPosRankSum=1.747;ANN=G|intergenic_region|MODIFIER|CDS:Phatr3_J9344.p1-gene:Phatr3_J8866|Gene_transcript:Phatr3_J9344.t1-gene:Phatr3_J8866|intergenic_region|Gene_transcript:Phatr3_J9344.t1-gene:Phatr3_J8866|||||||||	GT:AD:DP:GQ:PL	0/1:17,16:33:99:578,0,604
chr_1	45459	.	C	T	371.77	.	AC=1;AF=0.500;AN=2;BaseQRankSum=0.842;ClippingRankSum=-1.104;DP=33;FS=5.618;MLEAC=1;MLEAF=0.500;MQ=60.00;MQ0=0;MQRankSum=-0.094;QD=11.27;ReadPosRankSum=0.168;ANN=T|intergenic_region|MODIFIER|CDS:Phatr3_J9344.p1-gene:Phatr3_J8866|Gene_transcript:Phatr3_J9344.t1-gene:Phatr3_J8866|intergenic_region|Gene_transcript:Phatr3_J9344.t1-gene:Phatr3_J8866|||||||||	GT:AD:DP:GQ:PL	0/1:21,12:33:99:400,0,752
chr_1	45471	.	A	C	430.77	.	AC=1;AF=0.500;AN=2;BaseQRankSum=0.545;ClippingRankSum=-0.128;DP=37;FS=5.081;MLEAC=1;MLEAF=0.500;MQ=60.00;MQ0=0;MQRankSum=1.348;QD=11.64;ReadPosRankSum=0.770;ANN=C|intergenic_region|MODIFIER|CDS:Phatr3_J9344.p1-gene:Phatr3_J8866|Gene_transcript:Phatr3_J9344.t1-gene:Phatr3_J8866|intergenic_region|Gene_transcript:Phatr3_J9344.t1-gene:Phatr3_J8866|||||||||	GT:AD:DP:GQ:PL	0/1:21,15:36:99:459,0,775
chr_1	45574	.	C	T	416.77	.	AC=1;AF=0.500;AN=2;BaseQRankSum=-0.887;ClippingRankSum=-1.676;DP=18;FS=26.107;MLEAC=1;MLEAF=0.500;MQ=60.00;MQ0=0;MQRankSum=-0.197;QD=23.15;ReadPosRankSum=1.479;ANN=T|intergenic_region|MODIFIER|CDS:Phatr3_J9344.p1-gene:Phatr3_J8866|Gene_transcript:Phatr3_J9344.t1-gene:Phatr3_J8866|intergenic_region|Gene_transcript:Phatr3_J9344.t1-gene:Phatr3_J8866|||||||||	GT:AD:DP:GQ:PL	0/1:5,13:18:99:445,0,160
chr_1	45593	.	G	C	643.1	.	AC=2;AF=1.00;AN=2;BaseQRankSum=0.385;ClippingRankSum=0.000;DP=18;FS=5.563;MLEAC=2;MLEAF=1.00;MQ=60.00;MQ0=0;MQRankSum=-0.385;QD=26.12;ReadPosRankSum=0.385;ANN=C|intergenic_region|MODIFIER|CDS:Phatr3_J9344.p1-gene:Phatr3_J8866|Gene_transcript:Phatr3_J9344.t1-gene:Phatr3_J8866|intergenic_region|Gene_transcript:Phatr3_J9344.t1-gene:Phatr3_J8866|||||||||	GT:AD:DP:GQ:PL	1/1:1,17:18:11:671,11,0
chr_1	45791	.	A	G	706.82	.	AC=1;AF=0.500;AN=2;BaseQRankSum=0.779;ClippingRankSum=1.378;DP=21;FS=2.730;MLEAC=1;MLEAF=0.500;MQ=60.00;MQ0=0;MQRankSum=0.659;QD=33.66;ReadPosRankSum=1.617;ANN=G|intergenic_region|MODIFIER|CDS:Phatr3_J9344.p1-gene:Phatr3_J8866|Gene_transcript:Phatr3_J9344.t1-gene:Phatr3_J8866|intergenic_region|Gene_transcript:Phatr3_J9344.t1-gene:Phatr3_J8866|||||||||	GT:AD:DP:GQ:PL	0/1:2,19:21:19:735,0,19
chr_1	45804	.	A	T	71.77	.	AC=1;AF=0.500;AN=2;BaseQRankSum=0.933;ClippingRankSum=-1.582;DP=23;FS=2.682;MLEAC=1;MLEAF=0.500;MQ=60.00;MQ0=0;MQRankSum=1.014;QD=3.12;ReadPosRankSum=-1.419;ANN=T|intergenic_region|MODIFIER|CDS:Phatr3_J9344.p1-gene:Phatr3_J8866|Gene_transcript:Phatr3_J9344.t1-gene:Phatr3_J8866|intergenic_region|Gene_transcript:Phatr3_J9344.t1-gene:Phatr3_J8866|||||||||	GT:AD:DP:GQ:PL	0/1:19,4:23:99:100,0,711
chr_1	45887	.	C	A	156.77	.	AC=1;AF=0.500;AN=2;BaseQRankSum=0.692;ClippingRankSum=-1.356;DP=27;FS=0.000;MLEAC=1;MLEAF=0.500;MQ=60.00;MQ0=0;MQRankSum=-0.581;QD=5.81;ReadPosRankSum=-0.913;ANN=A|intergenic_region|MODIFIER|CDS:Phatr3_J9344.p1-gene:Phatr3_J8866|Gene_transcript:Phatr3_J9344.t1-gene:Phatr3_J8866|intergenic_region|Gene_transcript:Phatr3_J9344.t1-gene:Phatr3_J8866|||||||||	GT:AD:DP:GQ:PL	0/1:20,7:27:99:185,0,740
chr_1	46014	.	G	C	100.77	.	AC=1;AF=0.500;AN=2;BaseQRankSum=0.623;ClippingRankSum=-0.623;DP=17;FS=10.843;MLEAC=1;MLEAF=0.500;MQ=60.00;MQ0=0;MQRankSum=-0.510;QD=5.93;ReadPosRankSum=0.849;ANN=C|intergenic_region|MODIFIER|CDS:Phatr3_J9344.p1-gene:Phatr3_J8866|Gene_transcript:Phatr3_J9344.t1-gene:Phatr3_J8866|intergenic_region|Gene_transcript:Phatr3_J9344.t1-gene:Phatr3_J8866|||||||||	GT:AD:DP:GQ:PL	0/1:13,4:17:99:129,0,1027
chr_1	46016	.	G	A	100.77	.	AC=1;AF=0.500;AN=2;BaseQRankSum=-1.755;ClippingRankSum=-1.755;DP=17;FS=10.843;MLEAC=1;MLEAF=0.500;MQ=60.00;MQ0=0;MQRankSum=1.415;QD=5.93;ReadPosRankSum=0.849;ANN=A|intergenic_region|MODIFIER|CDS:Phatr3_J9344.p1-gene:Phatr3_J8866|Gene_transcript:Phatr3_J9344.t1-gene:Phatr3_J8866|intergenic_region|Gene_transcript:Phatr3_J9344.t1-gene:Phatr3_J8866|||||||||	GT:AD:DP:GQ:PL	0/1:13,4:17:99:129,0,1027
chr_1	46360	.	C	T	228.77	.	AC=1;AF=0.500;AN=2;BaseQRankSum=-0.643;ClippingRankSum=-0.582;DP=24;FS=0.000;MLEAC=1;MLEAF=0.500;MQ=60.00;MQ0=0;MQRankSum=-0.704;QD=9.53;ReadPosRankSum=1.133;ANN=T|intergenic_region|MODIFIER|CDS:Phatr3_J9344.p1-gene:Phatr3_J8866|Gene_transcript:Phatr3_J9344.t1-gene:Phatr3_J8866|intergenic_region|Gene_transcript:Phatr3_J9344.t1-gene:Phatr3_J8866|||||||||	GT:AD:DP:GQ:PL	0/1:16,8:24:99:257,0,603
chr_1	46427	.	G	T	276.77	.	AC=1;AF=0.500;AN=2;BaseQRankSum=0.304;ClippingRankSum=-2.203;DP=20;FS=3.468;MLEAC=1;MLEAF=0.500;MQ=60.00;MQ0=0;MQRankSum=-1.368;QD=13.84;ReadPosRankSum=1.064;ANN=T|intergenic_region|MODIFIER|CDS:Phatr3_J9344.p1-gene:Phatr3_J8866|Gene_transcript:Phatr3_J9344.t1-gene:Phatr3_J8866|intergenic_region|Gene_transcript:Phatr3_J9344.t1-gene:Phatr3_J8866|||||||||	GT:AD:DP:GQ:PL	0/1:11,9:20:99:305,0,354
chr_1	46629	.	T	G	678.77	.	AC=1;AF=0.500;AN=2;BaseQRankSum=-0.642;ClippingRankSum=0.136;DP=32;FS=0.000;MLEAC=1;MLEAF=0.500;MQ=60.00;MQ0=0;MQRankSum=-1.265;QD=21.21;ReadPosRankSum=-0.603;ANN=G|intergenic_region|MODIFIER|CDS:Phatr3_J9344.p1-gene:Phatr3_J8866|Gene_transcript:Phatr3_J9344.t1-gene:Phatr3_J8866|intergenic_region|Gene_transcript:Phatr3_J9344.t1-gene:Phatr3_J8866|||||||||	GT:AD:DP:GQ:PL	0/1:12,20:32:99:707,0,409
chr_1	46702	.	A	C	897.77	.	AC=1;AF=0.500;AN=2;BaseQRankSum=0.411;ClippingRankSum=0.285;DP=29;FS=8.572;MLEAC=1;MLEAF=0.500;MQ=60.00;MQ0=0;MQRankSum=-1.423;QD=30.96;ReadPosRankSum=0.727;ANN=C|intergenic_region|MODIFIER|CDS:Phatr3_J9344.p1-gene:Phatr3_J8866|Gene_transcript:Phatr3_J9344.t1-gene:Phatr3_J8866|intergenic_region|Gene_transcript:Phatr3_J9344.t1-gene:Phatr3_J8866|||||||||	GT:AD:DP:GQ:PL	0/1:4,25:29:47:926,0,47
chr_1	46751	.	C	T	1004.77	.	AC=2;AF=1.00;AN=2;DP=25;FS=0.000;MLEAC=2;MLEAF=1.00;MQ=60.00;MQ0=0;QD=27.45;ANN=T|intergenic_region|MODIFIER|CDS:Phatr3_J9344.p1-gene:Phatr3_J8866|Gene_transcript:Phatr3_J9344.t1-gene:Phatr3_J8866|intergenic_region|Gene_transcript:Phatr3_J9344.t1-gene:Phatr3_J8866|||||||||	GT:AD:DP:GQ:PL	1/1:0,25:25:75:1033,75,0
chr_1	47011	.	A	G	619.77	.	AC=1;AF=0.500;AN=2;BaseQRankSum=0.247;ClippingRankSum=1.956;DP=32;FS=5.480;MLEAC=1;MLEAF=0.500;MQ=60.00;MQ0=0;MQRankSum=-1.273;QD=19.37;ReadPosRankSum=-2.070;ANN=G|intergenic_region|MODIFIER|CDS:Phatr3_J9344.p1-gene:Phatr3_J8866|Gene_transcript:Phatr3_J9344.t1-gene:Phatr3_J8866|intergenic_region|Gene_transcript:Phatr3_J9344.t1-gene:Phatr3_J8866|||||||||	GT:AD:DP:GQ:PL	0/1:14,18:32:99:648,0,462
chr_1	47025	.	T	A	519.77	.	AC=1;AF=0.500;AN=2;BaseQRankSum=-0.680;ClippingRankSum=-0.899;DP=29;FS=8.869;MLEAC=1;MLEAF=0.500;MQ=60.00;MQ0=0;MQRankSum=0.680;QD=17.92;ReadPosRankSum=0.680;ANN=A|intergenic_region|MODIFIER|CDS:Phatr3_J9344.p1-gene:Phatr3_J8866|Gene_transcript:Phatr3_J9344.t1-gene:Phatr3_J8866|intergenic_region|Gene_transcript:Phatr3_J9344.t1-gene:Phatr3_J8866|||||||||	GT:AD:DP:GQ:PL	0/1:13,16:29:99:548,0,457
chr_1	47166	.	T	C	780.77	.	AC=1;AF=0.500;AN=2;BaseQRankSum=-1.232;ClippingRankSum=-0.071;DP=39;FS=2.814;MLEAC=1;MLEAF=0.500;MQ=60.00;MQ0=0;MQRankSum=1.515;QD=20.02;ReadPosRankSum=0.212;ANN=C|intergenic_region|MODIFIER|CDS:Phatr3_J9344.p1-gene:Phatr3_J8866|Gene_transcript:Phatr3_J9344.t1-gene:Phatr3_J8866|intergenic_region|Gene_transcript:Phatr3_J9344.t1-gene:Phatr3_J8866|||||||||	GT:AD:DP:GQ:PL	0/1:17,22:39:99:809,0,586
chr_1	47263	.	T	C	541.77	.	AC=1;AF=0.500;AN=2;BaseQRankSum=0.471;ClippingRankSum=1.451;DP=32;FS=3.256;MLEAC=1;MLEAF=0.500;MQ=60.00;MQ0=0;MQRankSum=0.320;QD=16.93;ReadPosRankSum=0.886;ANN=C|intergenic_region|MODIFIER|CDS:Phatr3_J9344.p1-gene:Phatr3_J8866|Gene_transcript:Phatr3_J9344.t1-gene:Phatr3_J8866|intergenic_region|Gene_transcript:Phatr3_J9344.t1-gene:Phatr3_J8866|||||||||	GT:AD:DP:GQ:PL	0/1:16,16:32:99:570,0,576
chr_1	47330	.	G	C	437.77	.	AC=1;AF=0.500;AN=2;BaseQRankSum=0.329;ClippingRankSum=-0.811;DP=29;FS=0.000;MLEAC=1;MLEAF=0.500;MQ=60.00;MQ0=0;MQRankSum=0.504;QD=15.10;ReadPosRankSum=0.197;ANN=C|intergenic_region|MODIFIER|CDS:Phatr3_J9344.p1-gene:Phatr3_J8866|Gene_transcript:Phatr3_J9344.t1-gene:Phatr3_J8866|intergenic_region|Gene_transcript:Phatr3_J9344.t1-gene:Phatr3_J8866|||||||||	GT:AD:DP:GQ:PL	0/1:16,13:29:99:466,0,597
chr_1	47736	.	G	C	496.77	.	AC=1;AF=0.500;AN=2;BaseQRankSum=-0.348;ClippingRankSum=-0.513;DP=35;FS=38.116;MLEAC=1;MLEAF=0.500;MQ=60.00;MQ0=0;MQRankSum=-0.613;QD=14.19;ReadPosRankSum=0.017;ANN=C|intergenic_region|MODIFIER|CDS:Phatr3_J9344.p1-gene:Phatr3_J8866|Gene_transcript:Phatr3_J9344.t1-gene:Phatr3_J8866|intergenic_region|Gene_transcript:Phatr3_J9344.t1-gene:Phatr3_J8866|||||||||	GT:AD:DP:GQ:PL	0/1:19,16:35:99:525,0,652
chr_1	47761	.	A	T	353.77	.	AC=1;AF=0.500;AN=2;BaseQRankSum=-0.674;ClippingRankSum=-0.385;DP=36;FS=32.956;MLEAC=1;MLEAF=0.500;MQ=60.00;MQ0=0;MQRankSum=-0.481;QD=9.83;ReadPosRankSum=1.669;ANN=T|intergenic_region|MODIFIER|CDS:Phatr3_J9344.p1-gene:Phatr3_J8866|Gene_transcript:Phatr3_J9344.t1-gene:Phatr3_J8866|intergenic_region|Gene_transcript:Phatr3_J9344.t1-gene:Phatr3_J8866|||||||||	GT:AD:DP:GQ:PL	0/1:21,15:36:99:382,0,751
chr_1	47836	.	A	C	151.77	.	AC=1;AF=0.500;AN=2;BaseQRankSum=1.733;ClippingRankSum=1.467;DP=14;FS=2.363;MLEAC=1;MLEAF=0.500;MQ=60.00;MQ0=0;MQRankSum=-1.200;QD=10.84;ReadPosRankSum=-0.400;ANN=C|synonymous_variant|LOW|CDS:Phatr3_J8866.p1|Gene_transcript:Phatr3_J8866.t1|transcript|transcript:Phatr3_J8866.t1|Coding|1/2|c.63A>C|p.Thr21Thr|63/1491|63/1491|21/496||	GT:AD:DP:GQ:PL	0/1:9,5:14:99:180,0,639
chr_1	47838	.	A	G	151.77	.	AC=1;AF=0.500;AN=2;BaseQRankSum=0.694;ClippingRankSum=1.929;DP=13;FS=0.000;MLEAC=1;MLEAF=0.500;MQ=60.00;MQ0=0;MQRankSum=0.077;QD=11.67;ReadPosRankSum=-0.694;ANN=G|missense_variant|MODERATE|CDS:Phatr3_J8866.p1|Gene_transcript:Phatr3_J8866.t1|transcript|transcript:Phatr3_J8866.t1|Coding|1/2|c.65A>G|p.Asp22Gly|65/1491|65/1491|22/496||	GT:AD:DP:GQ:PL	0/1:9,4:13:99:180,0,639
chr_1	48466	.	G	A	601.77	.	AC=1;AF=0.500;AN=2;BaseQRankSum=0.445;ClippingRankSum=0.233;DP=30;FS=1.485;MLEAC=1;MLEAF=0.500;MQ=60.00;MQ0=0;MQRankSum=-1.545;QD=20.06;ReadPosRankSum=-0.318;ANN=A|synonymous_variant|LOW|CDS:Phatr3_J8866.p1|Gene_transcript:Phatr3_J8866.t1|transcript|transcript:Phatr3_J8866.t1|Coding|1/2|c.693G>A|p.Lys231Lys|693/1491|693/1491|231/496||	GT:AD:DP:GQ:PL	0/1:12,18:30:99:630,0,414
chr_1	48493	.	G	A	304.77	.	AC=1;AF=0.500;AN=2;BaseQRankSum=-0.860;ClippingRankSum=1.414;DP=25;FS=0.000;MLEAC=1;MLEAF=0.500;MQ=60.00;MQ0=0;MQRankSum=-0.250;QD=12.19;ReadPosRankSum=0.139;ANN=A|synonymous_variant|LOW|CDS:Phatr3_J8866.p1|Gene_transcript:Phatr3_J8866.t1|transcript|transcript:Phatr3_J8866.t1|Coding|1/2|c.720G>A|p.Lys240Lys|720/1491|720/1491|240/496||	GT:AD:DP:GQ:PL	0/1:15,10:25:99:333,0,525
chr_1	48562	.	C	A	496.77	.	AC=1;AF=0.500;AN=2;BaseQRankSum=0.383;ClippingRankSum=-0.283;DP=35;FS=3.111;MLEAC=1;MLEAF=0.500;MQ=60.00;MQ0=0;MQRankSum=1.283;QD=14.19;ReadPosRankSum=1.517;ANN=A|synonymous_variant|LOW|CDS:Phatr3_J8866.p1|Gene_transcript:Phatr3_J8866.t1|transcript|transcript:Phatr3_J8866.t1|Coding|1/2|c.789C>A|p.Arg263Arg|789/1491|789/1491|263/496||	GT:AD:DP:GQ:PL	0/1:20,15:35:99:525,0,710
chr_1	48604	.	T	A	562.77	.	AC=1;AF=0.500;AN=2;BaseQRankSum=0.604;ClippingRankSum=-0.831;DP=32;FS=0.000;MLEAC=1;MLEAF=0.500;MQ=60.00;MQ0=0;MQRankSum=0.982;QD=17.59;ReadPosRankSum=-0.076;ANN=A|synonymous_variant|LOW|CDS:Phatr3_J8866.p1|Gene_transcript:Phatr3_J8866.t1|transcript|transcript:Phatr3_J8866.t1|Coding|1/2|c.831T>A|p.Ile277Ile|831/1491|831/1491|277/496||	GT:AD:DP:GQ:PL	0/1:15,17:32:99:591,0,508
chr_1	49372	.	G	T	114.77	.	AC=1;AF=0.500;AN=2;BaseQRankSum=0.548;ClippingRankSum=-0.940;DP=22;FS=14.018;MLEAC=1;MLEAF=0.500;MQ=60.00;MQ0=0;MQRankSum=0.000;QD=5.22;ReadPosRankSum=0.470;ANN=T|intergenic_region|MODIFIER|CDS:Phatr3_J8866.p1-gene:Phatr3_J42437|Gene_transcript:Phatr3_J8866.t1-gene:Phatr3_J42437|intergenic_region|Gene_transcript:Phatr3_J8866.t1-gene:Phatr3_J42437|||||||||	GT:AD:DP:GQ:PL	0/1:17,5:22:99:143,0,625
chr_1	49743	.	T	C	83.77	.	AC=1;AF=0.500;AN=2;BaseQRankSum=1.240;ClippingRankSum=-2.024;DP=15;FS=24.362;MLEAC=1;MLEAF=0.500;MQ=60.00;MQ0=0;MQRankSum=1.632;QD=5.58;ReadPosRankSum=0.457;ANN=C|missense_variant|MODERATE|CDS:Phatr3_J42437.p1|Gene_transcript:Phatr3_J42437.t1|transcript|transcript:Phatr3_J42437.t1|Coding|3/3|c.1225A>G|p.Thr409Ala|1225/1287|1225/1287|409/428||	GT:AD:DP:GQ:PL	0/1:11,4:15:99:112,0,412
chr_1	49773	.	A	G	99.77	.	AC=1;AF=0.500;AN=2;BaseQRankSum=1.036;ClippingRankSum=-1.036;DP=10;FS=13.222;MLEAC=1;MLEAF=0.500;MQ=60.00;MQ0=0;MQRankSum=-0.741;QD=9.98;ReadPosRankSum=1.133;ANN=G|missense_variant|MODERATE|CDS:Phatr3_J42437.p1|Gene_transcript:Phatr3_J42437.t1|transcript|transcript:Phatr3_J42437.t1|Coding|3/3|c.1195T>C|p.Cys399Arg|1195/1287|1195/1287|399/428||	GT:AD:DP:GQ:PL	0/1:6,4:10:99:128,0,223
chr_1	49889	.	A	G	194.84	.	AC=2;AF=1.00;AN=2;DP=6;FS=0.000;MLEAC=2;MLEAF=1.00;MQ=60.00;MQ0=0;QD=32.47;ANN=G|intron_variant|MODIFIER|CDS:Phatr3_J42437.p1|Gene_transcript:Phatr3_J42437.t1|transcript|transcript:Phatr3_J42437.t1|Coding|2/2|c.1132-53T>C||||||	GT:AD:DP:GQ:PL	1/1:0,6:6:18:223,18,0
chr_1	50108	.	G	C	871.77	.	AC=1;AF=0.500;AN=2;BaseQRankSum=-0.057;ClippingRankSum=0.435;DP=34;FS=17.720;MLEAC=1;MLEAF=0.500;MQ=60.00;MQ0=0;MQRankSum=-1.455;QD=25.64;ReadPosRankSum=0.321;ANN=C|missense_variant|MODERATE|CDS:Phatr3_J42437.p1|Gene_transcript:Phatr3_J42437.t1|transcript|transcript:Phatr3_J42437.t1|Coding|2/3|c.1014C>G|p.Asp338Glu|1014/1287|1014/1287|338/428||	GT:AD:DP:GQ:PL	0/1:10,24:34:99:900,0,317
chr_1	50168	.	A	G	493.77	.	AC=1;AF=0.500;AN=2;BaseQRankSum=0.827;ClippingRankSum=0.459;DP=24;FS=0.000;MLEAC=1;MLEAF=0.500;MQ=60.00;MQ0=0;MQRankSum=-0.643;QD=20.57;ReadPosRankSum=-1.684;ANN=G|synonymous_variant|LOW|CDS:Phatr3_J42437.p1|Gene_transcript:Phatr3_J42437.t1|transcript|transcript:Phatr3_J42437.t1|Coding|2/3|c.954T>C|p.Phe318Phe|954/1287|954/1287|318/428||	GT:AD:DP:GQ:PL	0/1:8,16:24:99:522,0,252
chr_1	50366	.	T	G	463.77	.	AC=1;AF=0.500;AN=2;BaseQRankSum=0.363;ClippingRankSum=-0.467;DP=26;FS=13.493;MLEAC=1;MLEAF=0.500;MQ=60.00;MQ0=0;MQRankSum=-1.401;QD=17.84;ReadPosRankSum=0.259;ANN=G|missense_variant|MODERATE|CDS:Phatr3_J42437.p1|Gene_transcript:Phatr3_J42437.t1|transcript|transcript:Phatr3_J42437.t1|Coding|2/3|c.756A>C|p.Glu252Asp|756/1287|756/1287|252/428||	GT:AD:DP:GQ:PL	0/1:11,15:26:99:492,0,330
chr_1	50566	.	G	T	207.77	.	AC=1;AF=0.500;AN=2;BaseQRankSum=1.156;ClippingRankSum=0.709;DP=21;FS=4.010;MLEAC=1;MLEAF=0.500;MQ=60.00;MQ0=0;MQRankSum=0.709;QD=9.89;ReadPosRankSum=1.679;ANN=T|synonymous_variant|LOW|CDS:Phatr3_J42437.p1|Gene_transcript:Phatr3_J42437.t1|transcript|transcript:Phatr3_J42437.t1|Coding|2/3|c.556C>A|p.Arg186Arg|556/1287|556/1287|186/428||	GT:AD:DP:GQ:PL	0/1:14,7:21:99:236,0,526
chr_1	50580	.	T	C	418.77	.	AC=1;AF=0.500;AN=2;BaseQRankSum=0.803;ClippingRankSum=-1.902;DP=19;FS=4.242;MLEAC=1;MLEAF=0.500;MQ=60.00;MQ0=0;MQRankSum=1.564;QD=22.04;ReadPosRankSum=-0.972;ANN=C|missense_variant|MODERATE|CDS:Phatr3_J42437.p1|Gene_transcript:Phatr3_J42437.t1|transcript|transcript:Phatr3_J42437.t1|Coding|2/3|c.542A>G|p.Gln181Arg|542/1287|542/1287|181/428||	GT:AD:DP:GQ:PL	0/1:7,12:19:99:447,0,229
chr_1	50616	.	C	T	97.77	.	AC=1;AF=0.500;AN=2;BaseQRankSum=-0.457;ClippingRankSum=1.371;DP=15;FS=11.139;MLEAC=1;MLEAF=0.500;MQ=60.00;MQ0=0;MQRankSum=-1.240;QD=6.52;ReadPosRankSum=-1.240;ANN=T|intron_variant|MODIFIER|CDS:Phatr3_J42437.p1|Gene_transcript:Phatr3_J42437.t1|transcript|transcript:Phatr3_J42437.t1|Coding|1/2|c.523-17G>A||||||	GT:AD:DP:GQ:PL	0/1:11,4:15:99:126,0,421
chr_1	50633	.	T	C	42.77	.	AC=1;AF=0.500;AN=2;BaseQRankSum=-0.135;ClippingRankSum=1.076;DP=16;FS=12.041;MLEAC=1;MLEAF=0.500;MQ=60.00;MQ0=0;MQRankSum=0.269;QD=2.67;ReadPosRankSum=0.269;ANN=C|intron_variant|MODIFIER|CDS:Phatr3_J42437.p1|Gene_transcript:Phatr3_J42437.t1|transcript|transcript:Phatr3_J42437.t1|Coding|1/2|c.523-34A>G||||||	GT:AD:DP:GQ:PL	0/1:13,3:16:71:71,0,464
chr_1	50788	.	A	T	265.77	.	AC=1;AF=0.500;AN=2;BaseQRankSum=1.927;ClippingRankSum=-2.040;DP=15;FS=5.021;MLEAC=1;MLEAF=0.500;MQ=60.00;MQ0=0;MQRankSum=-0.652;QD=17.72;ReadPosRankSum=0.993;ANN=T|missense_variant|MODERATE|CDS:Phatr3_J42437.p1|Gene_transcript:Phatr3_J42437.t1|transcript|transcript:Phatr3_J42437.t1|Coding|1/3|c.429T>A|p.Ser143Arg|429/1287|429/1287|143/428||	GT:AD:DP:GQ:PL	0/1:7,8:15:99:294,0,209
chr_1	50903	.	G	A	130.77	.	AC=1;AF=0.500;AN=2;BaseQRankSum=-1.552;ClippingRankSum=1.734;DP=14;FS=2.963;MLEAC=1;MLEAF=0.500;MQ=60.00;MQ0=0;MQRankSum=0.274;QD=9.34;ReadPosRankSum=-2.282;ANN=A|missense_variant|MODERATE|CDS:Phatr3_J42437.p1|Gene_transcript:Phatr3_J42437.t1|transcript|transcript:Phatr3_J42437.t1|Coding|1/3|c.314C>T|p.Ser105Leu|314/1287|314/1287|105/428||	GT:AD:DP:GQ:PL	0/1:12,2:14:99:159,0,875
chr_1	50912	.	A	T	130.77	.	AC=1;AF=0.500;AN=2;BaseQRankSum=-0.369;ClippingRankSum=2.899;DP=17;FS=2.218;MLEAC=1;MLEAF=0.500;MQ=60.00;MQ0=0;MQRankSum=0.580;QD=7.69;ReadPosRankSum=-2.477;ANN=T|missense_variant|MODERATE|CDS:Phatr3_J42437.p1|Gene_transcript:Phatr3_J42437.t1|transcript|transcript:Phatr3_J42437.t1|Coding|1/3|c.305T>A|p.Met102Lys|305/1287|305/1287|102/428||	GT:AD:DP:GQ:PL	0/1:12,5:17:99:159,0,875
chr_1	51026	.	T	G	349.77	.	AC=1;AF=0.500;AN=2;BaseQRankSum=-0.208;ClippingRankSum=-1.816;DP=26;FS=18.432;MLEAC=1;MLEAF=0.500;MQ=60.00;MQ0=0;MQRankSum=0.519;QD=13.45;ReadPosRankSum=1.453;ANN=G|missense_variant|MODERATE|CDS:Phatr3_J42437.p1|Gene_transcript:Phatr3_J42437.t1|transcript|transcript:Phatr3_J42437.t1|Coding|1/3|c.191A>C|p.Lys64Thr|191/1287|191/1287|64/428||	GT:AD:DP:GQ:PL	0/1:15,11:26:99:378,0,523
chr_1	51172	.	G	A	151.77	.	AC=1;AF=0.500;AN=2;BaseQRankSum=0.315;ClippingRankSum=0.455;DP=23;FS=17.194;MLEAC=1;MLEAF=0.500;MQ=60.00;MQ0=0;MQRankSum=-0.105;QD=6.60;ReadPosRankSum=0.385;ANN=A|synonymous_variant|LOW|CDS:Phatr3_J42437.p1|Gene_transcript:Phatr3_J42437.t1|transcript|transcript:Phatr3_J42437.t1|Coding|1/3|c.45C>T|p.Cys15Cys|45/1287|45/1287|15/428||	GT:AD:DP:GQ:PL	0/1:17,6:23:99:180,0,648
chr_1	51242	.	T	G	119.77	.	AC=1;AF=0.500;AN=2;BaseQRankSum=2.429;ClippingRankSum=-0.313;DP=22;FS=9.379;MLEAC=1;MLEAF=0.500;MQ=60.00;MQ0=0;MQRankSum=0.000;QD=5.44;ReadPosRankSum=0.313;ANN=G|intergenic_region|MODIFIER|CDS:Phatr3_J42437.p1-gene:Phatr3_J31420|Gene_transcript:Phatr3_J42437.t1-gene:Phatr3_J31420|intergenic_region|Gene_transcript:Phatr3_J42437.t1-gene:Phatr3_J31420|||||||||	GT:AD:DP:GQ:PL	0/1:17,5:22:99:148,0,650
chr_1	51998	.	T	C	615.77	.	AC=1;AF=0.500;AN=2;BaseQRankSum=1.079;ClippingRankSum=-0.471;DP=37;FS=4.815;MLEAC=1;MLEAF=0.500;MQ=60.00;MQ0=0;MQRankSum=0.623;QD=16.64;ReadPosRankSum=0.623;ANN=C|missense_variant|MODERATE|CDS:Phatr3_J31420.p1|Gene_transcript:Phatr3_J31420.t1|transcript|transcript:Phatr3_J31420.t1|Coding|1/1|c.283T>C|p.Ser95Pro|283/972|283/972|95/323||	GT:AD:DP:GQ:PL	0/1:19,18:37:99:644,0,674
chr_1	52060	.	A	G	636.77	.	AC=1;AF=0.500;AN=2;BaseQRankSum=1.606;ClippingRankSum=-0.281;DP=35;FS=0.000;MLEAC=1;MLEAF=0.500;MQ=60.00;MQ0=0;MQRankSum=0.480;QD=18.19;ReadPosRankSum=0.281;ANN=G|synonymous_variant|LOW|CDS:Phatr3_J31420.p1|Gene_transcript:Phatr3_J31420.t1|transcript|transcript:Phatr3_J31420.t1|Coding|1/1|c.345A>G|p.Ala115Ala|345/972|345/972|115/323||	GT:AD:DP:GQ:PL	0/1:16,19:35:99:665,0,510
chr_1	52531	.	C	A	360.77	.	AC=1;AF=0.500;AN=2;BaseQRankSum=0.831;ClippingRankSum=-0.339;DP=23;FS=3.834;MLEAC=1;MLEAF=0.500;MQ=60.00;MQ0=0;MQRankSum=1.016;QD=15.69;ReadPosRankSum=-0.277;ANN=A|missense_variant|MODERATE|CDS:Phatr3_J31420.p1|Gene_transcript:Phatr3_J31420.t1|transcript|transcript:Phatr3_J31420.t1|Coding|1/1|c.816C>A|p.His272Gln|816/972|816/972|272/323||	GT:AD:DP:GQ:PL	0/1:12,11:23:99:389,0,426
chr_1	53513	.	G	A	286.77	.	AC=1;AF=0.500;AN=2;BaseQRankSum=-1.704;ClippingRankSum=-0.960;DP=33;FS=5.871;MLEAC=1;MLEAF=0.500;MQ=60.00;MQ0=0;MQRankSum=0.137;QD=8.69;ReadPosRankSum=0.764;ANN=A|synonymous_variant|LOW|CDS:Phatr3_J9252.p1|Gene_transcript:Phatr3_J9252.t1|transcript|transcript:Phatr3_J9252.t1|Coding|1/1|c.813C>T|p.Asn271Asn|813/1563|813/1563|271/520||	GT:AD:DP:GQ:PL	0/1:23,10:33:99:315,0,819
chr_1	53618	.	A	G	611.77	.	AC=1;AF=0.500;AN=2;BaseQRankSum=-0.258;ClippingRankSum=-0.720;DP=40;FS=1.189;MLEAC=1;MLEAF=0.500;MQ=60.00;MQ0=0;MQRankSum=-1.019;QD=15.29;ReadPosRankSum=-0.041;ANN=G|synonymous_variant|LOW|CDS:Phatr3_J9252.p1|Gene_transcript:Phatr3_J9252.t1|transcript|transcript:Phatr3_J9252.t1|Coding|1/1|c.708T>C|p.Ile236Ile|708/1563|708/1563|236/520||	GT:AD:DP:GQ:PL	0/1:22,18:40:99:640,0,785
chr_1	53744	.	C	T	698.77	.	AC=1;AF=0.500;AN=2;BaseQRankSum=0.622;ClippingRankSum=0.763;DP=44;FS=1.177;MLEAC=1;MLEAF=0.500;MQ=60.00;MQ0=0;MQRankSum=-1.631;QD=15.88;ReadPosRankSum=1.678;ANN=T|synonymous_variant|LOW|CDS:Phatr3_J9252.p1|Gene_transcript:Phatr3_J9252.t1|transcript|transcript:Phatr3_J9252.t1|Coding|1/1|c.582G>A|p.Gly194Gly|582/1563|582/1563|194/520||	GT:AD:DP:GQ:PL	0/1:22,22:44:99:727,0,780
chr_1	53795	.	G	A	705.77	.	AC=1;AF=0.500;AN=2;BaseQRankSum=0.398;ClippingRankSum=0.557;DP=45;FS=1.150;MLEAC=1;MLEAF=0.500;MQ=60.00;MQ0=0;MQRankSum=0.762;QD=15.68;ReadPosRankSum=0.830;ANN=A|synonymous_variant|LOW|CDS:Phatr3_J9252.p1|Gene_transcript:Phatr3_J9252.t1|transcript|transcript:Phatr3_J9252.t1|Coding|1/1|c.531C>T|p.Phe177Phe|531/1563|531/1563|177/520||	GT:AD:DP:GQ:PL	0/1:24,21:45:99:734,0,874
chr_1	54218	.	A	G	408.77	.	AC=1;AF=0.500;AN=2;BaseQRankSum=1.179;ClippingRankSum=-0.462;DP=26;FS=15.849;MLEAC=1;MLEAF=0.500;MQ=60.00;MQ0=0;MQRankSum=0.564;QD=15.72;ReadPosRankSum=0.615;ANN=G|synonymous_variant|LOW|CDS:Phatr3_J9252.p1|Gene_transcript:Phatr3_J9252.t1|transcript|transcript:Phatr3_J9252.t1|Coding|1/1|c.108T>C|p.Thr36Thr|108/1563|108/1563|36/520||	GT:AD:DP:GQ:PL	0/1:13,13:26:99:437,0,464
chr_1	54579	.	T	C	91.77	.	AC=1;AF=0.500;AN=2;BaseQRankSum=0.667;ClippingRankSum=-0.788;DP=16;FS=6.317;MLEAC=1;MLEAF=0.500;MQ=60.00;MQ0=0;MQRankSum=0.061;QD=5.74;ReadPosRankSum=0.788;ANN=C|intergenic_region|MODIFIER|CDS:Phatr3_J9252.p1-gene:Phatr3_J42439|Gene_transcript:Phatr3_J9252.t1-gene:Phatr3_J42439|intergenic_region|Gene_transcript:Phatr3_J9252.t1-gene:Phatr3_J42439|||||||||	GT:AD:DP:GQ:PL	0/1:12,4:16:99:120,0,413
chr_1	54643	.	A	T	263.77	.	AC=1;AF=0.500;AN=2;BaseQRankSum=-0.024;ClippingRankSum=-0.165;DP=29;FS=8.158;MLEAC=1;MLEAF=0.500;MQ=60.00;MQ0=0;MQRankSum=0.259;QD=9.10;ReadPosRankSum=-0.589;ANN=T|intergenic_region|MODIFIER|CDS:Phatr3_J9252.p1-gene:Phatr3_J42439|Gene_transcript:Phatr3_J9252.t1-gene:Phatr3_J42439|intergenic_region|Gene_transcript:Phatr3_J9252.t1-gene:Phatr3_J42439|||||||||	GT:AD:DP:GQ:PL	0/1:20,9:29:99:292,0,697
chr_1	54666	.	T	C	314.77	.	AC=1;AF=0.500;AN=2;BaseQRankSum=1.175;ClippingRankSum=0.647;DP=28;FS=5.764;MLEAC=1;MLEAF=0.500;MQ=60.00;MQ0=0;MQRankSum=0.647;QD=11.24;ReadPosRankSum=-1.271;ANN=C|intergenic_region|MODIFIER|CDS:Phatr3_J9252.p1-gene:Phatr3_J42439|Gene_transcript:Phatr3_J9252.t1-gene:Phatr3_J42439|intergenic_region|Gene_transcript:Phatr3_J9252.t1-gene:Phatr3_J42439|||||||||	GT:AD:DP:GQ:PL	0/1:18,10:28:99:343,0,670
chr_1	54766	.	T	A	349.77	.	AC=1;AF=0.500;AN=2;BaseQRankSum=-0.259;ClippingRankSum=-0.208;DP=26;FS=0.000;MLEAC=1;MLEAF=0.500;MQ=60.00;MQ0=0;MQRankSum=-0.208;QD=13.45;ReadPosRankSum=0.882;ANN=A|missense_variant|MODERATE|CDS:Phatr3_J42439.p1|Gene_transcript:Phatr3_J42439.t1|transcript|transcript:Phatr3_J42439.t1|Coding|1/1|c.1709A>T|p.Tyr570Phe|1709/1713|1709/1713|570/570||	GT:AD:DP:GQ:PL	0/1:15,11:26:99:378,0,546
chr_1	54988	.	G	T	185.77	.	AC=1;AF=0.500;AN=2;BaseQRankSum=0.194;ClippingRankSum=2.628;DP=27;FS=4.075;MLEAC=1;MLEAF=0.500;MQ=60.00;MQ0=0;MQRankSum=-0.249;QD=6.88;ReadPosRankSum=0.249;ANN=T|missense_variant|MODERATE|CDS:Phatr3_J42439.p1|Gene_transcript:Phatr3_J42439.t1|transcript|transcript:Phatr3_J42439.t1|Coding|1/1|c.1487C>A|p.Thr496Lys|1487/1713|1487/1713|496/570||	GT:AD:DP:GQ:PL	0/1:20,7:27:99:214,0,763
chr_1	55013	.	A	C	60.77	.	AC=1;AF=0.500;AN=2;BaseQRankSum=-1.510;ClippingRankSum=2.672;DP=24;FS=0.000;MLEAC=1;MLEAF=0.500;MQ=60.00;MQ0=0;MQRankSum=-1.123;QD=2.53;ReadPosRankSum=-2.517;ANN=C|missense_variant|MODERATE|CDS:Phatr3_J42439.p1|Gene_transcript:Phatr3_J42439.t1|transcript|transcript:Phatr3_J42439.t1|Coding|1/1|c.1462T>G|p.Ser488Ala|1462/1713|1462/1713|488/570||	GT:AD:DP:GQ:PL	0/1:20,4:24:89:89,0,777
chr_1	55056	.	A	T	98.77	.	AC=1;AF=0.500;AN=2;BaseQRankSum=2.685;ClippingRankSum=2.511;DP=29;FS=0.000;MLEAC=1;MLEAF=0.500;MQ=60.00;MQ0=0;MQRankSum=-0.953;QD=3.41;ReadPosRankSum=-2.338;ANN=T|synonymous_variant|LOW|CDS:Phatr3_J42439.p1|Gene_transcript:Phatr3_J42439.t1|transcript|transcript:Phatr3_J42439.t1|Coding|1/1|c.1419T>A|p.Ser473Ser|1419/1713|1419/1713|473/570||	GT:AD:DP:GQ:PL	0/1:24,5:29:99:127,0,881
chr_1	55074	.	C	G	165.77	.	AC=1;AF=0.500;AN=2;BaseQRankSum=1.746;ClippingRankSum=2.002;DP=34;FS=0.000;MLEAC=1;MLEAF=0.500;MQ=60.00;MQ0=0;MQRankSum=0.724;QD=4.88;ReadPosRankSum=0.596;ANN=G|synonymous_variant|LOW|CDS:Phatr3_J42439.p1|Gene_transcript:Phatr3_J42439.t1|transcript|transcript:Phatr3_J42439.t1|Coding|1/1|c.1401G>C|p.Thr467Thr|1401/1713|1401/1713|467/570||	GT:AD:DP:GQ:PL	0/1:27,7:34:99:194,0,982
chr_1	55182	.	C	T	405.77	.	AC=1;AF=0.500;AN=2;BaseQRankSum=2.580;ClippingRankSum=-1.382;DP=28;FS=5.946;MLEAC=1;MLEAF=0.500;MQ=60.00;MQ0=0;MQRankSum=-0.092;QD=14.49;ReadPosRankSum=0.875;ANN=T|synonymous_variant|LOW|CDS:Phatr3_J42439.p1|Gene_transcript:Phatr3_J42439.t1|transcript|transcript:Phatr3_J42439.t1|Coding|1/1|c.1293G>A|p.Glu431Glu|1293/1713|1293/1713|431/570||	GT:AD:DP:GQ:PL	0/1:15,13:28:99:434,0,509
chr_1	55272	.	G	A	277.77	.	AC=1;AF=0.500;AN=2;BaseQRankSum=-0.322;ClippingRankSum=-0.732;DP=24;FS=3.949;MLEAC=1;MLEAF=0.500;MQ=60.00;MQ0=0;MQRankSum=0.439;QD=11.57;ReadPosRankSum=0.322;ANN=A|synonymous_variant|LOW|CDS:Phatr3_J42439.p1|Gene_transcript:Phatr3_J42439.t1|transcript|transcript:Phatr3_J42439.t1|Coding|1/1|c.1203C>T|p.Leu401Leu|1203/1713|1203/1713|401/570||	GT:AD:DP:GQ:PL	0/1:14,10:24:99:306,0,497
chr_1	55513	.	G	A	531.77	.	AC=1;AF=0.500;AN=2;BaseQRankSum=0.162;ClippingRankSum=0.847;DP=33;FS=1.356;MLEAC=1;MLEAF=0.500;MQ=60.00;MQ0=0;MQRankSum=0.522;QD=16.11;ReadPosRankSum=0.378;ANN=A|missense_variant|MODERATE|CDS:Phatr3_J42439.p1|Gene_transcript:Phatr3_J42439.t1|transcript|transcript:Phatr3_J42439.t1|Coding|1/1|c.962C>T|p.Ala321Val|962/1713|962/1713|321/570||	GT:AD:DP:GQ:PL	0/1:17,16:33:99:560,0,600
chr_1	55933	.	G	C	634.77	.	AC=1;AF=0.500;AN=2;BaseQRankSum=-2.230;ClippingRankSum=0.691;DP=41;FS=1.204;MLEAC=1;MLEAF=0.500;MQ=60.00;MQ0=0;MQRankSum=0.769;QD=15.48;ReadPosRankSum=0.196;ANN=C|missense_variant|MODERATE|CDS:Phatr3_J42439.p1|Gene_transcript:Phatr3_J42439.t1|transcript|transcript:Phatr3_J42439.t1|Coding|1/1|c.542C>G|p.Ala181Gly|542/1713|542/1713|181/570||	GT:AD:DP:GQ:PL	0/1:21,20:41:99:663,0,764
chr_1	56023	.	A	C	581.77	.	AC=1;AF=0.500;AN=2;BaseQRankSum=1.208;ClippingRankSum=-1.511;DP=32;FS=1.340;MLEAC=1;MLEAF=0.500;MQ=60.00;MQ0=0;MQRankSum=1.095;QD=18.18;ReadPosRankSum=2.304;ANN=C|missense_variant|MODERATE|CDS:Phatr3_J42439.p1|Gene_transcript:Phatr3_J42439.t1|transcript|transcript:Phatr3_J42439.t1|Coding|1/1|c.452T>G|p.Leu151Trp|452/1713|452/1713|151/570||	GT:AD:DP:GQ:PL	0/1:15,17:32:99:610,0,458
chr_1	56070	.	A	G	698.77	.	AC=1;AF=0.500;AN=2;BaseQRankSum=1.051;ClippingRankSum=-0.838;DP=37;FS=1.273;MLEAC=1;MLEAF=0.500;MQ=60.00;MQ0=0;MQRankSum=0.777;QD=18.89;ReadPosRankSum=0.381;ANN=G|synonymous_variant|LOW|CDS:Phatr3_J42439.p1|Gene_transcript:Phatr3_J42439.t1|transcript|transcript:Phatr3_J42439.t1|Coding|1/1|c.405T>C|p.Ser135Ser|405/1713|405/1713|135/570||	GT:AD:DP:GQ:PL	0/1:17,20:37:99:727,0,610
chr_1	56288	.	T	G	278.77	.	AC=1;AF=0.500;AN=2;BaseQRankSum=-0.870;ClippingRankSum=-0.343;DP=26;FS=3.992;MLEAC=1;MLEAF=0.500;MQ=60.00;MQ0=0;MQRankSum=-1.818;QD=10.72;ReadPosRankSum=0.343;ANN=G|missense_variant|MODERATE|CDS:Phatr3_J42439.p1|Gene_transcript:Phatr3_J42439.t1|transcript|transcript:Phatr3_J42439.t1|Coding|1/1|c.187A>C|p.Asn63His|187/1713|187/1713|63/570||	GT:AD:DP:GQ:PL	0/1:16,10:26:99:307,0,595
chr_1	56392	.	C	A	34.77	.	AC=1;AF=0.500;AN=2;BaseQRankSum=-1.135;ClippingRankSum=0.611;DP=24;FS=10.887;MLEAC=1;MLEAF=0.500;MQ=60.00;MQ0=0;MQRankSum=-0.786;QD=1.45;ReadPosRankSum=-0.786;ANN=A|missense_variant|MODERATE|CDS:Phatr3_J42439.p1|Gene_transcript:Phatr3_J42439.t1|transcript|transcript:Phatr3_J42439.t1|Coding|1/1|c.83G>T|p.Arg28Leu|83/1713|83/1713|28/570||	GT:AD:DP:GQ:PL	0/1:21,3:24:63:63,0,1544
chr_1	56393	.	G	A	34.77	.	AC=1;AF=0.500;AN=2;BaseQRankSum=-1.222;ClippingRankSum=0.436;DP=24;FS=10.887;MLEAC=1;MLEAF=0.500;MQ=60.00;MQ0=0;MQRankSum=-0.349;QD=1.45;ReadPosRankSum=-0.611;ANN=A|stop_gained|HIGH|CDS:Phatr3_J42439.p1|Gene_transcript:Phatr3_J42439.t1|transcript|transcript:Phatr3_J42439.t1|Coding|1/1|c.82C>T|p.Arg28*|82/1713|82/1713|28/570||	GT:AD:DP:GQ:PL	0/1:21,3:24:63:63,0,1544
chr_1	56678	.	G	C	401.77	.	AC=1;AF=0.500;AN=2;BaseQRankSum=-0.215;ClippingRankSum=-0.277;DP=23;FS=8.098;MLEAC=1;MLEAF=0.500;MQ=60.00;MQ0=0;MQRankSum=-0.031;QD=17.47;ReadPosRankSum=-0.277;ANN=C|intergenic_region|MODIFIER|CDS:Phatr3_J42439.p1-gene:Phatr3_J31423|Gene_transcript:Phatr3_J42439.t1-gene:Phatr3_J31423|intergenic_region|Gene_transcript:Phatr3_J42439.t1-gene:Phatr3_J31423|||||||||	GT:AD:DP:GQ:PL	0/1:11,12:23:99:430,0,396
chr_1	56984	.	G	T	647.77	.	AC=1;AF=0.500;AN=2;BaseQRankSum=0.529;ClippingRankSum=-0.233;DP=30;FS=1.485;MLEAC=1;MLEAF=0.500;MQ=60.00;MQ0=0;MQRankSum=-0.529;QD=21.59;ReadPosRankSum=-0.910;ANN=T|intergenic_region|MODIFIER|CDS:Phatr3_J42439.p1-gene:Phatr3_J31423|Gene_transcript:Phatr3_J42439.t1-gene:Phatr3_J31423|intergenic_region|Gene_transcript:Phatr3_J42439.t1-gene:Phatr3_J31423|||||||||	GT:AD:DP:GQ:PL	0/1:12,18:30:99:676,0,408
chr_1	57013	.	C	T	605.77	.	AC=1;AF=0.500;AN=2;BaseQRankSum=-0.310;ClippingRankSum=-0.127;DP=33;FS=0.000;MLEAC=1;MLEAF=0.500;MQ=60.00;MQ0=0;MQRankSum=-2.313;QD=18.36;ReadPosRankSum=0.164;ANN=T|intergenic_region|MODIFIER|CDS:Phatr3_J42439.p1-gene:Phatr3_J31423|Gene_transcript:Phatr3_J42439.t1-gene:Phatr3_J31423|intergenic_region|Gene_transcript:Phatr3_J42439.t1-gene:Phatr3_J31423|||||||||	GT:AD:DP:GQ:PL	0/1:14,19:33:99:634,0,486
chr_1	57270	.	T	G	158.77	.	AC=1;AF=0.500;AN=2;BaseQRankSum=0.206;ClippingRankSum=1.938;DP=20;FS=9.397;MLEAC=1;MLEAF=0.500;MQ=60.00;MQ0=0;MQRankSum=-0.371;QD=7.94;ReadPosRankSum=-0.701;ANN=G|missense_variant|MODERATE|CDS:Phatr3_J31423.p1|Gene_transcript:Phatr3_J31423.t1|transcript|transcript:Phatr3_J31423.t1|Coding|1/1|c.62T>G|p.Ile21Ser|62/1074|62/1074|21/357||	GT:AD:DP:GQ:PL	0/1:14,6:20:99:187,0,522
chr_1	57289	.	C	A	37.77	.	AC=1;AF=0.500;AN=2;BaseQRankSum=1.164;ClippingRankSum=0.953;DP=20;FS=6.607;MLEAC=1;MLEAF=0.500;MQ=60.00;MQ0=0;MQRankSum=-0.529;QD=1.89;ReadPosRankSum=-1.270;ANN=A|synonymous_variant|LOW|CDS:Phatr3_J31423.p1|Gene_transcript:Phatr3_J31423.t1|transcript|transcript:Phatr3_J31423.t1|Coding|1/1|c.81C>A|p.Ala27Ala|81/1074|81/1074|27/357||	GT:AD:DP:GQ:PL	0/1:17,3:20:66:66,0,651
chr_1	57403	.	G	T	527.77	.	AC=1;AF=0.500;AN=2;BaseQRankSum=-1.588;ClippingRankSum=0.431;DP=43;FS=1.285;MLEAC=1;MLEAF=0.500;MQ=60.00;MQ0=0;MQRankSum=0.234;QD=12.27;ReadPosRankSum=0.185;ANN=T|missense_variant|MODERATE|CDS:Phatr3_J31423.p1|Gene_transcript:Phatr3_J31423.t1|transcript|transcript:Phatr3_J31423.t1|Coding|1/1|c.195G>T|p.Gln65His|195/1074|195/1074|65/357||	GT:AD:DP:GQ:PL	0/1:25,18:43:99:556,0,929
chr_1	57452	.	G	A	537.77	.	AC=1;AF=0.500;AN=2;BaseQRankSum=0.800;ClippingRankSum=-0.376;DP=29;FS=1.750;MLEAC=1;MLEAF=0.500;MQ=60.00;MQ0=0;MQRankSum=0.753;QD=18.54;ReadPosRankSum=0.047;ANN=A|missense_variant|MODERATE|CDS:Phatr3_J31423.p1|Gene_transcript:Phatr3_J31423.t1|transcript|transcript:Phatr3_J31423.t1|Coding|1/1|c.244G>A|p.Glu82Lys|244/1074|244/1074|82/357||	GT:AD:DP:GQ:PL	0/1:11,17:28:99:566,0,376
chr_1	57488	.	G	A	422.77	.	AC=1;AF=0.500;AN=2;BaseQRankSum=1.820;ClippingRankSum=0.412;DP=27;FS=3.565;MLEAC=1;MLEAF=0.500;MQ=60.00;MQ0=0;MQRankSum=0.073;QD=15.66;ReadPosRankSum=-0.510;ANN=A|missense_variant|MODERATE|CDS:Phatr3_J31423.p1|Gene_transcript:Phatr3_J31423.t1|transcript|transcript:Phatr3_J31423.t1|Coding|1/1|c.280G>A|p.Ala94Thr|280/1074|280/1074|94/357||	GT:AD:DP:GQ:PL	0/1:14,13:27:99:451,0,467
chr_1	57753	.	T	C	393.77	.	AC=1;AF=0.500;AN=2;BaseQRankSum=0.553;ClippingRankSum=2.303;DP=28;FS=4.028;MLEAC=1;MLEAF=0.500;MQ=60.00;MQ0=0;MQRankSum=0.599;QD=14.06;ReadPosRankSum=-1.612;ANN=C|missense_variant|MODERATE|CDS:Phatr3_J31423.p1|Gene_transcript:Phatr3_J31423.t1|transcript|transcript:Phatr3_J31423.t1|Coding|1/1|c.545T>C|p.Val182Ala|545/1074|545/1074|182/357||	GT:AD:DP:GQ:PL	0/1:15,13:28:99:422,0,506
chr_1	57885	.	G	T	636.77	.	AC=1;AF=0.500;AN=2;BaseQRankSum=-0.734;ClippingRankSum=2.560;DP=31;FS=0.000;MLEAC=1;MLEAF=0.500;MQ=60.00;MQ0=0;MQRankSum=1.012;QD=20.54;ReadPosRankSum=-0.814;ANN=T|missense_variant|MODERATE|CDS:Phatr3_J31423.p1|Gene_transcript:Phatr3_J31423.t1|transcript|transcript:Phatr3_J31423.t1|Coding|1/1|c.677G>T|p.Cys226Phe|677/1074|677/1074|226/357||	GT:AD:DP:GQ:PL	0/1:14,17:31:99:665,0,1032
chr_1	57892	.	G	T	636.77	.	AC=1;AF=0.500;AN=2;BaseQRankSum=1.018;ClippingRankSum=3.097;DP=30;FS=0.000;MLEAC=1;MLEAF=0.500;MQ=60.00;MQ0=0;MQRankSum=-0.520;QD=21.23;ReadPosRankSum=-1.725;ANN=T|synonymous_variant|LOW|CDS:Phatr3_J31423.p1|Gene_transcript:Phatr3_J31423.t1|transcript|transcript:Phatr3_J31423.t1|Coding|1/1|c.684G>T|p.Gly228Gly|684/1074|684/1074|228/357||	GT:AD:DP:GQ:PL	0/1:14,16:30:99:665,0,1032
chr_1	57967	.	T	C	395.77	.	AC=1;AF=0.500;AN=2;BaseQRankSum=0.720;ClippingRankSum=0.209;DP=28;FS=0.000;MLEAC=1;MLEAF=0.500;MQ=60.00;MQ0=0;MQRankSum=-0.487;QD=14.13;ReadPosRankSum=1.602;ANN=C|synonymous_variant|LOW|CDS:Phatr3_J31423.p1|Gene_transcript:Phatr3_J31423.t1|transcript|transcript:Phatr3_J31423.t1|Coding|1/1|c.759T>C|p.His253His|759/1074|759/1074|253/357||	GT:AD:DP:GQ:PL	0/1:16,12:28:99:424,0,522
chr_1	58248	.	T	A	329.77	.	AC=1;AF=0.500;AN=2;BaseQRankSum=-0.159;ClippingRankSum=1.230;DP=32;FS=0.000;MLEAC=1;MLEAF=0.500;MQ=60.00;MQ0=0;MQRankSum=-0.714;QD=10.31;ReadPosRankSum=-0.714;ANN=A|missense_variant|MODERATE|CDS:Phatr3_J31423.p1|Gene_transcript:Phatr3_J31423.t1|transcript|transcript:Phatr3_J31423.t1|Coding|1/1|c.1040T>A|p.Phe347Tyr|1040/1074|1040/1074|347/357||	GT:AD:DP:GQ:PL	0/1:21,11:32:99:358,0,776
chr_1	58260	.	C	G	157.77	.	AC=1;AF=0.500;AN=2;BaseQRankSum=-1.134;ClippingRankSum=0.194;DP=27;FS=1.792;MLEAC=1;MLEAF=0.500;MQ=60.00;MQ0=0;MQRankSum=-1.522;QD=5.84;ReadPosRankSum=-0.858;ANN=G|missense_variant|MODERATE|CDS:Phatr3_J31423.p1|Gene_transcript:Phatr3_J31423.t1|transcript|transcript:Phatr3_J31423.t1|Coding|1/1|c.1052C>G|p.Ala351Gly|1052/1074|1052/1074|351/357||	GT:AD:DP:GQ:PL	0/1:20,7:27:99:186,0,748
chr_1	58447	.	G	A	449.77	.	AC=1;AF=0.500;AN=2;BaseQRankSum=-0.157;ClippingRankSum=-1.102;DP=23;FS=11.129;MLEAC=1;MLEAF=0.500;MQ=60.00;MQ0=0;MQRankSum=-0.031;QD=19.56;ReadPosRankSum=0.787;ANN=A|intergenic_region|MODIFIER|CDS:Phatr3_J31423.p1-gene:Phatr3_J42440|Gene_transcript:Phatr3_J31423.t1-gene:Phatr3_J42440|intergenic_region|Gene_transcript:Phatr3_J31423.t1-gene:Phatr3_J42440|||||||||	GT:AD:DP:GQ:PL	0/1:9,14:23:99:478,0,308
chr_1	58679	.	C	T	241.77	.	AC=1;AF=0.500;AN=2;BaseQRankSum=0.694;ClippingRankSum=-0.129;DP=27;FS=0.000;MLEAC=1;MLEAF=0.500;MQ=60.00;MQ0=0;MQRankSum=-0.334;QD=8.95;ReadPosRankSum=-0.180;ANN=T|synonymous_variant|LOW|CDS:Phatr3_J42440.p1|Gene_transcript:Phatr3_J42440.t1|transcript|transcript:Phatr3_J42440.t1|Coding|1/1|c.1350G>A|p.Gln450Gln|1351/1429|1350/1428|450/475||	GT:AD:DP:GQ:PL	0/1:18,9:27:99:270,0,672
chr_1	58830	.	T	C	234.77	.	AC=1;AF=0.500;AN=2;BaseQRankSum=1.972;ClippingRankSum=-0.083;DP=26;FS=0.000;MLEAC=1;MLEAF=0.500;MQ=60.00;MQ0=0;MQRankSum=1.028;QD=9.03;ReadPosRankSum=0.694;ANN=C|missense_variant|MODERATE|CDS:Phatr3_J42440.p1|Gene_transcript:Phatr3_J42440.t1|transcript|transcript:Phatr3_J42440.t1|Coding|1/1|c.1199A>G|p.Tyr400Cys|1200/1429|1199/1428|400/475||	GT:AD:DP:GQ:PL	0/1:18,8:26:99:263,0,658
chr_1	58843	.	A	C	312.77	.	AC=1;AF=0.500;AN=2;BaseQRankSum=1.531;ClippingRankSum=0.678;DP=27;FS=0.000;MLEAC=1;MLEAF=0.500;MQ=60.00;MQ0=0;MQRankSum=1.029;QD=11.58;ReadPosRankSum=-0.728;ANN=C|missense_variant|MODERATE|CDS:Phatr3_J42440.p1|Gene_transcript:Phatr3_J42440.t1|transcript|transcript:Phatr3_J42440.t1|Coding|1/1|c.1186T>G|p.Ser396Ala|1187/1429|1186/1428|396/475||	GT:AD:DP:GQ:PL	0/1:17,10:27:99:341,0,616
chr_1	59063	.	T	C	553.77	.	AC=1;AF=0.500;AN=2;BaseQRankSum=1.601;ClippingRankSum=0.460;DP=29;FS=3.352;MLEAC=1;MLEAF=0.500;MQ=60.00;MQ0=0;MQRankSum=-0.855;QD=19.10;ReadPosRankSum=-0.899;ANN=C|synonymous_variant|LOW|CDS:Phatr3_J42440.p1|Gene_transcript:Phatr3_J42440.t1|transcript|transcript:Phatr3_J42440.t1|Coding|1/1|c.966A>G|p.Pro322Pro|967/1429|966/1428|322/475||	GT:AD:DP:GQ:PL	0/1:13,16:29:99:582,0,434
chr_1	59223	.	G	A	428.77	.	AC=1;AF=0.500;AN=2;BaseQRankSum=0.322;ClippingRankSum=1.106;DP=28;FS=3.227;MLEAC=1;MLEAF=0.500;MQ=60.00;MQ0=0;MQRankSum=1.428;QD=15.31;ReadPosRankSum=-1.013;ANN=A|missense_variant|MODERATE|CDS:Phatr3_J42440.p1|Gene_transcript:Phatr3_J42440.t1|transcript|transcript:Phatr3_J42440.t1|Coding|1/1|c.806C>T|p.Thr269Ile|807/1429|806/1428|269/475||	GT:AD:DP:GQ:PL	0/1:15,13:28:99:457,0,473
chr_1	59356	.	T	G	702.77	.	AC=1;AF=0.500;AN=2;BaseQRankSum=2.205;ClippingRankSum=0.051;DP=35;FS=10.530;MLEAC=1;MLEAF=0.500;MQ=60.00;MQ0=0;MQRankSum=0.320;QD=20.08;ReadPosRankSum=0.320;ANN=G|missense_variant|MODERATE|CDS:Phatr3_J42440.p1|Gene_transcript:Phatr3_J42440.t1|transcript|transcript:Phatr3_J42440.t1|Coding|1/1|c.673A>C|p.Ile225Leu|674/1429|673/1428|225/475||	GT:AD:DP:GQ:PL	0/1:14,21:35:99:731,0,434
chr_1	59368	.	G	T	307.77	.	AC=1;AF=0.500;AN=2;BaseQRankSum=-0.235;ClippingRankSum=-0.094;DP=28;FS=3.616;MLEAC=1;MLEAF=0.500;MQ=60.00;MQ0=0;MQRankSum=0.517;QD=10.99;ReadPosRankSum=-0.329;ANN=T|missense_variant|MODERATE|CDS:Phatr3_J42440.p1|Gene_transcript:Phatr3_J42440.t1|transcript|transcript:Phatr3_J42440.t1|Coding|1/1|c.661C>A|p.Gln221Lys|662/1429|661/1428|221/475||	GT:AD:DP:GQ:PL	0/1:17,11:28:99:336,0,629
chr_1	59607	.	A	G	532.77	.	AC=1;AF=0.500;AN=2;BaseQRankSum=-0.126;ClippingRankSum=0.702;DP=33;FS=5.287;MLEAC=1;MLEAF=0.500;MQ=60.00;MQ0=0;MQRankSum=-2.143;QD=16.14;ReadPosRankSum=-0.558;ANN=G|missense_variant|MODERATE|CDS:Phatr3_J42440.p1|Gene_transcript:Phatr3_J42440.t1|transcript|transcript:Phatr3_J42440.t1|Coding|1/1|c.422T>C|p.Phe141Ser|423/1429|422/1428|141/475||	GT:AD:DP:GQ:PL	0/1:16,17:33:99:561,0,537
chr_1	59624	.	A	G	576.77	.	AC=1;AF=0.500;AN=2;BaseQRankSum=0.814;ClippingRankSum=0.814;DP=31;FS=5.884;MLEAC=1;MLEAF=0.500;MQ=60.00;MQ0=0;MQRankSum=1.369;QD=18.61;ReadPosRankSum=-0.496;ANN=G|synonymous_variant|LOW|CDS:Phatr3_J42440.p1|Gene_transcript:Phatr3_J42440.t1|transcript|transcript:Phatr3_J42440.t1|Coding|1/1|c.405T>C|p.Ser135Ser|406/1429|405/1428|135/475||	GT:AD:DP:GQ:PL	0/1:14,17:31:99:605,0,483
chr_1	59658	.	A	G	310.77	.	AC=1;AF=0.500;AN=2;BaseQRankSum=-0.029;ClippingRankSum=-1.435;DP=24;FS=4.117;MLEAC=1;MLEAF=0.500;MQ=60.00;MQ0=0;MQRankSum=-0.263;QD=12.95;ReadPosRankSum=0.205;ANN=G|missense_variant|MODERATE|CDS:Phatr3_J42440.p1|Gene_transcript:Phatr3_J42440.t1|transcript|transcript:Phatr3_J42440.t1|Coding|1/1|c.371T>C|p.Met124Thr|372/1429|371/1428|124/475||	GT:AD:DP:GQ:PL	0/1:14,10:24:99:339,0,511
chr_1	59807	.	G	A	589.77	.	AC=1;AF=0.500;AN=2;BaseQRankSum=0.431;ClippingRankSum=0.185;DP=43;FS=2.649;MLEAC=1;MLEAF=0.500;MQ=60.00;MQ0=0;MQRankSum=-0.086;QD=13.72;ReadPosRankSum=-0.431;ANN=A|synonymous_variant|LOW|CDS:Phatr3_J42440.p1|Gene_transcript:Phatr3_J42440.t1|transcript|transcript:Phatr3_J42440.t1|Coding|1/1|c.222C>T|p.Arg74Arg|223/1429|222/1428|74/475||	GT:AD:DP:GQ:PL	0/1:25,18:43:99:618,0,907
chr_1	60011	.	C	T	579.77	.	AC=1;AF=0.500;AN=2;BaseQRankSum=-0.538;ClippingRankSum=-0.594;DP=25;FS=6.402;MLEAC=1;MLEAF=0.500;MQ=60.00;MQ0=0;MQRankSum=-1.217;QD=23.19;ReadPosRankSum=1.500;ANN=T|synonymous_variant|LOW|CDS:Phatr3_J42440.p1|Gene_transcript:Phatr3_J42440.t1|transcript|transcript:Phatr3_J42440.t1|Coding|1/1|c.18G>A|p.Pro6Pro|19/1429|18/1428|6/475||	GT:AD:DP:GQ:PL	0/1:9,16:25:99:608,0,310
chr_1	60282	.	C	G	64.77	.	AC=1;AF=0.500;AN=2;BaseQRankSum=-0.553;ClippingRankSum=-2.086;DP=22;FS=0.000;MLEAC=1;MLEAF=0.500;MQ=60.00;MQ0=0;MQRankSum=-0.553;QD=2.94;ReadPosRankSum=1.064;ANN=G|intergenic_region|MODIFIER|CDS:Phatr3_J42440.p1-gene:Phatr3_J42441|Gene_transcript:Phatr3_J42440.t1-gene:Phatr3_J42441|intergenic_region|Gene_transcript:Phatr3_J42440.t1-gene:Phatr3_J42441|||||||||	GT:AD:DP:GQ:PL	0/1:18,4:22:93:93,0,624
chr_1	60309	.	G	A	120.77	.	AC=1;AF=0.500;AN=2;BaseQRankSum=0.967;ClippingRankSum=-0.833;DP=24;FS=2.016;MLEAC=1;MLEAF=0.500;MQ=60.00;MQ0=0;MQRankSum=0.967;QD=5.03;ReadPosRankSum=0.833;ANN=A|intergenic_region|MODIFIER|CDS:Phatr3_J42440.p1-gene:Phatr3_J42441|Gene_transcript:Phatr3_J42440.t1-gene:Phatr3_J42441|intergenic_region|Gene_transcript:Phatr3_J42440.t1-gene:Phatr3_J42441|||||||||	GT:AD:DP:GQ:PL	0/1:18,6:24:99:149,0,650
chr_1	60600	.	G	A	418.77	.	AC=1;AF=0.500;AN=2;BaseQRankSum=1.087;ClippingRankSum=0.866;DP=33;FS=3.142;MLEAC=1;MLEAF=0.500;MQ=60.00;MQ0=0;MQRankSum=0.387;QD=12.69;ReadPosRankSum=0.313;ANN=A|missense_variant|MODERATE|CDS:Phatr3_J42441.p1|Gene_transcript:Phatr3_J42441.t1|transcript|transcript:Phatr3_J42441.t1|Coding|1/2|c.235G>A|p.Val79Met|235/6837|235/6837|79/2278||	GT:AD:DP:GQ:PL	0/1:20,13:33:99:447,0,670
chr_1	60619	.	C	G	358.77	.	AC=1;AF=0.500;AN=2;BaseQRankSum=-0.415;ClippingRankSum=2.464;DP=27;FS=1.657;MLEAC=1;MLEAF=0.500;MQ=60.00;MQ0=0;MQRankSum=0.122;QD=13.29;ReadPosRankSum=-1.830;ANN=G|missense_variant|MODERATE|CDS:Phatr3_J42441.p1|Gene_transcript:Phatr3_J42441.t1|transcript|transcript:Phatr3_J42441.t1|Coding|1/2|c.254C>G|p.Ala85Gly|254/6837|254/6837|85/2278||	GT:AD:DP:GQ:PL	0/1:15,12:27:99:387,0,492
chr_1	60659	.	C	T	81.77	.	AC=1;AF=0.500;AN=2;BaseQRankSum=-1.076;ClippingRankSum=1.302;DP=17;FS=0.000;MLEAC=1;MLEAF=0.500;MQ=60.00;MQ0=0;MQRankSum=-0.849;QD=4.81;ReadPosRankSum=1.302;ANN=T|synonymous_variant|LOW|CDS:Phatr3_J42441.p1|Gene_transcript:Phatr3_J42441.t1|transcript|transcript:Phatr3_J42441.t1|Coding|1/2|c.294C>T|p.Ala98Ala|294/6837|294/6837|98/2278||	GT:AD:DP:GQ:PL	0/1:13,4:17:99:110,0,492
chr_1	60888	.	G	A	494.77	.	AC=1;AF=0.500;AN=2;BaseQRankSum=0.073;ClippingRankSum=1.049;DP=27;FS=0.000;MLEAC=1;MLEAF=0.500;MQ=60.00;MQ0=0;MQRankSum=-2.513;QD=18.32;ReadPosRankSum=0.952;ANN=A|missense_variant|MODERATE|CDS:Phatr3_J42441.p1|Gene_transcript:Phatr3_J42441.t1|transcript|transcript:Phatr3_J42441.t1|Coding|1/2|c.523G>A|p.Ala175Thr|523/6837|523/6837|175/2278||	GT:AD:DP:GQ:PL	0/1:12,15:27:99:523,0,393
chr_1	60951	.	C	T	76.77	.	AC=1;AF=0.500;AN=2;BaseQRankSum=-1.350;ClippingRankSum=-2.450;DP=19;FS=2.754;MLEAC=1;MLEAF=0.500;MQ=60.00;MQ0=0;MQRankSum=-0.550;QD=4.04;ReadPosRankSum=-1.550;ANN=T|missense_variant|MODERATE|CDS:Phatr3_J42441.p1|Gene_transcript:Phatr3_J42441.t1|transcript|transcript:Phatr3_J42441.t1|Coding|1/2|c.586C>T|p.Pro196Ser|586/6837|586/6837|196/2278||	GT:AD:DP:GQ:PL	0/1:15,4:19:99:105,0,580
chr_1	61047	.	C	G	426.77	.	AC=1;AF=0.500;AN=2;BaseQRankSum=-0.369;ClippingRankSum=-1.520;DP=28;FS=12.541;MLEAC=1;MLEAF=0.500;MQ=60.00;MQ0=0;MQRankSum=-0.276;QD=15.24;ReadPosRankSum=0.691;ANN=G|missense_variant|MODERATE|CDS:Phatr3_J42441.p1|Gene_transcript:Phatr3_J42441.t1|transcript|transcript:Phatr3_J42441.t1|Coding|1/2|c.682C>G|p.Pro228Ala|682/6837|682/6837|228/2278||	GT:AD:DP:GQ:PL	0/1:15,13:28:99:455,0,543
chr_1	61058	.	C	A	508.77	.	AC=1;AF=0.500;AN=2;BaseQRankSum=0.914;ClippingRankSum=-1.466;DP=34;FS=5.231;MLEAC=1;MLEAF=0.500;MQ=60.00;MQ0=0;MQRankSum=-1.121;QD=14.96;ReadPosRankSum=0.880;ANN=A|synonymous_variant|LOW|CDS:Phatr3_J42441.p1|Gene_transcript:Phatr3_J42441.t1|transcript|transcript:Phatr3_J42441.t1|Coding|1/2|c.693C>A|p.Thr231Thr|693/6837|693/6837|231/2278||	GT:AD:DP:GQ:PL	0/1:18,16:34:99:537,0,626
chr_1	61316	.	A	C	886.77	.	AC=1;AF=0.500;AN=2;BaseQRankSum=1.185;ClippingRankSum=0.547;DP=32;FS=14.819;MLEAC=1;MLEAF=0.500;MQ=60.00;MQ0=0;MQRankSum=-0.821;QD=27.71;ReadPosRankSum=-0.501;ANN=C|missense_variant|MODERATE|CDS:Phatr3_J42441.p1|Gene_transcript:Phatr3_J42441.t1|transcript|transcript:Phatr3_J42441.t1|Coding|1/2|c.951A>C|p.Gln317His|951/6837|951/6837|317/2278||	GT:AD:DP:GQ:PL	0/1:7,25:32:99:915,0,186
chr_1	61380	.	G	A	552.77	.	AC=1;AF=0.500;AN=2;BaseQRankSum=-0.209;ClippingRankSum=-0.070;DP=28;FS=0.000;MLEAC=1;MLEAF=0.500;MQ=60.00;MQ0=0;MQRankSum=0.348;QD=19.74;ReadPosRankSum=-0.952;ANN=A|missense_variant|MODERATE|CDS:Phatr3_J42441.p1|Gene_transcript:Phatr3_J42441.t1|transcript|transcript:Phatr3_J42441.t1|Coding|1/2|c.1015G>A|p.Ala339Thr|1015/6837|1015/6837|339/2278||	GT:AD:DP:GQ:PL	0/1:12,16:28:99:581,0,393
chr_1	61455	.	T	C	100.77	.	AC=1;AF=0.500;AN=2;BaseQRankSum=1.002;ClippingRankSum=-2.393;DP=30;FS=4.384;MLEAC=1;MLEAF=0.500;MQ=60.00;MQ0=0;MQRankSum=1.336;QD=3.36;ReadPosRankSum=0.390;ANN=C|synonymous_variant|LOW|CDS:Phatr3_J42441.p1|Gene_transcript:Phatr3_J42441.t1|transcript|transcript:Phatr3_J42441.t1|Coding|1/2|c.1090T>C|p.Leu364Leu|1090/6837|1090/6837|364/2278||	GT:AD:DP:GQ:PL	0/1:25,5:30:99:129,0,1822
chr_1	61460	.	T	C	100.77	.	AC=1;AF=0.500;AN=2;BaseQRankSum=-0.927;ClippingRankSum=-2.261;DP=25;FS=0.000;MLEAC=1;MLEAF=0.500;MQ=60.00;MQ0=0;MQRankSum=-0.704;QD=4.03;ReadPosRankSum=-0.927;ANN=C|synonymous_variant|LOW|CDS:Phatr3_J42441.p1|Gene_transcript:Phatr3_J42441.t1|transcript|transcript:Phatr3_J42441.t1|Coding|1/2|c.1095T>C|p.Ala365Ala|1095/6837|1095/6837|365/2278||	GT:AD:DP:GQ:PL	0/1:21,4:25:99:129,0,1822
chr_1	61754	.	C	T	441.77	.	AC=1;AF=0.500;AN=2;BaseQRankSum=1.605;ClippingRankSum=0.952;DP=25;FS=6.455;MLEAC=1;MLEAF=0.500;MQ=60.00;MQ0=0;MQRankSum=0.190;QD=17.67;ReadPosRankSum=-0.952;ANN=T|synonymous_variant|LOW|CDS:Phatr3_J42441.p1|Gene_transcript:Phatr3_J42441.t1|transcript|transcript:Phatr3_J42441.t1|Coding|1/2|c.1389C>T|p.Tyr463Tyr|1389/6837|1389/6837|463/2278||	GT:AD:DP:GQ:PL	0/1:12,13:25:99:470,0,419
chr_1	61863	.	T	C	271.77	.	AC=1;AF=0.500;AN=2;BaseQRankSum=-0.593;ClippingRankSum=-1.671;DP=26;FS=4.468;MLEAC=1;MLEAF=0.500;MQ=60.00;MQ0=0;MQRankSum=0.162;QD=10.45;ReadPosRankSum=0.647;ANN=C|missense_variant|MODERATE|CDS:Phatr3_J42441.p1|Gene_transcript:Phatr3_J42441.t1|transcript|transcript:Phatr3_J42441.t1|Coding|1/2|c.1498T>C|p.Tyr500His|1498/6837|1498/6837|500/2278||	GT:AD:DP:GQ:PL	0/1:17,9:26:99:300,0,596
chr_1	61908	.	A	G	465.77	.	AC=1;AF=0.500;AN=2;BaseQRankSum=2.222;ClippingRankSum=-0.133;DP=32;FS=3.506;MLEAC=1;MLEAF=0.500;MQ=60.00;MQ0=0;MQRankSum=-1.121;QD=14.56;ReadPosRankSum=1.766;ANN=G|missense_variant|MODERATE|CDS:Phatr3_J42441.p1|Gene_transcript:Phatr3_J42441.t1|transcript|transcript:Phatr3_J42441.t1|Coding|1/2|c.1543A>G|p.Thr515Ala|1543/6837|1543/6837|515/2278||	GT:AD:DP:GQ:PL	0/1:18,14:32:99:494,0,628
chr_1	62228	.	A	G	641.77	.	AC=1;AF=0.500;AN=2;BaseQRankSum=-0.239;ClippingRankSum=0.166;DP=33;FS=0.000;MLEAC=1;MLEAF=0.500;MQ=60.00;MQ0=0;MQRankSum=1.566;QD=19.45;ReadPosRankSum=-0.313;ANN=G|synonymous_variant|LOW|CDS:Phatr3_J42441.p1|Gene_transcript:Phatr3_J42441.t1|transcript|transcript:Phatr3_J42441.t1|Coding|1/2|c.1863A>G|p.Leu621Leu|1863/6837|1863/6837|621/2278||	GT:AD:DP:GQ:PL	0/1:13,20:33:99:670,0,417
chr_1	62397	.	T	C	626.77	.	AC=1;AF=0.500;AN=2;BaseQRankSum=0.719;ClippingRankSum=-1.373;DP=41;FS=2.731;MLEAC=1;MLEAF=0.500;MQ=60.00;MQ0=0;MQRankSum=-0.458;QD=15.29;ReadPosRankSum=0.353;ANN=C|missense_variant|MODERATE|CDS:Phatr3_J42441.p1|Gene_transcript:Phatr3_J42441.t1|transcript|transcript:Phatr3_J42441.t1|Coding|1/2|c.2032T>C|p.Cys678Arg|2032/6837|2032/6837|678/2278||	GT:AD:DP:GQ:PL	0/1:22,19:41:99:655,0,751
chr_1	63225	.	C	T	411.77	.	AC=1;AF=0.500;AN=2;BaseQRankSum=1.778;ClippingRankSum=1.713;DP=36;FS=8.227;MLEAC=1;MLEAF=0.500;MQ=60.00;MQ0=0;MQRankSum=-0.823;QD=11.44;ReadPosRankSum=-1.680;ANN=T|missense_variant|MODERATE|CDS:Phatr3_J42441.p1|Gene_transcript:Phatr3_J42441.t1|transcript|transcript:Phatr3_J42441.t1|Coding|1/2|c.2860C>T|p.Leu954Phe|2860/6837|2860/6837|954/2278||	GT:AD:DP:GQ:PL	0/1:23,13:36:99:440,0,815
chr_1	63934	.	A	T	586.77	.	AC=1;AF=0.500;AN=2;BaseQRankSum=-1.789;ClippingRankSum=-0.042;DP=39;FS=1.235;MLEAC=1;MLEAF=0.500;MQ=60.00;MQ0=0;MQRankSum=-0.127;QD=15.05;ReadPosRankSum=-0.803;ANN=T|missense_variant|MODERATE|CDS:Phatr3_J42441.p1|Gene_transcript:Phatr3_J42441.t1|transcript|transcript:Phatr3_J42441.t1|Coding|1/2|c.3569A>T|p.Asn1190Ile|3569/6837|3569/6837|1190/2278||	GT:AD:DP:GQ:PL	0/1:21,18:39:99:615,0,768
chr_1	65188	.	G	A	770.77	.	AC=1;AF=0.500;AN=2;BaseQRankSum=1.650;ClippingRankSum=0.466;DP=42;FS=0.000;MLEAC=1;MLEAF=0.500;MQ=60.00;MQ0=0;MQRankSum=-0.088;QD=18.35;ReadPosRankSum=0.592;ANN=A|missense_variant|MODERATE|CDS:Phatr3_J42441.p1|Gene_transcript:Phatr3_J42441.t1|transcript|transcript:Phatr3_J42441.t1|Coding|2/2|c.4753G>A|p.Asp1585Asn|4753/6837|4753/6837|1585/2278||	GT:AD:DP:GQ:PL	0/1:20,22:42:99:799,0,685
chr_1	65631	.	A	T	586.77	.	AC=1;AF=0.500;AN=2;BaseQRankSum=1.432;ClippingRankSum=-0.535;DP=34;FS=3.079;MLEAC=1;MLEAF=0.500;MQ=60.00;MQ0=0;MQRankSum=0.500;QD=17.26;ReadPosRankSum=-0.086;ANN=T|synonymous_variant|LOW|CDS:Phatr3_J42441.p1|Gene_transcript:Phatr3_J42441.t1|transcript|transcript:Phatr3_J42441.t1|Coding|2/2|c.5196A>T|p.Val1732Val|5196/6837|5196/6837|1732/2278||	GT:AD:DP:GQ:PL	0/1:16,18:34:99:615,0,511
chr_1	65891	.	A	G	617.77	.	AC=1;AF=0.500;AN=2;BaseQRankSum=-0.480;ClippingRankSum=-1.772;DP=35;FS=0.000;MLEAC=1;MLEAF=0.500;MQ=60.00;MQ0=0;MQRankSum=-1.209;QD=17.65;ReadPosRankSum=0.348;ANN=G|missense_variant|MODERATE|CDS:Phatr3_J42441.p1|Gene_transcript:Phatr3_J42441.t1|transcript|transcript:Phatr3_J42441.t1|Coding|2/2|c.5456A>G|p.Asn1819Ser|5456/6837|5456/6837|1819/2278||	GT:AD:DP:GQ:PL	0/1:16,19:35:99:646,0,524
chr_1	66208	.	C	T	621.77	.	AC=1;AF=0.500;AN=2;BaseQRankSum=2.162;ClippingRankSum=0.545;DP=35;FS=0.000;MLEAC=1;MLEAF=0.500;MQ=60.00;MQ0=0;MQRankSum=-0.644;QD=17.76;ReadPosRankSum=1.832;ANN=T|missense_variant|MODERATE|CDS:Phatr3_J42441.p1|Gene_transcript:Phatr3_J42441.t1|transcript|transcript:Phatr3_J42441.t1|Coding|2/2|c.5773C>T|p.Pro1925Ser|5773/6837|5773/6837|1925/2278||	GT:AD:DP:GQ:PL	0/1:17,18:35:99:650,0,562
chr_1	66226	.	G	C	646.77	.	AC=1;AF=0.500;AN=2;BaseQRankSum=-0.813;ClippingRankSum=-0.596;DP=40;FS=0.000;MLEAC=1;MLEAF=0.500;MQ=60.00;MQ0=0;MQRankSum=0.271;QD=16.17;ReadPosRankSum=0.894;ANN=C|missense_variant|MODERATE|CDS:Phatr3_J42441.p1|Gene_transcript:Phatr3_J42441.t1|transcript|transcript:Phatr3_J42441.t1|Coding|2/2|c.5791G>C|p.Gly1931Arg|5791/6837|5791/6837|1931/2278||	GT:AD:DP:GQ:PL	0/1:21,19:40:99:675,0,759
chr_1	66238	.	G	A	640.77	.	AC=1;AF=0.500;AN=2;BaseQRankSum=0.217;ClippingRankSum=-0.325;DP=40;FS=0.000;MLEAC=1;MLEAF=0.500;MQ=60.00;MQ0=0;MQRankSum=-0.894;QD=16.02;ReadPosRankSum=-0.163;ANN=A|missense_variant|MODERATE|CDS:Phatr3_J42441.p1|Gene_transcript:Phatr3_J42441.t1|transcript|transcript:Phatr3_J42441.t1|Coding|2/2|c.5803G>A|p.Asp1935Asn|5803/6837|5803/6837|1935/2278||	GT:AD:DP:GQ:PL	0/1:21,19:40:99:669,0,756
chr_1	66375	.	A	G	391.77	.	AC=1;AF=0.500;AN=2;BaseQRankSum=1.417;ClippingRankSum=0.085;DP=35;FS=1.348;MLEAC=1;MLEAF=0.500;MQ=60.00;MQ0=0;MQRankSum=0.324;QD=11.19;ReadPosRankSum=-0.256;ANN=G|synonymous_variant|LOW|CDS:Phatr3_J42441.p1|Gene_transcript:Phatr3_J42441.t1|transcript|transcript:Phatr3_J42441.t1|Coding|2/2|c.5940A>G|p.Gly1980Gly|5940/6837|5940/6837|1980/2278||	GT:AD:DP:GQ:PL	0/1:22,13:35:99:420,0,776
chr_1	66396	.	T	A	608.77	.	AC=1;AF=0.500;AN=2;BaseQRankSum=1.439;ClippingRankSum=1.661;DP=29;FS=3.453;MLEAC=1;MLEAF=0.500;MQ=60.00;MQ0=0;MQRankSum=0.332;QD=20.99;ReadPosRankSum=0.421;ANN=A|synonymous_variant|LOW|CDS:Phatr3_J42441.p1|Gene_transcript:Phatr3_J42441.t1|transcript|transcript:Phatr3_J42441.t1|Coding|2/2|c.5961T>A|p.Ala1987Ala|5961/6837|5961/6837|1987/2278||	GT:AD:DP:GQ:PL	0/1:12,17:29:99:637,0,410
chr_1	66473	.	T	C	450.77	.	AC=1;AF=0.500;AN=2;BaseQRankSum=-0.283;ClippingRankSum=-0.583;DP=35;FS=0.000;MLEAC=1;MLEAF=0.500;MQ=60.00;MQ0=0;MQRankSum=0.783;QD=12.88;ReadPosRankSum=1.517;ANN=C|missense_variant|MODERATE|CDS:Phatr3_J42441.p1|Gene_transcript:Phatr3_J42441.t1|transcript|transcript:Phatr3_J42441.t1|Coding|2/2|c.6038T>C|p.Phe2013Ser|6038/6837|6038/6837|2013/2278||	GT:AD:DP:GQ:PL	0/1:20,15:35:99:479,0,734
chr_1	66499	.	G	A	713.77	.	AC=1;AF=0.500;AN=2;BaseQRankSum=-1.320;ClippingRankSum=0.641;DP=41;FS=2.709;MLEAC=1;MLEAF=0.500;MQ=60.00;MQ0=0;MQRankSum=-1.739;QD=17.41;ReadPosRankSum=1.451;ANN=A|missense_variant|MODERATE|CDS:Phatr3_J42441.p1|Gene_transcript:Phatr3_J42441.t1|transcript|transcript:Phatr3_J42441.t1|Coding|2/2|c.6064G>A|p.Val2022Ile|6064/6837|6064/6837|2022/2278||	GT:AD:DP:GQ:PL	0/1:19,22:41:99:742,0,664
chr_1	66740	.	G	A	674.77	.	AC=1;AF=0.500;AN=2;BaseQRankSum=-0.269;ClippingRankSum=0.153;DP=32;FS=1.397;MLEAC=1;MLEAF=0.500;MQ=60.00;MQ0=0;MQRankSum=0.460;QD=21.09;ReadPosRankSum=-0.460;ANN=A|missense_variant|MODERATE|CDS:Phatr3_J42441.p1|Gene_transcript:Phatr3_J42441.t1|transcript|transcript:Phatr3_J42441.t1|Coding|2/2|c.6305G>A|p.Ser2102Asn|6305/6837|6305/6837|2102/2278||	GT:AD:DP:GQ:PL	0/1:13,19:32:99:703,0,454
chr_1	66990	.	T	C	503.77	.	AC=1;AF=0.500;AN=2;BaseQRankSum=-1.322;ClippingRankSum=-0.491;DP=32;FS=0.000;MLEAC=1;MLEAF=0.500;MQ=60.00;MQ0=0;MQRankSum=-0.189;QD=15.74;ReadPosRankSum=-2.077;ANN=C|synonymous_variant|LOW|CDS:Phatr3_J42441.p1|Gene_transcript:Phatr3_J42441.t1|transcript|transcript:Phatr3_J42441.t1|Coding|2/2|c.6555T>C|p.Gly2185Gly|6555/6837|6555/6837|2185/2278||	GT:AD:DP:GQ:PL	0/1:17,15:32:99:532,0,621
chr_1	67047	.	C	T	827.77	.	AC=1;AF=0.500;AN=2;BaseQRankSum=0.675;ClippingRankSum=0.146;DP=41;FS=7.090;MLEAC=1;MLEAF=0.500;MQ=60.00;MQ0=0;MQRankSum=0.437;QD=20.19;ReadPosRankSum=0.119;ANN=T|synonymous_variant|LOW|CDS:Phatr3_J42441.p1|Gene_transcript:Phatr3_J42441.t1|transcript|transcript:Phatr3_J42441.t1|Coding|2/2|c.6612C>T|p.His2204His|6612/6837|6612/6837|2204/2278||	GT:AD:DP:GQ:PL	0/1:17,24:41:99:856,0,532
chr_1	67325	.	G	A	439.77	.	AC=1;AF=0.500;AN=2;BaseQRankSum=-0.460;ClippingRankSum=-0.153;DP=29;FS=0.000;MLEAC=1;MLEAF=0.500;MQ=60.00;MQ0=0;MQRankSum=-1.776;QD=15.16;ReadPosRankSum=0.285;ANN=A|intergenic_region|MODIFIER|CDS:Phatr3_J42441.p1-gene:Phatr3_J42442|Gene_transcript:Phatr3_J42441.t1-gene:Phatr3_J42442|intergenic_region|Gene_transcript:Phatr3_J42441.t1-gene:Phatr3_J42442|||||||||	GT:AD:DP:GQ:PL	0/1:16,13:29:99:468,0,564
chr_1	67350	.	G	A	488.77	.	AC=1;AF=0.500;AN=2;BaseQRankSum=-0.371;ClippingRankSum=-1.069;DP=29;FS=0.000;MLEAC=1;MLEAF=0.500;MQ=60.00;MQ0=0;MQRankSum=0.415;QD=16.85;ReadPosRankSum=-1.157;ANN=A|intergenic_region|MODIFIER|CDS:Phatr3_J42441.p1-gene:Phatr3_J42442|Gene_transcript:Phatr3_J42441.t1-gene:Phatr3_J42442|intergenic_region|Gene_transcript:Phatr3_J42441.t1-gene:Phatr3_J42442|||||||||	GT:AD:DP:GQ:PL	0/1:14,15:29:99:517,0,478
chr_1	67826	.	A	T	445.77	.	AC=1;AF=0.500;AN=2;BaseQRankSum=-1.351;ClippingRankSum=1.767;DP=30;FS=8.464;MLEAC=1;MLEAF=0.500;MQ=60.00;MQ0=0;MQRankSum=-0.270;QD=14.86;ReadPosRankSum=-0.021;ANN=T|intron_variant|MODIFIER|CDS:Phatr3_J42442.p1|Gene_transcript:Phatr3_J42442.t1|transcript|transcript:Phatr3_J42442.t1|Coding|3/3|c.2553+43T>A||||||	GT:AD:DP:GQ:PL	0/1:16,14:30:99:474,0,549
chr_1	67860	.	C	T	314.77	.	AC=1;AF=0.500;AN=2;BaseQRankSum=-0.083;ClippingRankSum=0.860;DP=25;FS=3.960;MLEAC=1;MLEAF=0.500;MQ=60.00;MQ0=0;MQRankSum=-1.803;QD=12.59;ReadPosRankSum=-0.971;ANN=T|intron_variant|MODIFIER|CDS:Phatr3_J42442.p1|Gene_transcript:Phatr3_J42442.t1|transcript|transcript:Phatr3_J42442.t1|Coding|3/3|c.2553+9G>A||||||	GT:AD:DP:GQ:PL	0/1:15,10:25:99:343,0,566
chr_1	68280	.	T	C	303.77	.	AC=1;AF=0.500;AN=2;BaseQRankSum=0.711;ClippingRankSum=1.124;DP=29;FS=3.473;MLEAC=1;MLEAF=0.500;MQ=60.00;MQ0=0;MQRankSum=-0.252;QD=10.47;ReadPosRankSum=-0.161;ANN=C|synonymous_variant|LOW|CDS:Phatr3_J42442.p1|Gene_transcript:Phatr3_J42442.t1|transcript|transcript:Phatr3_J42442.t1|Coding|3/4|c.2142A>G|p.Thr714Thr|2142/2943|2142/2943|714/980||	GT:AD:DP:GQ:PL	0/1:19,10:29:99:332,0,675
chr_1	68358	.	G	A	299.77	.	AC=1;AF=0.500;AN=2;BaseQRankSum=-0.628;ClippingRankSum=0.276;DP=27;FS=3.565;MLEAC=1;MLEAF=0.500;MQ=60.00;MQ0=0;MQRankSum=0.075;QD=11.10;ReadPosRankSum=0.628;ANN=A|synonymous_variant|LOW|CDS:Phatr3_J42442.p1|Gene_transcript:Phatr3_J42442.t1|transcript|transcript:Phatr3_J42442.t1|Coding|3/4|c.2064C>T|p.Phe688Phe|2064/2943|2064/2943|688/980||	GT:AD:DP:GQ:PL	0/1:17,10:27:99:328,0,587
chr_1	68495	.	A	G	413.77	.	AC=1;AF=0.500;AN=2;BaseQRankSum=0.279;ClippingRankSum=-0.403;DP=23;FS=10.020;MLEAC=1;MLEAF=0.500;MQ=60.00;MQ0=0;MQRankSum=-2.574;QD=17.99;ReadPosRankSum=0.465;ANN=G|missense_variant|MODERATE|CDS:Phatr3_J42442.p1|Gene_transcript:Phatr3_J42442.t1|transcript|transcript:Phatr3_J42442.t1|Coding|3/4|c.1927T>C|p.Ser643Pro|1927/2943|1927/2943|643/980||	GT:AD:DP:GQ:PL	0/1:10,13:23:99:442,0,339
chr_1	68601	.	C	G	368.77	.	AC=1;AF=0.500;AN=2;BaseQRankSum=1.631;ClippingRankSum=1.139;DP=23;FS=6.701;MLEAC=1;MLEAF=0.500;MQ=60.00;MQ0=0;MQRankSum=-0.400;QD=16.03;ReadPosRankSum=1.139;ANN=G|synonymous_variant|LOW|CDS:Phatr3_J42442.p1|Gene_transcript:Phatr3_J42442.t1|transcript|transcript:Phatr3_J42442.t1|Coding|3/4|c.1821G>C|p.Ala607Ala|1821/2943|1821/2943|607/980||	GT:AD:DP:GQ:PL	0/1:12,11:23:99:397,0,392
chr_1	68650	.	C	T	468.77	.	AC=1;AF=0.500;AN=2;BaseQRankSum=1.918;ClippingRankSum=0.133;DP=32;FS=5.449;MLEAC=1;MLEAF=0.500;MQ=60.00;MQ0=0;MQRankSum=-0.551;QD=14.65;ReadPosRankSum=-0.171;ANN=T|missense_variant|MODERATE|CDS:Phatr3_J42442.p1|Gene_transcript:Phatr3_J42442.t1|transcript|transcript:Phatr3_J42442.t1|Coding|3/4|c.1772G>A|p.Ser591Asn|1772/2943|1772/2943|591/980||	GT:AD:DP:GQ:PL	0/1:18,14:32:99:497,0,552
chr_1	68706	.	A	C	442.77	.	AC=1;AF=0.500;AN=2;BaseQRankSum=1.387;ClippingRankSum=0.734;DP=25;FS=0.000;MLEAC=1;MLEAF=0.500;MQ=60.00;MQ0=0;MQRankSum=-0.626;QD=17.71;ReadPosRankSum=0.680;ANN=C|intron_variant|MODIFIER|CDS:Phatr3_J42442.p1|Gene_transcript:Phatr3_J42442.t1|transcript|transcript:Phatr3_J42442.t1|Coding|2/3|c.1731-15T>G||||||	GT:AD:DP:GQ:PL	0/1:12,13:25:99:471,0,406
chr_1	68836	.	T	C	507.77	.	AC=1;AF=0.500;AN=2;BaseQRankSum=0.642;ClippingRankSum=0.906;DP=32;FS=1.475;MLEAC=1;MLEAF=0.500;MQ=60.00;MQ0=0;MQRankSum=0.566;QD=15.87;ReadPosRankSum=0.604;ANN=C|synonymous_variant|LOW|CDS:Phatr3_J42442.p1|Gene_transcript:Phatr3_J42442.t1|transcript|transcript:Phatr3_J42442.t1|Coding|2/4|c.1668A>G|p.Leu556Leu|1668/2943|1668/2943|556/980||	GT:AD:DP:GQ:PL	0/1:17,15:32:99:536,0,606
chr_1	68896	.	C	G	364.77	.	AC=1;AF=0.500;AN=2;BaseQRankSum=-0.154;ClippingRankSum=0.831;DP=23;FS=0.000;MLEAC=1;MLEAF=0.500;MQ=60.00;MQ0=0;MQRankSum=0.400;QD=15.86;ReadPosRankSum=0.277;ANN=G|synonymous_variant|LOW|CDS:Phatr3_J42442.p1|Gene_transcript:Phatr3_J42442.t1|transcript|transcript:Phatr3_J42442.t1|Coding|2/4|c.1608G>C|p.Ala536Ala|1608/2943|1608/2943|536/980||	GT:AD:DP:GQ:PL	0/1:12,11:23:99:393,0,439
chr_1	69649	.	C	T	214.77	.	AC=1;AF=0.500;AN=2;BaseQRankSum=0.786;ClippingRankSum=0.553;DP=25;FS=0.000;MLEAC=1;MLEAF=0.500;MQ=60.00;MQ0=0;MQRankSum=1.194;QD=8.59;ReadPosRankSum=0.437;ANN=T|synonymous_variant|LOW|CDS:Phatr3_J42442.p1|Gene_transcript:Phatr3_J42442.t1|transcript|transcript:Phatr3_J42442.t1|Coding|2/4|c.855G>A|p.Ser285Ser|855/2943|855/2943|285/980||	GT:AD:DP:GQ:PL	0/1:17,8:25:99:243,0,560
chr_1	70003	.	T	C	469.77	.	AC=1;AF=0.500;AN=2;BaseQRankSum=1.434;ClippingRankSum=-0.353;DP=30;FS=1.468;MLEAC=1;MLEAF=0.500;MQ=60.00;MQ0=0;MQRankSum=-0.727;QD=15.66;ReadPosRankSum=0.187;ANN=C|synonymous_variant|LOW|CDS:Phatr3_J42442.p1|Gene_transcript:Phatr3_J42442.t1|transcript|transcript:Phatr3_J42442.t1|Coding|2/4|c.501A>G|p.Ser167Ser|501/2943|501/2943|167/980||	GT:AD:DP:GQ:PL	0/1:16,14:30:99:498,0,523
chr_1	70192	.	A	C	480.77	.	AC=1;AF=0.500;AN=2;BaseQRankSum=0.411;ClippingRankSum=0.684;DP=25;FS=1.580;MLEAC=1;MLEAF=0.500;MQ=60.00;MQ0=0;MQRankSum=-0.794;QD=19.23;ReadPosRankSum=0.465;ANN=C|missense_variant|MODERATE|CDS:Phatr3_J42442.p1|Gene_transcript:Phatr3_J42442.t1|transcript|transcript:Phatr3_J42442.t1|Coding|2/4|c.312T>G|p.Asp104Glu|312/2943|312/2943|104/980||	GT:AD:DP:GQ:PL	0/1:11,14:25:99:509,0,375
chr_1	70249	.	A	G	325.77	.	AC=1;AF=0.500;AN=2;BaseQRankSum=0.119;ClippingRankSum=0.397;DP=32;FS=0.000;MLEAC=1;MLEAF=0.500;MQ=60.00;MQ0=0;MQRankSum=-0.595;QD=10.18;ReadPosRankSum=-0.238;ANN=G|synonymous_variant|LOW|CDS:Phatr3_J42442.p1|Gene_transcript:Phatr3_J42442.t1|transcript|transcript:Phatr3_J42442.t1|Coding|2/4|c.255T>C|p.Leu85Leu|255/2943|255/2943|85/980||	GT:AD:DP:GQ:PL	0/1:21,11:32:99:354,0,770
chr_1	70282	.	A	G	537.77	.	AC=1;AF=0.500;AN=2;BaseQRankSum=-0.503;ClippingRankSum=-0.120;DP=28;FS=1.562;MLEAC=1;MLEAF=0.500;MQ=60.00;MQ0=0;MQRankSum=-1.319;QD=19.21;ReadPosRankSum=0.695;ANN=G|synonymous_variant|LOW|CDS:Phatr3_J42442.p1|Gene_transcript:Phatr3_J42442.t1|transcript|transcript:Phatr3_J42442.t1|Coding|2/4|c.222T>C|p.Arg74Arg|222/2943|222/2943|74/980||	GT:AD:DP:GQ:PL	0/1:10,18:28:99:566,0,329
chr_1	70408	.	T	C	517.77	.	AC=1;AF=0.500;AN=2;BaseQRankSum=1.480;ClippingRankSum=-0.461;DP=27;FS=1.527;MLEAC=1;MLEAF=0.500;MQ=60.00;MQ0=0;MQRankSum=-0.752;QD=19.18;ReadPosRankSum=-0.315;ANN=C|synonymous_variant|LOW|CDS:Phatr3_J42442.p1|Gene_transcript:Phatr3_J42442.t1|transcript|transcript:Phatr3_J42442.t1|Coding|2/4|c.96A>G|p.Gln32Gln|96/2943|96/2943|32/980||	GT:AD:DP:GQ:PL	0/1:13,14:27:99:546,0,919
chr_1	70411	.	G	A	517.77	.	AC=1;AF=0.500;AN=2;BaseQRankSum=-0.231;ClippingRankSum=-0.180;DP=26;FS=3.442;MLEAC=1;MLEAF=0.500;MQ=60.00;MQ0=0;MQRankSum=-0.334;QD=19.91;ReadPosRankSum=0.694;ANN=A|synonymous_variant|LOW|CDS:Phatr3_J42442.p1|Gene_transcript:Phatr3_J42442.t1|transcript|transcript:Phatr3_J42442.t1|Coding|2/4|c.93C>T|p.Thr31Thr|93/2943|93/2943|31/980||	GT:AD:DP:GQ:PL	0/1:12,14:26:99:546,0,919
chr_1	70517	.	A	G	212.77	.	AC=1;AF=0.500;AN=2;BaseQRankSum=0.384;ClippingRankSum=-0.655;DP=31;FS=23.895;MLEAC=1;MLEAF=0.500;MQ=60.00;MQ0=0;MQRankSum=-0.068;QD=6.86;ReadPosRankSum=0.248;ANN=G|intron_variant|MODIFIER|CDS:Phatr3_J42442.p1|Gene_transcript:Phatr3_J42442.t1|transcript|transcript:Phatr3_J42442.t1|Coding|1/3|c.58-71T>C||||||	GT:AD:DP:GQ:PL	0/1:23,8:31:99:241,0,875
chr_1	70597	.	T	C	152.77	.	AC=1;AF=0.500;AN=2;BaseQRankSum=0.833;ClippingRankSum=-1.900;DP=24;FS=18.623;MLEAC=1;MLEAF=0.500;MQ=60.00;MQ0=0;MQRankSum=1.367;QD=6.37;ReadPosRankSum=1.033;ANN=C|intron_variant|MODIFIER|CDS:Phatr3_J42442.p1|Gene_transcript:Phatr3_J42442.t1|transcript|transcript:Phatr3_J42442.t1|Coding|1/3|c.57+66A>G||||||	GT:AD:DP:GQ:PL	0/1:18,6:24:99:181,0,660
chr_1	71460	.	T	G	321.77	.	AC=1;AF=0.500;AN=2;BaseQRankSum=-0.673;ClippingRankSum=0.209;DP=28;FS=9.037;MLEAC=1;MLEAF=0.500;MQ=60.00;MQ0=0;MQRankSum=-0.209;QD=11.49;ReadPosRankSum=1.602;ANN=G|synonymous_variant|LOW|CDS:Phatr3_J6387.p1|Gene_transcript:Phatr3_J6387.t1|transcript|transcript:Phatr3_J6387.t1|Coding|1/1|c.78T>G|p.Ala26Ala|78/717|78/717|26/238||	GT:AD:DP:GQ:PL	0/1:16,12:28:99:350,0,566
chr_1	71515	.	T	A	251.77	.	AC=1;AF=0.500;AN=2;BaseQRankSum=-0.808;ClippingRankSum=-0.108;DP=26;FS=0.000;MLEAC=1;MLEAF=0.500;MQ=60.00;MQ0=0;MQRankSum=-0.701;QD=9.68;ReadPosRankSum=-0.323;ANN=A|missense_variant|MODERATE|CDS:Phatr3_J6387.p1|Gene_transcript:Phatr3_J6387.t1|transcript|transcript:Phatr3_J6387.t1|Coding|1/1|c.133T>A|p.Ser45Thr|133/717|133/717|45/238||	GT:AD:DP:GQ:PL	0/1:17,9:26:99:280,0,588
chr_1	71547	.	C	T	122.77	.	AC=1;AF=0.500;AN=2;BaseQRankSum=0.880;ClippingRankSum=-0.509;DP=19;FS=0.000;MLEAC=1;MLEAF=0.500;MQ=60.00;MQ0=0;MQRankSum=0.880;QD=6.46;ReadPosRankSum=-1.065;ANN=T|synonymous_variant|LOW|CDS:Phatr3_J6387.p1|Gene_transcript:Phatr3_J6387.t1|transcript|transcript:Phatr3_J6387.t1|Coding|1/1|c.165C>T|p.Ser55Ser|165/717|165/717|55/238||	GT:AD:DP:GQ:PL	0/1:14,5:19:99:151,0,510
chr_1	71578	.	G	A	249.77	.	AC=1;AF=0.500;AN=2;BaseQRankSum=0.817;ClippingRankSum=2.239;DP=21;FS=1.719;MLEAC=1;MLEAF=0.500;MQ=60.00;MQ0=0;MQRankSum=-0.817;QD=11.89;ReadPosRankSum=-0.320;ANN=A|missense_variant|MODERATE|CDS:Phatr3_J6387.p1|Gene_transcript:Phatr3_J6387.t1|transcript|transcript:Phatr3_J6387.t1|Coding|1/1|c.196G>A|p.Val66Ile|196/717|196/717|66/238||	GT:AD:DP:GQ:PL	0/1:12,9:21:99:278,0,427
chr_1	71718	.	G	T	635.77	.	AC=1;AF=0.500;AN=2;BaseQRankSum=-0.194;ClippingRankSum=-2.472;DP=26;FS=1.721;MLEAC=1;MLEAF=0.500;MQ=60.00;MQ0=0;MQRankSum=1.250;QD=24.45;ReadPosRankSum=3.083;ANN=T|synonymous_variant|LOW|CDS:Phatr3_J6387.p1|Gene_transcript:Phatr3_J6387.t1|transcript|transcript:Phatr3_J6387.t1|Coding|1/1|c.336G>T|p.Val112Val|336/717|336/717|112/238||	GT:AD:DP:GQ:PL	0/1:8,18:26:99:664,0,247
chr_1	71841	.	C	A	141.77	.	AC=1;AF=0.500;AN=2;BaseQRankSum=-0.380;ClippingRankSum=-0.380;DP=16;FS=5.237;MLEAC=1;MLEAF=0.500;MQ=60.00;MQ0=0;MQRankSum=-0.271;QD=8.86;ReadPosRankSum=1.790;ANN=A|synonymous_variant|LOW|CDS:Phatr3_J6387.p1|Gene_transcript:Phatr3_J6387.t1|transcript|transcript:Phatr3_J6387.t1|Coding|1/1|c.459C>A|p.Ala153Ala|459/717|459/717|153/238||	GT:AD:DP:GQ:PL	0/1:10,6:16:99:170,0,310
chr_1	71919	.	G	A	452.77	.	AC=1;AF=0.500;AN=2;BaseQRankSum=-0.521;ClippingRankSum=-0.579;DP=24;FS=16.333;MLEAC=1;MLEAF=0.500;MQ=60.00;MQ0=0;MQRankSum=1.448;QD=18.87;ReadPosRankSum=1.738;ANN=A|synonymous_variant|LOW|CDS:Phatr3_J6387.p1|Gene_transcript:Phatr3_J6387.t1|transcript|transcript:Phatr3_J6387.t1|Coding|1/1|c.537G>A|p.Ser179Ser|537/717|537/717|179/238||	GT:AD:DP:GQ:PL	0/1:11,13:24:99:481,0,389
chr_1	71973	.	C	G	426.77	.	AC=1;AF=0.500;AN=2;BaseQRankSum=0.713;ClippingRankSum=0.158;DP=20;FS=2.128;MLEAC=1;MLEAF=0.500;MQ=60.00;MQ0=0;MQRankSum=1.347;QD=21.34;ReadPosRankSum=0.317;ANN=G|synonymous_variant|LOW|CDS:Phatr3_J6387.p1|Gene_transcript:Phatr3_J6387.t1|transcript|transcript:Phatr3_J6387.t1|Coding|1/1|c.591C>G|p.Ser197Ser|591/717|591/717|197/238||	GT:AD:DP:GQ:PL	0/1:7,13:20:99:455,0,199
chr_1	72085	.	C	T	228.77	.	AC=1;AF=0.500;AN=2;BaseQRankSum=-0.421;ClippingRankSum=0.663;DP=14;FS=0.000;MLEAC=1;MLEAF=0.500;MQ=60.00;MQ0=0;MQRankSum=-2.339;QD=16.34;ReadPosRankSum=-0.910;ANN=T|missense_variant|MODERATE|CDS:Phatr3_J6387.p1|Gene_transcript:Phatr3_J6387.t1|transcript|transcript:Phatr3_J6387.t1|Coding|1/1|c.703C>T|p.His235Tyr|703/717|703/717|235/238||	GT:AD:DP:GQ:PL	0/1:7,7:14:99:257,0,257
chr_1	72139	.	T	C	446.77	.	AC=1;AF=0.500;AN=2;BaseQRankSum=1.061;ClippingRankSum=1.169;DP=25;FS=6.455;MLEAC=1;MLEAF=0.500;MQ=60.00;MQ0=0;MQRankSum=-0.408;QD=17.87;ReadPosRankSum=-0.299;ANN=C|intergenic_region|MODIFIER|CDS:Phatr3_J6387.p1-gene:Phatr3_J42443|Gene_transcript:Phatr3_J6387.t1-gene:Phatr3_J42443|intergenic_region|Gene_transcript:Phatr3_J6387.t1-gene:Phatr3_J42443|||||||||	GT:AD:DP:GQ:PL	0/1:12,13:25:99:475,0,426
chr_1	72448	.	G	A	481.77	.	AC=1;AF=0.500;AN=2;BaseQRankSum=-0.437;ClippingRankSum=0.620;DP=28;FS=0.000;MLEAC=1;MLEAF=0.500;MQ=60.00;MQ0=0;MQRankSum=0.896;QD=17.21;ReadPosRankSum=1.493;ANN=A|intergenic_region|MODIFIER|CDS:Phatr3_J6387.p1-gene:Phatr3_J42443|Gene_transcript:Phatr3_J6387.t1-gene:Phatr3_J42443|intergenic_region|Gene_transcript:Phatr3_J6387.t1-gene:Phatr3_J42443|||||||||	GT:AD:DP:GQ:PL	0/1:14,14:28:99:510,0,507
chr_1	72507	.	A	T	539.77	.	AC=1;AF=0.500;AN=2;BaseQRankSum=0.215;ClippingRankSum=0.281;DP=35;FS=4.993;MLEAC=1;MLEAF=0.500;MQ=60.00;MQ0=0;MQRankSum=0.116;QD=15.42;ReadPosRankSum=1.672;ANN=T|intergenic_region|MODIFIER|CDS:Phatr3_J6387.p1-gene:Phatr3_J42443|Gene_transcript:Phatr3_J6387.t1-gene:Phatr3_J42443|intergenic_region|Gene_transcript:Phatr3_J6387.t1-gene:Phatr3_J42443|||||||||	GT:AD:DP:GQ:PL	0/1:19,16:35:99:568,0,662
chr_1	72662	.	C	T	53.77	.	AC=1;AF=0.500;AN=2;BaseQRankSum=0.462;ClippingRankSum=-1.954;DP=26;FS=14.800;MLEAC=1;MLEAF=0.500;MQ=60.00;MQ0=0;MQRankSum=-0.462;QD=2.07;ReadPosRankSum=2.523;ANN=T|intergenic_region|MODIFIER|CDS:Phatr3_J6387.p1-gene:Phatr3_J42443|Gene_transcript:Phatr3_J6387.t1-gene:Phatr3_J42443|intergenic_region|Gene_transcript:Phatr3_J6387.t1-gene:Phatr3_J42443|||||||||	GT:AD:DP:GQ:PL	0/1:22,4:26:82:82,0,854
chr_1	72749	.	C	T	78.77	.	AC=1;AF=0.500;AN=2;BaseQRankSum=0.520;ClippingRankSum=-0.331;DP=20;FS=5.727;MLEAC=1;MLEAF=0.500;MQ=60.00;MQ0=0;MQRankSum=-0.898;QD=3.94;ReadPosRankSum=0.803;ANN=T|intergenic_region|MODIFIER|CDS:Phatr3_J6387.p1-gene:Phatr3_J42443|Gene_transcript:Phatr3_J6387.t1-gene:Phatr3_J42443|intergenic_region|Gene_transcript:Phatr3_J6387.t1-gene:Phatr3_J42443|||||||||	GT:AD:DP:GQ:PL	0/1:16,4:20:99:107,0,608
chr_1	72763	.	G	A	75.77	.	AC=1;AF=0.500;AN=2;BaseQRankSum=-1.327;ClippingRankSum=0.372;DP=18;FS=9.234;MLEAC=1;MLEAF=0.500;MQ=60.00;MQ0=0;MQRankSum=1.434;QD=4.21;ReadPosRankSum=-0.690;ANN=A|intergenic_region|MODIFIER|CDS:Phatr3_J6387.p1-gene:Phatr3_J42443|Gene_transcript:Phatr3_J6387.t1-gene:Phatr3_J42443|intergenic_region|Gene_transcript:Phatr3_J6387.t1-gene:Phatr3_J42443|||||||||	GT:AD:DP:GQ:PL	0/1:14,4:18:99:104,0,537
chr_1	73220	.	A	C	532.77	.	AC=1;AF=0.500;AN=2;BaseQRankSum=1.899;ClippingRankSum=-0.871;DP=39;FS=11.803;MLEAC=1;MLEAF=0.500;MQ=60.00;MQ0=0;MQRankSum=-0.871;QD=13.66;ReadPosRankSum=0.642;ANN=C|intergenic_region|MODIFIER|CDS:Phatr3_J6387.p1-gene:Phatr3_J42443|Gene_transcript:Phatr3_J6387.t1-gene:Phatr3_J42443|intergenic_region|Gene_transcript:Phatr3_J6387.t1-gene:Phatr3_J42443|||||||||	GT:AD:DP:GQ:PL	0/1:23,16:39:99:561,0,786
chr_1	73348	.	T	A	388.77	.	AC=1;AF=0.500;AN=2;BaseQRankSum=-1.646;ClippingRankSum=0.013;DP=43;FS=8.929;MLEAC=1;MLEAF=0.500;MQ=60.00;MQ0=0;MQRankSum=-0.583;QD=9.04;ReadPosRankSum=-0.816;ANN=A|intergenic_region|MODIFIER|CDS:Phatr3_J6387.p1-gene:Phatr3_J42443|Gene_transcript:Phatr3_J6387.t1-gene:Phatr3_J42443|intergenic_region|Gene_transcript:Phatr3_J6387.t1-gene:Phatr3_J42443|||||||||	GT:AD:DP:GQ:PL	0/1:29,14:43:99:417,0,1100
chr_1	73438	.	T	G	616.77	.	AC=1;AF=0.500;AN=2;BaseQRankSum=2.353;ClippingRankSum=-0.453;DP=38;FS=7.971;MLEAC=1;MLEAF=0.500;MQ=60.00;MQ0=0;MQRankSum=2.003;QD=16.23;ReadPosRankSum=-0.862;ANN=G|intergenic_region|MODIFIER|CDS:Phatr3_J6387.p1-gene:Phatr3_J42443|Gene_transcript:Phatr3_J6387.t1-gene:Phatr3_J42443|intergenic_region|Gene_transcript:Phatr3_J6387.t1-gene:Phatr3_J42443|||||||||	GT:AD:DP:GQ:PL	0/1:20,18:38:99:645,0,683
chr_1	73643	.	G	C	355.77	.	AC=1;AF=0.500;AN=2;BaseQRankSum=1.317;ClippingRankSum=2.164;DP=28;FS=5.969;MLEAC=1;MLEAF=0.500;MQ=60.00;MQ0=0;MQRankSum=-0.094;QD=12.71;ReadPosRankSum=1.176;ANN=C|missense_variant|MODERATE|CDS:Phatr3_J42443.p1|Gene_transcript:Phatr3_J42443.t1|transcript|transcript:Phatr3_J42443.t1|Coding|1/1|c.3216C>G|p.Asn1072Lys|3216/3288|3216/3288|1072/1095||	GT:AD:DP:GQ:PL	0/1:17,11:28:99:384,0,615
chr_1	73662	.	C	G	307.77	.	AC=1;AF=0.500;AN=2;BaseQRankSum=0.527;ClippingRankSum=2.857;DP=25;FS=3.831;MLEAC=1;MLEAF=0.500;MQ=60.00;MQ0=0;MQRankSum=1.636;QD=12.31;ReadPosRankSum=-3.467;ANN=G|missense_variant|MODERATE|CDS:Phatr3_J42443.p1|Gene_transcript:Phatr3_J42443.t1|transcript|transcript:Phatr3_J42443.t1|Coding|1/1|c.3197G>C|p.Arg1066Pro|3197/3288|3197/3288|1066/1095||	GT:AD:DP:GQ:PL	0/1:15,10:25:99:336,0,544
chr_1	73757	.	A	G	212.77	.	AC=1;AF=0.500;AN=2;BaseQRankSum=1.902;ClippingRankSum=-1.479;DP=19;FS=1.984;MLEAC=1;MLEAF=0.500;MQ=60.00;MQ0=0;MQRankSum=0.211;QD=11.20;ReadPosRankSum=0.296;ANN=G|synonymous_variant|LOW|CDS:Phatr3_J42443.p1|Gene_transcript:Phatr3_J42443.t1|transcript|transcript:Phatr3_J42443.t1|Coding|1/1|c.3102T>C|p.Phe1034Phe|3102/3288|3102/3288|1034/1095||	GT:AD:DP:GQ:PL	0/1:12,7:19:99:241,0,455
chr_1	74003	.	A	G	463.77	.	AC=1;AF=0.500;AN=2;BaseQRankSum=0.705;ClippingRankSum=0.415;DP=30;FS=0.000;MLEAC=1;MLEAF=0.500;MQ=60.00;MQ0=0;MQRankSum=0.373;QD=15.46;ReadPosRankSum=-0.207;ANN=G|synonymous_variant|LOW|CDS:Phatr3_J42443.p1|Gene_transcript:Phatr3_J42443.t1|transcript|transcript:Phatr3_J42443.t1|Coding|1/1|c.2856T>C|p.Gly952Gly|2856/3288|2856/3288|952/1095||	GT:AD:DP:GQ:PL	0/1:15,15:30:99:492,0,521
chr_1	74345	.	G	A	548.77	.	AC=1;AF=0.500;AN=2;BaseQRankSum=0.395;ClippingRankSum=-1.344;DP=26;FS=9.638;MLEAC=1;MLEAF=0.500;MQ=60.00;MQ0=0;MQRankSum=-0.237;QD=21.11;ReadPosRankSum=0.870;ANN=A|synonymous_variant|LOW|CDS:Phatr3_J42443.p1|Gene_transcript:Phatr3_J42443.t1|transcript|transcript:Phatr3_J42443.t1|Coding|1/1|c.2514C>T|p.Thr838Thr|2514/3288|2514/3288|838/1095||	GT:AD:DP:GQ:PL	0/1:10,16:26:99:577,0,296
chr_1	74459	.	G	A	733.77	.	AC=1;AF=0.500;AN=2;BaseQRankSum=-0.249;ClippingRankSum=-0.858;DP=27;FS=0.000;MLEAC=1;MLEAF=0.500;MQ=60.00;MQ0=0;MQRankSum=-0.858;QD=27.18;ReadPosRankSum=1.245;ANN=A|synonymous_variant|LOW|CDS:Phatr3_J42443.p1|Gene_transcript:Phatr3_J42443.t1|transcript|transcript:Phatr3_J42443.t1|Coding|1/1|c.2400C>T|p.Phe800Phe|2400/3288|2400/3288|800/1095||	GT:AD:DP:GQ:PL	0/1:7,20:27:99:762,0,213
chr_1	74624	.	G	A	473.77	.	AC=1;AF=0.500;AN=2;BaseQRankSum=-0.639;ClippingRankSum=-0.306;DP=26;FS=1.721;MLEAC=1;MLEAF=0.500;MQ=60.00;MQ0=0;MQRankSum=-0.306;QD=18.22;ReadPosRankSum=0.472;ANN=A|synonymous_variant|LOW|CDS:Phatr3_J42443.p1|Gene_transcript:Phatr3_J42443.t1|transcript|transcript:Phatr3_J42443.t1|Coding|1/1|c.2235C>T|p.Ala745Ala|2235/3288|2235/3288|745/1095||	GT:AD:DP:GQ:PL	0/1:8,18:26:99:502,0,226
chr_1	74729	.	A	C	684.77	.	AC=1;AF=0.500;AN=2;BaseQRankSum=1.170;ClippingRankSum=0.574;DP=29;FS=0.000;MLEAC=1;MLEAF=0.500;MQ=60.00;MQ0=0;MQRankSum=-1.078;QD=23.61;ReadPosRankSum=-0.298;ANN=C|synonymous_variant|LOW|CDS:Phatr3_J42443.p1|Gene_transcript:Phatr3_J42443.t1|transcript|transcript:Phatr3_J42443.t1|Coding|1/1|c.2130T>G|p.Ser710Ser|2130/3288|2130/3288|710/1095||	GT:AD:DP:GQ:PL	0/1:10,19:29:99:713,0,326
chr_1	74821	.	T	C	940.77	.	AC=1;AF=0.500;AN=2;BaseQRankSum=2.242;ClippingRankSum=-1.616;DP=35;FS=0.000;MLEAC=1;MLEAF=0.500;MQ=60.00;MQ0=0;MQRankSum=-0.156;QD=26.88;ReadPosRankSum=0.851;ANN=C|missense_variant|MODERATE|CDS:Phatr3_J42443.p1|Gene_transcript:Phatr3_J42443.t1|transcript|transcript:Phatr3_J42443.t1|Coding|1/1|c.2038A>G|p.Met680Val|2038/3288|2038/3288|680/1095||	GT:AD:DP:GQ:PL	0/1:12,23:35:99:969,0,1106
chr_1	74830	.	G	T	940.77	.	AC=1;AF=0.500;AN=2;BaseQRankSum=0.359;ClippingRankSum=-1.266;DP=34;FS=0.000;MLEAC=1;MLEAF=0.500;MQ=60.00;MQ0=0;MQRankSum=0.813;QD=27.67;ReadPosRankSum=-0.548;ANN=T|synonymous_variant|LOW|CDS:Phatr3_J42443.p1|Gene_transcript:Phatr3_J42443.t1|transcript|transcript:Phatr3_J42443.t1|Coding|1/1|c.2029C>A|p.Arg677Arg|2029/3288|2029/3288|677/1095||	GT:AD:DP:GQ:PL	0/1:10,24:34:99:969,0,1106
chr_1	74848	.	T	C	245.77	.	AC=1;AF=0.500;AN=2;BaseQRankSum=-1.116;ClippingRankSum=1.508;DP=33;FS=0.000;MLEAC=1;MLEAF=0.500;MQ=60.00;MQ0=0;MQRankSum=-0.842;QD=7.45;ReadPosRankSum=-0.568;ANN=C|missense_variant|MODERATE|CDS:Phatr3_J42443.p1|Gene_transcript:Phatr3_J42443.t1|transcript|transcript:Phatr3_J42443.t1|Coding|1/1|c.2011A>G|p.Ile671Val|2011/3288|2011/3288|671/1095||	GT:AD:DP:GQ:PL	0/1:23,10:33:99:274,0,2724
chr_1	74906	.	C	G	61.77	.	AC=1;AF=0.500;AN=2;BaseQRankSum=-0.990;ClippingRankSum=-0.444;DP=27;FS=5.316;MLEAC=1;MLEAF=0.500;MQ=60.00;MQ0=0;MQRankSum=-0.580;QD=2.29;ReadPosRankSum=1.194;ANN=G|missense_variant|MODERATE|CDS:Phatr3_J42443.p1|Gene_transcript:Phatr3_J42443.t1|transcript|transcript:Phatr3_J42443.t1|Coding|1/1|c.1953G>C|p.Met651Ile|1953/3288|1953/3288|651/1095||	GT:AD:DP:GQ:PL	0/1:23,4:27:90:90,0,1736
chr_1	74908	.	T	C	61.77	.	AC=1;AF=0.500;AN=2;BaseQRankSum=0.161;ClippingRankSum=-0.482;DP=26;FS=2.551;MLEAC=1;MLEAF=0.500;MQ=60.00;MQ0=0;MQRankSum=-0.080;QD=2.38;ReadPosRankSum=2.087;ANN=C|missense_variant|MODERATE|CDS:Phatr3_J42443.p1|Gene_transcript:Phatr3_J42443.t1|transcript|transcript:Phatr3_J42443.t1|Coding|1/1|c.1951A>G|p.Met651Val|1951/3288|1951/3288|651/1095||	GT:AD:DP:GQ:PL	0/1:23,3:26:90:90,0,1736
chr_1	74960	.	G	C	235.77	.	AC=1;AF=0.500;AN=2;BaseQRankSum=2.154;ClippingRankSum=3.373;DP=32;FS=5.992;MLEAC=1;MLEAF=0.500;MQ=60.00;MQ0=0;MQRankSum=-0.718;QD=7.37;ReadPosRankSum=-1.588;ANN=C|missense_variant|MODERATE|CDS:Phatr3_J42443.p1|Gene_transcript:Phatr3_J42443.t1|transcript|transcript:Phatr3_J42443.t1|Coding|1/1|c.1899C>G|p.Phe633Leu|1899/3288|1899/3288|633/1095||	GT:AD:DP:GQ:PL	0/1:24,8:32:99:264,0,1877
chr_1	74962	.	A	C	235.77	.	AC=1;AF=0.500;AN=2;BaseQRankSum=-0.519;ClippingRankSum=3.318;DP=31;FS=3.846;MLEAC=1;MLEAF=0.500;MQ=60.00;MQ0=0;MQRankSum=-1.241;QD=7.61;ReadPosRankSum=-0.293;ANN=C|missense_variant|MODERATE|CDS:Phatr3_J42443.p1|Gene_transcript:Phatr3_J42443.t1|transcript|transcript:Phatr3_J42443.t1|Coding|1/1|c.1897T>G|p.Phe633Val|1897/3288|1897/3288|633/1095||	GT:AD:DP:GQ:PL	0/1:23,8:31:99:264,0,1877
chr_1	75185	.	C	A	266.77	.	AC=1;AF=0.500;AN=2;BaseQRankSum=-0.368;ClippingRankSum=-1.047;DP=25;FS=0.000;MLEAC=1;MLEAF=0.500;MQ=60.00;MQ0=0;MQRankSum=-0.991;QD=10.67;ReadPosRankSum=-1.047;ANN=A|missense_variant|MODERATE|CDS:Phatr3_J42443.p1|Gene_transcript:Phatr3_J42443.t1|transcript|transcript:Phatr3_J42443.t1|Coding|1/1|c.1674G>T|p.Lys558Asn|1674/3288|1674/3288|558/1095||	GT:AD:DP:GQ:PL	0/1:16,9:25:99:295,0,589
chr_1	75212	.	G	A	93.77	.	AC=1;AF=0.500;AN=2;BaseQRankSum=0.175;ClippingRankSum=-2.766;DP=23;FS=1.918;MLEAC=1;MLEAF=0.500;MQ=60.00;MQ0=0;MQRankSum=1.015;QD=4.08;ReadPosRankSum=3.256;ANN=A|synonymous_variant|LOW|CDS:Phatr3_J42443.p1|Gene_transcript:Phatr3_J42443.t1|transcript|transcript:Phatr3_J42443.t1|Coding|1/1|c.1647C>T|p.Ala549Ala|1647/3288|1647/3288|549/1095||	GT:AD:DP:GQ:PL	0/1:17,6:23:99:122,0,635
chr_1	75347	.	G	A	262.77	.	AC=1;AF=0.500;AN=2;BaseQRankSum=0.742;ClippingRankSum=0.097;DP=23;FS=6.550;MLEAC=1;MLEAF=0.500;MQ=60.00;MQ0=0;MQRankSum=-1.130;QD=11.42;ReadPosRankSum=0.032;ANN=A|synonymous_variant|LOW|CDS:Phatr3_J42443.p1|Gene_transcript:Phatr3_J42443.t1|transcript|transcript:Phatr3_J42443.t1|Coding|1/1|c.1512C>T|p.Asp504Asp|1512/3288|1512/3288|504/1095||	GT:AD:DP:GQ:PL	0/1:15,8:23:99:291,0,1106
chr_1	75350	.	G	A	262.77	.	AC=1;AF=0.500;AN=2;BaseQRankSum=1.399;ClippingRankSum=0.375;DP=22;FS=4.228;MLEAC=1;MLEAF=0.500;MQ=60.00;MQ0=0;MQRankSum=-0.853;QD=11.94;ReadPosRankSum=0.034;ANN=A|synonymous_variant|LOW|CDS:Phatr3_J42443.p1|Gene_transcript:Phatr3_J42443.t1|transcript|transcript:Phatr3_J42443.t1|Coding|1/1|c.1509C>T|p.Phe503Phe|1509/3288|1509/3288|503/1095||	GT:AD:DP:GQ:PL	0/1:14,8:22:99:291,0,1106
chr_1	75435	.	T	A	174.77	.	AC=1;AF=0.500;AN=2;BaseQRankSum=0.112;ClippingRankSum=0.112;DP=21;FS=1.833;MLEAC=1;MLEAF=0.500;MQ=60.00;MQ0=0;MQRankSum=0.560;QD=8.32;ReadPosRankSum=1.679;ANN=A|missense_variant|MODERATE|CDS:Phatr3_J42443.p1|Gene_transcript:Phatr3_J42443.t1|transcript|transcript:Phatr3_J42443.t1|Coding|1/1|c.1424A>T|p.Glu475Val|1424/3288|1424/3288|475/1095||	GT:AD:DP:GQ:PL	0/1:14,7:21:99:203,0,524
chr_1	75497	.	G	C	78.77	.	AC=1;AF=0.500;AN=2;BaseQRankSum=-0.850;ClippingRankSum=-1.050;DP=19;FS=5.815;MLEAC=1;MLEAF=0.500;MQ=60.00;MQ0=0;MQRankSum=0.050;QD=4.15;ReadPosRankSum=1.150;ANN=C|synonymous_variant|LOW|CDS:Phatr3_J42443.p1|Gene_transcript:Phatr3_J42443.t1|transcript|transcript:Phatr3_J42443.t1|Coding|1/1|c.1362C>G|p.Val454Val|1362/3288|1362/3288|454/1095||	GT:AD:DP:GQ:PL	0/1:15,4:19:99:107,0,560
chr_1	75509	.	G	A	34.77	.	AC=1;AF=0.500;AN=2;BaseQRankSum=0.096;ClippingRankSum=-1.435;DP=22;FS=6.690;MLEAC=1;MLEAF=0.500;MQ=60.00;MQ0=0;MQRankSum=0.191;QD=1.58;ReadPosRankSum=1.531;ANN=A|synonymous_variant|LOW|CDS:Phatr3_J42443.p1|Gene_transcript:Phatr3_J42443.t1|transcript|transcript:Phatr3_J42443.t1|Coding|1/1|c.1350C>T|p.Cys450Cys|1350/3288|1350/3288|450/1095||	GT:AD:DP:GQ:PL	0/1:19,3:22:63:63,0,696
chr_1	75560	.	T	G	328.77	.	AC=1;AF=0.500;AN=2;BaseQRankSum=0.221;ClippingRankSum=2.687;DP=34;FS=1.456;MLEAC=1;MLEAF=0.500;MQ=60.00;MQ0=0;MQRankSum=-0.699;QD=9.67;ReadPosRankSum=-0.847;ANN=G|synonymous_variant|LOW|CDS:Phatr3_J42443.p1|Gene_transcript:Phatr3_J42443.t1|transcript|transcript:Phatr3_J42443.t1|Coding|1/1|c.1299A>C|p.Ser433Ser|1299/3288|1299/3288|433/1095||	GT:AD:DP:GQ:PL	0/1:23,11:34:99:357,0,832
chr_1	75583	.	G	T	362.77	.	AC=1;AF=0.500;AN=2;BaseQRankSum=0.261;ClippingRankSum=1.720;DP=35;FS=3.111;MLEAC=1;MLEAF=0.500;MQ=60.00;MQ0=0;MQRankSum=0.886;QD=10.36;ReadPosRankSum=2.103;ANN=T|missense_variant|MODERATE|CDS:Phatr3_J42443.p1|Gene_transcript:Phatr3_J42443.t1|transcript|transcript:Phatr3_J42443.t1|Coding|1/1|c.1276C>A|p.Pro426Thr|1276/3288|1276/3288|426/1095||	GT:AD:DP:GQ:PL	0/1:23,12:35:99:391,0,861
chr_1	75795	.	G	T	438.77	.	AC=1;AF=0.500;AN=2;BaseQRankSum=0.018;ClippingRankSum=-0.601;DP=33;FS=0.000;MLEAC=1;MLEAF=0.500;MQ=60.00;MQ0=0;MQRankSum=0.601;QD=13.30;ReadPosRankSum=0.601;ANN=T|missense_variant|MODERATE|CDS:Phatr3_J42443.p1|Gene_transcript:Phatr3_J42443.t1|transcript|transcript:Phatr3_J42443.t1|Coding|1/1|c.1064C>A|p.Thr355Asn|1064/3288|1064/3288|355/1095||	GT:AD:DP:GQ:PL	0/1:19,14:33:99:467,0,685
chr_1	76116	.	C	T	246.77	.	AC=1;AF=0.500;AN=2;BaseQRankSum=0.935;ClippingRankSum=0.408;DP=28;FS=6.152;MLEAC=1;MLEAF=0.500;MQ=60.00;MQ0=0;MQRankSum=0.072;QD=8.81;ReadPosRankSum=-0.360;ANN=T|missense_variant|MODERATE|CDS:Phatr3_J42443.p1|Gene_transcript:Phatr3_J42443.t1|transcript|transcript:Phatr3_J42443.t1|Coding|1/1|c.743G>A|p.Arg248Gln|743/3288|743/3288|248/1095||	GT:AD:DP:GQ:PL	0/1:18,10:28:99:275,0,635
chr_1	76382	.	T	C	213.77	.	AC=1;AF=0.500;AN=2;BaseQRankSum=0.741;ClippingRankSum=0.106;DP=16;FS=2.246;MLEAC=1;MLEAF=0.500;MQ=60.00;MQ0=0;MQRankSum=-0.212;QD=13.36;ReadPosRankSum=1.376;ANN=C|synonymous_variant|LOW|CDS:Phatr3_J42443.p1|Gene_transcript:Phatr3_J42443.t1|transcript|transcript:Phatr3_J42443.t1|Coding|1/1|c.477A>G|p.Thr159Thr|477/3288|477/3288|159/1095||	GT:AD:DP:GQ:PL	0/1:9,7:16:99:242,0,333
chr_1	76464	.	C	T	145.77	.	AC=1;AF=0.500;AN=2;BaseQRankSum=-0.061;ClippingRankSum=-0.919;DP=15;FS=2.216;MLEAC=1;MLEAF=0.500;MQ=60.00;MQ0=0;MQRankSum=1.164;QD=9.72;ReadPosRankSum=1.898;ANN=T|missense_variant|MODERATE|CDS:Phatr3_J42443.p1|Gene_transcript:Phatr3_J42443.t1|transcript|transcript:Phatr3_J42443.t1|Coding|1/1|c.395G>A|p.Gly132Asp|395/3288|395/3288|132/1095||	GT:AD:DP:GQ:PL	0/1:10,5:15:99:174,0,733
chr_1	76465	.	C	T	145.77	.	AC=1;AF=0.500;AN=2;BaseQRankSum=-1.286;ClippingRankSum=-0.796;DP=15;FS=2.216;MLEAC=1;MLEAF=0.500;MQ=60.00;MQ0=0;MQRankSum=-0.306;QD=9.72;ReadPosRankSum=0.184;ANN=T|missense_variant|MODERATE|CDS:Phatr3_J42443.p1|Gene_transcript:Phatr3_J42443.t1|transcript|transcript:Phatr3_J42443.t1|Coding|1/1|c.394G>A|p.Gly132Ser|394/3288|394/3288|132/1095||	GT:AD:DP:GQ:PL	0/1:10,5:15:99:174,0,733
chr_1	76569	.	T	C	153.77	.	AC=1;AF=0.500;AN=2;BaseQRankSum=-1.156;ClippingRankSum=-1.156;DP=17;FS=4.771;MLEAC=1;MLEAF=0.500;MQ=60.00;MQ0=0;MQRankSum=0.653;QD=9.05;ReadPosRankSum=-1.859;ANN=C|missense_variant|MODERATE|CDS:Phatr3_J42443.p1|Gene_transcript:Phatr3_J42443.t1|transcript|transcript:Phatr3_J42443.t1|Coding|1/1|c.290A>G|p.Glu97Gly|290/3288|290/3288|97/1095||	GT:AD:DP:GQ:PL	0/1:11,6:17:99:182,0,407
chr_1	76631	.	G	T	171.77	.	AC=1;AF=0.500;AN=2;BaseQRankSum=0.412;ClippingRankSum=-2.298;DP=15;FS=0.000;MLEAC=1;MLEAF=0.500;MQ=60.00;MQ0=0;MQRankSum=-0.412;QD=11.45;ReadPosRankSum=0.412;ANN=T|synonymous_variant|LOW|CDS:Phatr3_J42443.p1|Gene_transcript:Phatr3_J42443.t1|transcript|transcript:Phatr3_J42443.t1|Coding|1/1|c.228C>A|p.Ser76Ser|228/3288|228/3288|76/1095||	GT:AD:DP:GQ:PL	0/1:9,6:15:99:200,0,326
chr_1	76772	.	C	T	90.77	.	AC=1;AF=0.500;AN=2;BaseQRankSum=1.076;ClippingRankSum=0.170;DP=17;FS=5.315;MLEAC=1;MLEAF=0.500;MQ=60.00;MQ0=0;MQRankSum=-0.849;QD=5.34;ReadPosRankSum=1.302;ANN=T|synonymous_variant|LOW|CDS:Phatr3_J42443.p1|Gene_transcript:Phatr3_J42443.t1|transcript|transcript:Phatr3_J42443.t1|Coding|1/1|c.87G>A|p.Val29Val|87/3288|87/3288|29/1095||	GT:AD:DP:GQ:PL	0/1:13,4:17:99:119,0,423
chr_1	76929	.	T	G	49.77	.	AC=1;AF=0.500;AN=2;BaseQRankSum=0.942;ClippingRankSum=-2.422;DP=16;FS=0.000;MLEAC=1;MLEAF=0.500;MQ=60.00;MQ0=0;MQRankSum=1.345;QD=3.11;ReadPosRankSum=1.345;ANN=G|intergenic_region|MODIFIER|CDS:Phatr3_J42443.p1-gene:Phatr3_J31429|Gene_transcript:Phatr3_J42443.t1-gene:Phatr3_J31429|intergenic_region|Gene_transcript:Phatr3_J42443.t1-gene:Phatr3_J31429|||||||||	GT:AD:DP:GQ:PL	0/1:13,3:16:78:78,0,427
chr_1	76940	.	A	G	47.77	.	AC=1;AF=0.500;AN=2;BaseQRankSum=0.315;ClippingRankSum=-1.827;DP=17;FS=0.000;MLEAC=1;MLEAF=0.500;MQ=60.00;MQ0=0;MQRankSum=-0.315;QD=2.81;ReadPosRankSum=2.079;ANN=G|intergenic_region|MODIFIER|CDS:Phatr3_J42443.p1-gene:Phatr3_J31429|Gene_transcript:Phatr3_J42443.t1-gene:Phatr3_J31429|intergenic_region|Gene_transcript:Phatr3_J42443.t1-gene:Phatr3_J31429|||||||||	GT:AD:DP:GQ:PL	0/1:14,3:17:76:76,0,487
chr_1	78318	.	G	C	340.77	.	AC=1;AF=0.500;AN=2;BaseQRankSum=1.090;ClippingRankSum=-0.675;DP=26;FS=0.000;MLEAC=1;MLEAF=0.500;MQ=60.00;MQ0=0;MQRankSum=-0.571;QD=13.11;ReadPosRankSum=1.038;ANN=C|synonymous_variant|LOW|CDS:Phatr3_J31429.p1|Gene_transcript:Phatr3_J31429.t1|transcript|transcript:Phatr3_J31429.t1|Coding|1/1|c.291G>C|p.Val97Val|291/1056|291/1056|97/351||	GT:AD:DP:GQ:PL	0/1:15,11:26:99:369,0,523
chr_1	78652	.	A	C	349.77	.	AC=1;AF=0.500;AN=2;BaseQRankSum=-0.074;ClippingRankSum=-1.012;DP=27;FS=3.565;MLEAC=1;MLEAF=0.500;MQ=60.00;MQ0=0;MQRankSum=-0.716;QD=12.95;ReadPosRankSum=1.406;ANN=C|missense_variant|MODERATE|CDS:Phatr3_J31429.p1|Gene_transcript:Phatr3_J31429.t1|transcript|transcript:Phatr3_J31429.t1|Coding|1/1|c.625A>C|p.Asn209His|625/1056|625/1056|209/351||	GT:AD:DP:GQ:PL	0/1:16,11:27:99:378,0,551
chr_1	78822	.	A	G	109.77	.	AC=1;AF=0.500;AN=2;BaseQRankSum=0.853;ClippingRankSum=0.142;DP=24;FS=8.475;MLEAC=1;MLEAF=0.500;MQ=60.00;MQ0=0;MQRankSum=-0.213;QD=4.57;ReadPosRankSum=1.137;ANN=G|synonymous_variant|LOW|CDS:Phatr3_J31429.p1|Gene_transcript:Phatr3_J31429.t1|transcript|transcript:Phatr3_J31429.t1|Coding|1/1|c.795A>G|p.Pro265Pro|795/1056|795/1056|265/351||,G|synonymous_variant|LOW|CDS:Phatr3_EG01838.p1|Gene_transcript:Phatr3_EG01838.t1|transcript|transcript:Phatr3_EG01838.t1|Coding|2/2|c.291T>C|p.Cys97Cys|291/447|291/447|97/148||	GT:AD:DP:GQ:PL	0/1:19,5:24:99:138,0,707
chr_1	78898	.	T	C	58.77	.	AC=1;AF=0.500;AN=2;BaseQRankSum=1.386;ClippingRankSum=-1.883;DP=26;FS=8.671;MLEAC=1;MLEAF=0.500;MQ=60.00;MQ0=0;MQRankSum=0.462;QD=2.26;ReadPosRankSum=1.741;ANN=C|missense_variant|MODERATE|CDS:Phatr3_J31429.p1|Gene_transcript:Phatr3_J31429.t1|transcript|transcript:Phatr3_J31429.t1|Coding|1/1|c.871T>C|p.Ser291Pro|871/1056|871/1056|291/351||,C|missense_variant|MODERATE|CDS:Phatr3_EG01838.p1|Gene_transcript:Phatr3_EG01838.t1|transcript|transcript:Phatr3_EG01838.t1|Coding|2/2|c.215A>G|p.Asp72Gly|215/447|215/447|72/148||	GT:AD:DP:GQ:PL	0/1:22,4:26:87:87,0,767
chr_1	78931	.	A	C	48.77	.	AC=1;AF=0.500;AN=2;BaseQRankSum=-0.164;ClippingRankSum=-1.477;DP=28;FS=5.632;MLEAC=1;MLEAF=0.500;MQ=60.00;MQ0=0;MQRankSum=-0.427;QD=1.74;ReadPosRankSum=-0.427;ANN=C|missense_variant|MODERATE|CDS:Phatr3_J31429.p1|Gene_transcript:Phatr3_J31429.t1|transcript|transcript:Phatr3_J31429.t1|Coding|1/1|c.904A>C|p.Thr302Pro|904/1056|904/1056|302/351||,C|missense_variant|MODERATE|CDS:Phatr3_EG01838.p1|Gene_transcript:Phatr3_EG01838.t1|transcript|transcript:Phatr3_EG01838.t1|Coding|2/2|c.182T>G|p.Val61Gly|182/447|182/447|61/148||	GT:AD:DP:GQ:PL	0/1:24,4:28:77:77,0,905
chr_1	79356	.	T	C	125.77	.	AC=1;AF=0.500;AN=2;BaseQRankSum=-0.493;ClippingRankSum=-0.493;DP=18;FS=14.443;MLEAC=1;MLEAF=0.500;MQ=60.00;MQ0=0;MQRankSum=-1.084;QD=6.99;ReadPosRankSum=0.099;ANN=C|missense_variant|MODERATE|CDS:Phatr3_J53929.p1|Gene_transcript:Phatr3_J53929.t1|transcript|transcript:Phatr3_J53929.t1|Coding|1/1|c.1360A>G|p.Thr454Ala|1360/1470|1360/1470|454/489||WARNING_TRANSCRIPT_NO_STOP_CODON	GT:AD:DP:GQ:PL	0/1:13,5:18:99:154,0,495
chr_1	79669	.	C	T	396.77	.	AC=1;AF=0.500;AN=2;BaseQRankSum=-0.673;ClippingRankSum=-0.209;DP=28;FS=12.674;MLEAC=1;MLEAF=0.500;MQ=60.00;MQ0=0;MQRankSum=1.230;QD=14.17;ReadPosRankSum=-0.441;ANN=T|synonymous_variant|LOW|CDS:Phatr3_J53929.p1|Gene_transcript:Phatr3_J53929.t1|transcript|transcript:Phatr3_J53929.t1|Coding|1/1|c.1047G>A|p.Leu349Leu|1047/1470|1047/1470|349/489||WARNING_TRANSCRIPT_NO_STOP_CODON	GT:AD:DP:GQ:PL	0/1:16,12:28:99:425,0,594
chr_1	79926	.	A	G	224.77	.	AC=1;AF=0.500;AN=2;BaseQRankSum=-0.929;ClippingRankSum=0.577;DP=27;FS=0.000;MLEAC=1;MLEAF=0.500;MQ=60.00;MQ0=0;MQRankSum=-0.025;QD=8.32;ReadPosRankSum=1.782;ANN=G|missense_variant|MODERATE|CDS:Phatr3_J53929.p1|Gene_transcript:Phatr3_J53929.t1|transcript|transcript:Phatr3_J53929.t1|Coding|1/1|c.790T>C|p.Ser264Pro|790/1470|790/1470|264/489||WARNING_TRANSCRIPT_NO_STOP_CODON	GT:AD:DP:GQ:PL	0/1:17,10:27:99:253,0,633
chr_1	79986	.	T	G	151.77	.	AC=1;AF=0.500;AN=2;BaseQRankSum=1.795;ClippingRankSum=0.274;DP=26;FS=0.000;MLEAC=1;MLEAF=0.500;MQ=60.00;MQ0=0;MQRankSum=-0.822;QD=5.84;ReadPosRankSum=0.822;ANN=G|missense_variant|MODERATE|CDS:Phatr3_J53929.p1|Gene_transcript:Phatr3_J53929.t1|transcript|transcript:Phatr3_J53929.t1|Coding|1/1|c.730A>C|p.Ile244Leu|730/1470|730/1470|244/489||WARNING_TRANSCRIPT_NO_STOP_CODON	GT:AD:DP:GQ:PL	0/1:20,6:26:99:180,0,1521
chr_1	79991	.	G	A	151.77	.	AC=1;AF=0.500;AN=2;BaseQRankSum=0.284;ClippingRankSum=0.000;DP=24;FS=0.000;MLEAC=1;MLEAF=0.500;MQ=60.00;MQ0=0;MQRankSum=-0.498;QD=6.32;ReadPosRankSum=0.711;ANN=A|missense_variant|MODERATE|CDS:Phatr3_J53929.p1|Gene_transcript:Phatr3_J53929.t1|transcript|transcript:Phatr3_J53929.t1|Coding|1/1|c.725C>T|p.Ala242Val|725/1470|725/1470|242/489||WARNING_TRANSCRIPT_NO_STOP_CODON	GT:AD:DP:GQ:PL	0/1:19,5:24:99:180,0,1521
chr_1	80082	.	T	C	51.77	.	AC=1;AF=0.500;AN=2;BaseQRankSum=0.538;ClippingRankSum=1.345;DP=16;FS=2.769;MLEAC=1;MLEAF=0.500;MQ=60.00;MQ0=0;MQRankSum=-0.673;QD=3.24;ReadPosRankSum=-0.673;ANN=C|missense_variant|MODERATE|CDS:Phatr3_J53929.p1|Gene_transcript:Phatr3_J53929.t1|transcript|transcript:Phatr3_J53929.t1|Coding|1/1|c.634A>G|p.Ser212Gly|634/1470|634/1470|212/489||WARNING_TRANSCRIPT_NO_STOP_CODON	GT:AD:DP:GQ:PL	0/1:13,3:16:80:80,0,503
chr_1	80148	.	T	C	52.77	.	AC=1;AF=0.500;AN=2;BaseQRankSum=0.538;ClippingRankSum=0.538;DP=16;FS=6.990;MLEAC=1;MLEAF=0.500;MQ=60.00;MQ0=0;MQRankSum=-1.076;QD=3.30;ReadPosRankSum=0.000;ANN=C|missense_variant|MODERATE|CDS:Phatr3_J53929.p1|Gene_transcript:Phatr3_J53929.t1|transcript|transcript:Phatr3_J53929.t1|Coding|1/1|c.568A>G|p.Thr190Ala|568/1470|568/1470|190/489||WARNING_TRANSCRIPT_NO_STOP_CODON	GT:AD:DP:GQ:PL	0/1:13,3:16:81:81,0,1034
chr_1	80153	.	G	A	52.77	.	AC=1;AF=0.500;AN=2;BaseQRankSum=-1.422;ClippingRankSum=0.118;DP=18;FS=6.864;MLEAC=1;MLEAF=0.500;MQ=60.00;MQ0=0;MQRankSum=0.829;QD=2.93;ReadPosRankSum=0.474;ANN=A|missense_variant|MODERATE|CDS:Phatr3_J53929.p1|Gene_transcript:Phatr3_J53929.t1|transcript|transcript:Phatr3_J53929.t1|Coding|1/1|c.563C>T|p.Ala188Val|563/1470|563/1470|188/489||WARNING_TRANSCRIPT_NO_STOP_CODON	GT:AD:DP:GQ:PL	0/1:15,3:18:81:81,0,1034
chr_1	83456	.	C	A	72.77	.	AC=1;AF=0.500;AN=2;BaseQRankSum=0.403;ClippingRankSum=0.493;DP=21;FS=8.822;MLEAC=1;MLEAF=0.500;MQ=60.00;MQ0=0;MQRankSum=-0.940;QD=3.47;ReadPosRankSum=-0.134;ANN=A|intergenic_region|MODIFIER|CDS:Phatr3_EG01882.p1-gene:Phatr3_J31431|Gene_transcript:Phatr3_EG01882.t1-gene:Phatr3_J31431|intergenic_region|Gene_transcript:Phatr3_EG01882.t1-gene:Phatr3_J31431|||||||||	GT:AD:DP:GQ:PL	0/1:17,4:21:99:101,0,612
chr_1	83565	.	G	A	405.77	.	AC=1;AF=0.500;AN=2;BaseQRankSum=-1.154;ClippingRankSum=0.099;DP=22;FS=25.506;MLEAC=1;MLEAF=0.500;MQ=60.00;MQ0=0;MQRankSum=-0.824;QD=18.44;ReadPosRankSum=0.033;ANN=A|intergenic_region|MODIFIER|CDS:Phatr3_EG01882.p1-gene:Phatr3_J31431|Gene_transcript:Phatr3_EG01882.t1-gene:Phatr3_J31431|intergenic_region|Gene_transcript:Phatr3_EG01882.t1-gene:Phatr3_J31431|||||||||	GT:AD:DP:GQ:PL	0/1:10,12:22:99:434,0,329
chr_1	83622	.	T	C	217.77	.	AC=1;AF=0.500;AN=2;BaseQRankSum=0.521;ClippingRankSum=1.447;DP=15;FS=15.911;MLEAC=1;MLEAF=0.500;MQ=60.00;MQ0=0;MQRankSum=0.868;QD=14.52;ReadPosRankSum=-1.215;ANN=C|intergenic_region|MODIFIER|CDS:Phatr3_EG01882.p1-gene:Phatr3_J31431|Gene_transcript:Phatr3_EG01882.t1-gene:Phatr3_J31431|intergenic_region|Gene_transcript:Phatr3_EG01882.t1-gene:Phatr3_J31431|||||||||	GT:AD:DP:GQ:PL	0/1:8,7:15:99:246,0,289
chr_1	83685	.	G	A	106.77	.	AC=1;AF=0.500;AN=2;BaseQRankSum=-2.271;ClippingRankSum=0.784;DP=21;FS=2.605;MLEAC=1;MLEAF=0.500;MQ=60.00;MQ0=0;MQRankSum=-1.280;QD=5.08;ReadPosRankSum=1.610;ANN=A|intergenic_region|MODIFIER|CDS:Phatr3_EG01882.p1-gene:Phatr3_J31431|Gene_transcript:Phatr3_EG01882.t1-gene:Phatr3_J31431|intergenic_region|Gene_transcript:Phatr3_EG01882.t1-gene:Phatr3_J31431|||||||||	GT:AD:DP:GQ:PL	0/1:16,5:21:99:135,0,583
chr_1	83792	.	G	A	149.77	.	AC=1;AF=0.500;AN=2;BaseQRankSum=0.668;ClippingRankSum=-0.604;DP=25;FS=1.906;MLEAC=1;MLEAF=0.500;MQ=60.00;MQ0=0;MQRankSum=-0.859;QD=5.99;ReadPosRankSum=0.159;ANN=A|missense_variant|MODERATE|CDS:Phatr3_J31431.p1|Gene_transcript:Phatr3_J31431.t1|transcript|transcript:Phatr3_J31431.t1|Coding|1/2|c.94G>A|p.Gly32Ser|94/2023|94/1125|32/374||	GT:AD:DP:GQ:PL	0/1:19,6:25:99:178,0,662
chr_1	83815	.	T	C	346.77	.	AC=1;AF=0.500;AN=2;BaseQRankSum=-0.453;ClippingRankSum=-1.359;DP=16;FS=17.482;MLEAC=1;MLEAF=0.500;MQ=60.00;MQ0=0;MQRankSum=0.113;QD=21.67;ReadPosRankSum=-0.906;ANN=C|synonymous_variant|LOW|CDS:Phatr3_J31431.p1|Gene_transcript:Phatr3_J31431.t1|transcript|transcript:Phatr3_J31431.t1|Coding|1/2|c.117T>C|p.Val39Val|117/2023|117/1125|39/374||	GT:AD:DP:GQ:PL	0/1:5,11:16:99:375,0,158
chr_1	83953	.	C	T	147.77	.	AC=1;AF=0.500;AN=2;BaseQRankSum=0.414;ClippingRankSum=-2.068;DP=25;FS=11.364;MLEAC=1;MLEAF=0.500;MQ=60.00;MQ0=0;MQRankSum=0.223;QD=5.91;ReadPosRankSum=-0.350;ANN=T|synonymous_variant|LOW|CDS:Phatr3_J31431.p1|Gene_transcript:Phatr3_J31431.t1|transcript|transcript:Phatr3_J31431.t1|Coding|1/2|c.255C>T|p.Leu85Leu|255/2023|255/1125|85/374||	GT:AD:DP:GQ:PL	0/1:19,6:25:99:176,0,725
chr_1	83981	.	T	G	53.77	.	AC=1;AF=0.500;AN=2;BaseQRankSum=1.007;ClippingRankSum=-0.885;DP=30;FS=13.027;MLEAC=1;MLEAF=0.500;MQ=60.00;MQ0=0;MQRankSum=-0.092;QD=1.79;ReadPosRankSum=-0.580;ANN=G|missense_variant|MODERATE|CDS:Phatr3_J31431.p1|Gene_transcript:Phatr3_J31431.t1|transcript|transcript:Phatr3_J31431.t1|Coding|1/2|c.283T>G|p.Ser95Ala|283/2023|283/1125|95/374||	GT:AD:DP:GQ:PL	0/1:26,4:30:82:82,0,942
chr_1	84008	.	G	A	155.77	.	AC=1;AF=0.500;AN=2;BaseQRankSum=0.256;ClippingRankSum=-0.213;DP=34;FS=3.873;MLEAC=1;MLEAF=0.500;MQ=60.00;MQ0=0;MQRankSum=0.085;QD=4.58;ReadPosRankSum=-2.385;ANN=A|missense_variant|MODERATE|CDS:Phatr3_J31431.p1|Gene_transcript:Phatr3_J31431.t1|transcript|transcript:Phatr3_J31431.t1|Coding|1/2|c.310G>A|p.Val104Ile|310/2023|310/1125|104/374||	GT:AD:DP:GQ:PL	0/1:27,7:34:99:184,0,1016
chr_1	84174	.	T	C	801.77	.	AC=1;AF=0.500;AN=2;BaseQRankSum=2.029;ClippingRankSum=-1.529;DP=27;FS=0.000;MLEAC=1;MLEAF=0.500;MQ=60.00;MQ0=0;MQRankSum=-1.092;QD=29.70;ReadPosRankSum=0.843;ANN=C|missense_variant|MODERATE|CDS:Phatr3_J31431.p1|Gene_transcript:Phatr3_J31431.t1|transcript|transcript:Phatr3_J31431.t1|Coding|1/2|c.476T>C|p.Met159Thr|476/2023|476/1125|159/374||	GT:AD:DP:GQ:PL	0/1:5,22:27:99:830,0,113
chr_1	84230	.	T	A	96.77	.	AC=1;AF=0.500;AN=2;BaseQRankSum=1.248;ClippingRankSum=-0.598;DP=44;FS=1.893;MLEAC=1;MLEAF=0.500;MQ=60.00;MQ0=0;MQRankSum=0.769;QD=2.20;ReadPosRankSum=0.017;ANN=A|missense_variant|MODERATE|CDS:Phatr3_J31431.p1|Gene_transcript:Phatr3_J31431.t1|transcript|transcript:Phatr3_J31431.t1|Coding|1/2|c.532T>A|p.Tyr178Asn|532/2023|532/1125|178/374||	GT:AD:DP:GQ:PL	0/1:38,6:44:99:125,0,1987
chr_1	84239	.	A	G	430.77	.	AC=1;AF=0.500;AN=2;BaseQRankSum=1.046;ClippingRankSum=-2.356;DP=44;FS=0.000;MLEAC=1;MLEAF=0.500;MQ=60.00;MQ0=0;MQRankSum=-2.280;QD=9.79;ReadPosRankSum=-0.517;ANN=G|missense_variant|MODERATE|CDS:Phatr3_J31431.p1|Gene_transcript:Phatr3_J31431.t1|transcript|transcript:Phatr3_J31431.t1|Coding|1/2|c.541A>G|p.Lys181Glu|541/2023|541/1125|181/374||	GT:AD:DP:GQ:PL	0/1:30,14:44:99:459,0,1384
chr_1	84381	.	C	A	79.77	.	AC=1;AF=0.500;AN=2;BaseQRankSum=-0.675;ClippingRankSum=-0.259;DP=32;FS=0.000;MLEAC=1;MLEAF=0.500;MQ=60.00;MQ0=0;MQRankSum=-0.830;QD=2.49;ReadPosRankSum=-0.519;ANN=A|missense_variant|MODERATE|CDS:Phatr3_J31431.p1|Gene_transcript:Phatr3_J31431.t1|transcript|transcript:Phatr3_J31431.t1|Coding|1/2|c.683C>A|p.Pro228Gln|683/2023|683/1125|228/374||	GT:AD:DP:GQ:PL	0/1:27,5:32:99:108,0,1143
chr_1	84429	.	T	C	47.77	.	AC=1;AF=0.500;AN=2;BaseQRankSum=-0.361;ClippingRankSum=0.505;DP=15;FS=2.796;MLEAC=1;MLEAF=0.500;MQ=60.00;MQ0=0;MQRankSum=-0.217;QD=3.18;ReadPosRankSum=-0.505;ANN=C|missense_variant|MODERATE|CDS:Phatr3_J31431.p1|Gene_transcript:Phatr3_J31431.t1|transcript|transcript:Phatr3_J31431.t1|Coding|1/2|c.731T>C|p.Val244Ala|731/2023|731/1125|244/374||	GT:AD:DP:GQ:PL	0/1:12,3:15:76:76,0,488
chr_1	84650	.	C	T	100.77	.	AC=1;AF=0.500;AN=2;BaseQRankSum=-0.065;ClippingRankSum=0.196;DP=15;FS=5.611;MLEAC=1;MLEAF=0.500;MQ=60.00;MQ0=0;MQRankSum=0.849;QD=6.72;ReadPosRankSum=-1.893;ANN=T|missense_variant|MODERATE|CDS:Phatr3_J31431.p1|Gene_transcript:Phatr3_J31431.t1|transcript|transcript:Phatr3_J31431.t1|Coding|1/2|c.952C>T|p.Arg318Trp|952/2023|952/1125|318/374||	GT:AD:DP:GQ:PL	0/1:11,4:15:99:129,0,972
chr_1	84652	.	G	A	100.77	.	AC=1;AF=0.500;AN=2;BaseQRankSum=0.196;ClippingRankSum=0.326;DP=15;FS=5.611;MLEAC=1;MLEAF=0.500;MQ=60.00;MQ0=0;MQRankSum=0.457;QD=6.72;ReadPosRankSum=-2.024;ANN=A|synonymous_variant|LOW|CDS:Phatr3_J31431.p1|Gene_transcript:Phatr3_J31431.t1|transcript|transcript:Phatr3_J31431.t1|Coding|1/2|c.954G>A|p.Arg318Arg|954/2023|954/1125|318/374||	GT:AD:DP:GQ:PL	0/1:11,4:15:99:129,0,972
chr_1	84655	.	G	A	118.77	.	AC=1;AF=0.500;AN=2;BaseQRankSum=0.113;ClippingRankSum=2.719;DP=16;FS=2.060;MLEAC=1;MLEAF=0.500;MQ=60.00;MQ0=0;MQRankSum=1.473;QD=7.42;ReadPosRankSum=-0.906;ANN=A|synonymous_variant|LOW|CDS:Phatr3_J31431.p1|Gene_transcript:Phatr3_J31431.t1|transcript|transcript:Phatr3_J31431.t1|Coding|1/2|c.957G>A|p.Pro319Pro|957/2023|957/1125|319/374||	GT:AD:DP:GQ:PL	0/1:11,5:16:99:147,0,683
chr_1	84919	.	T	C	50.77	.	AC=1;AF=0.500;AN=2;BaseQRankSum=0.807;ClippingRankSum=2.287;DP=16;FS=8.674;MLEAC=1;MLEAF=0.500;MQ=60.00;MQ0=0;MQRankSum=-0.269;QD=3.17;ReadPosRankSum=-2.422;ANN=C|3_prime_UTR_variant|MODIFIER|CDS:Phatr3_J31431.p1|Gene_transcript:Phatr3_J31431.t1|transcript|transcript:Phatr3_J31431.t1|Coding|1/2|c.*96T>C|||||96|	GT:AD:DP:GQ:PL	0/1:13,3:16:79:79,0,448
chr_1	85028	.	G	A	42.77	.	AC=1;AF=0.500;AN=2;BaseQRankSum=0.280;ClippingRankSum=-1.845;DP=19;FS=10.132;MLEAC=1;MLEAF=0.500;MQ=60.00;MQ0=0;MQRankSum=-0.391;QD=2.25;ReadPosRankSum=1.621;ANN=A|3_prime_UTR_variant|MODIFIER|CDS:Phatr3_J31431.p1|Gene_transcript:Phatr3_J31431.t1|transcript|transcript:Phatr3_J31431.t1|Coding|1/2|c.*205G>A|||||205|	GT:AD:DP:GQ:PL	0/1:16,3:19:71:71,0,710
chr_1	85055	.	T	C	42.77	.	AC=1;AF=0.500;AN=2;BaseQRankSum=1.062;ClippingRankSum=-2.068;DP=19;FS=8.102;MLEAC=1;MLEAF=0.500;MQ=60.00;MQ0=0;MQRankSum=-0.615;QD=2.25;ReadPosRankSum=1.398;ANN=C|3_prime_UTR_variant|MODIFIER|CDS:Phatr3_J31431.p1|Gene_transcript:Phatr3_J31431.t1|transcript|transcript:Phatr3_J31431.t1|Coding|1/2|c.*232T>C|||||232|	GT:AD:DP:GQ:PL	0/1:16,3:19:71:71,0,609
chr_1	85188	.	C	G	239.77	.	AC=1;AF=0.500;AN=2;BaseQRankSum=1.550;ClippingRankSum=-1.383;DP=39;FS=0.000;MLEAC=1;MLEAF=0.500;MQ=60.00;MQ0=0;MQRankSum=0.217;QD=6.15;ReadPosRankSum=3.250;ANN=G|3_prime_UTR_variant|MODIFIER|CDS:Phatr3_J31431.p1|Gene_transcript:Phatr3_J31431.t1|transcript|transcript:Phatr3_J31431.t1|Coding|1/2|c.*365C>G|||||365|	GT:AD:DP:GQ:PL	0/1:30,9:39:99:268,0,1179
chr_1	85313	.	T	C	192.77	.	AC=1;AF=0.500;AN=2;BaseQRankSum=0.757;ClippingRankSum=1.422;DP=25;FS=22.825;MLEAC=1;MLEAF=0.500;MQ=60.00;MQ0=0;MQRankSum=0.938;QD=7.71;ReadPosRankSum=0.212;ANN=C|3_prime_UTR_variant|MODIFIER|CDS:Phatr3_J31431.p1|Gene_transcript:Phatr3_J31431.t1|transcript|transcript:Phatr3_J31431.t1|Coding|1/2|c.*490T>C|||||490|	GT:AD:DP:GQ:PL	0/1:18,7:25:99:221,0,687
chr_1	85442	.	T	C	78.77	.	AC=1;AF=0.500;AN=2;BaseQRankSum=2.101;ClippingRankSum=-1.694;DP=38;FS=1.830;MLEAC=1;MLEAF=0.500;MQ=60.00;MQ0=0;MQRankSum=0.203;QD=2.07;ReadPosRankSum=0.881;ANN=C|3_prime_UTR_variant|MODIFIER|CDS:Phatr3_J31431.p1|Gene_transcript:Phatr3_J31431.t1|transcript|transcript:Phatr3_J31431.t1|Coding|1/2|c.*619T>C|||||619|	GT:AD:DP:GQ:PL	0/1:28,6:34:99:163,0,1055
chr_1	85498	.	C	T	43.77	.	AC=1;AF=0.500;AN=2;BaseQRankSum=1.241;ClippingRankSum=-0.524;DP=33;FS=13.519;MLEAC=1;MLEAF=0.500;MQ=60.00;MQ0=0;MQRankSum=-0.138;QD=1.33;ReadPosRankSum=0.745;ANN=T|3_prime_UTR_variant|MODIFIER|CDS:Phatr3_J31431.p1|Gene_transcript:Phatr3_J31431.t1|transcript|transcript:Phatr3_J31431.t1|Coding|1/2|c.*675C>T|||||675|	GT:AD:DP:GQ:PL	0/1:29,4:33:72:72,0,1297
chr_1	85499	.	G	A	46.77	.	AC=1;AF=0.500;AN=2;BaseQRankSum=-0.085;ClippingRankSum=2.308;DP=32;FS=9.824;MLEAC=1;MLEAF=0.500;MQ=60.00;MQ0=0;MQRankSum=-0.769;QD=1.46;ReadPosRankSum=-1.282;ANN=A|3_prime_UTR_variant|MODIFIER|CDS:Phatr3_J31431.p1|Gene_transcript:Phatr3_J31431.t1|transcript|transcript:Phatr3_J31431.t1|Coding|1/2|c.*676G>A|||||676|	GT:AD:DP:GQ:PL	0/1:28,4:32:75:75,0,1245
chr_1	85611	.	T	A	134.77	.	AC=1;AF=0.500;AN=2;BaseQRankSum=1.331;ClippingRankSum=-1.331;DP=45;FS=6.479;MLEAC=1;MLEAF=0.500;MQ=60.00;MQ0=0;MQRankSum=0.391;QD=2.99;ReadPosRankSum=-0.517;ANN=A|3_prime_UTR_variant|MODIFIER|CDS:Phatr3_J31431.p1|Gene_transcript:Phatr3_J31431.t1|transcript|transcript:Phatr3_J31431.t1|Coding|1/2|c.*788T>A|||||788|	GT:AD:DP:GQ:PL	0/1:38,7:45:99:163,0,1692
chr_1	85640	.	G	T	67.77	.	AC=1;AF=0.500;AN=2;BaseQRankSum=-0.097;ClippingRankSum=-0.486;DP=34;FS=7.846;MLEAC=1;MLEAF=0.500;MQ=60.00;MQ0=0;MQRankSum=0.243;QD=1.99;ReadPosRankSum=0.924;ANN=T|3_prime_UTR_variant|MODIFIER|CDS:Phatr3_J31431.p1|Gene_transcript:Phatr3_J31431.t1|transcript|transcript:Phatr3_J31431.t1|Coding|1/2|c.*817G>T|||||817|	GT:AD:DP:GQ:PL	0/1:29,5:34:96:96,0,1561
chr_1	85727	.	G	A	226.77	.	AC=1;AF=0.500;AN=2;BaseQRankSum=1.143;ClippingRankSum=-1.836;DP=57;FS=7.958;MLEAC=1;MLEAF=0.500;MQ=60.00;MQ0=0;MQRankSum=-1.018;QD=3.98;ReadPosRankSum=0.472;ANN=A|3_prime_UTR_variant|MODIFIER|CDS:Phatr3_J31431.p1|Gene_transcript:Phatr3_J31431.t1|transcript|transcript:Phatr3_J31431.t1|Coding|2/2|c.*864G>A|||||904|	GT:AD:DP:GQ:PL	0/1:47,10:57:99:255,0,2017
chr_1	85825	.	G	A	40.77	.	AC=1;AF=0.500;AN=2;BaseQRankSum=2.105;ClippingRankSum=1.246;DP=52;FS=1.852;MLEAC=1;MLEAF=0.500;MQ=60.00;MQ0=0;MQRankSum=-0.072;QD=0.78;ReadPosRankSum=-1.303;ANN=A|intergenic_region|MODIFIER|CDS:Phatr3_J31431.p1-gene:Phatr3_EG01820|Gene_transcript:Phatr3_J31431.t1-gene:Phatr3_EG01820|intergenic_region|Gene_transcript:Phatr3_J31431.t1-gene:Phatr3_EG01820|||||||||	GT:AD:DP:GQ:PL	0/1:46,6:52:69:69,0,2524
chr_1	85833	.	G	A	300.77	.	AC=1;AF=0.500;AN=2;BaseQRankSum=-0.393;ClippingRankSum=0.117;DP=53;FS=11.162;MLEAC=1;MLEAF=0.500;MQ=60.00;MQ0=0;MQRankSum=0.351;QD=5.67;ReadPosRankSum=-0.436;ANN=A|intergenic_region|MODIFIER|CDS:Phatr3_J31431.p1-gene:Phatr3_EG01820|Gene_transcript:Phatr3_J31431.t1-gene:Phatr3_EG01820|intergenic_region|Gene_transcript:Phatr3_J31431.t1-gene:Phatr3_EG01820|||||||||	GT:AD:DP:GQ:PL	0/1:41,12:53:99:329,0,1994
chr_1	88024	.	A	C	163.77	.	AC=1;AF=0.500;AN=2;BaseQRankSum=-0.047;ClippingRankSum=2.201;DP=18;FS=8.193;MLEAC=1;MLEAF=0.500;MQ=60.00;MQ0=0;MQRankSum=-0.328;QD=9.10;ReadPosRankSum=0.234;ANN=C|intron_variant|MODIFIER|CDS:Phatr3_J31433.p1|Gene_transcript:Phatr3_J31433.t1|transcript|transcript:Phatr3_J31433.t1|Coding|2/2|c.1702+49T>G||||||	GT:AD:DP:GQ:PL	0/1:12,6:18:99:192,0,1046
chr_1	88034	.	G	A	163.77	.	AC=1;AF=0.500;AN=2;BaseQRankSum=-0.450;ClippingRankSum=1.750;DP=19;FS=14.880;MLEAC=1;MLEAF=0.500;MQ=60.00;MQ0=0;MQRankSum=-0.150;QD=8.62;ReadPosRankSum=-0.650;ANN=A|intron_variant|MODIFIER|CDS:Phatr3_J31433.p1|Gene_transcript:Phatr3_J31433.t1|transcript|transcript:Phatr3_J31433.t1|Coding|2/2|c.1702+39C>T||||||	GT:AD:DP:GQ:PL	0/1:15,4:19:99:192,0,1046
chr_1	88116	.	C	T	278.77	.	AC=1;AF=0.500;AN=2;BaseQRankSum=0.817;ClippingRankSum=2.330;DP=25;FS=4.222;MLEAC=1;MLEAF=0.500;MQ=60.00;MQ0=0;MQRankSum=0.635;QD=11.15;ReadPosRankSum=-0.878;ANN=T|synonymous_variant|LOW|CDS:Phatr3_J31433.p1|Gene_transcript:Phatr3_J31433.t1|transcript|transcript:Phatr3_J31433.t1|Coding|2/3|c.1659G>A|p.Pro553Pro|1659/1953|1659/1953|553/650||	GT:AD:DP:GQ:PL	0/1:18,7:25:99:307,0,1427
chr_1	88122	.	A	G	278.77	.	AC=1;AF=0.500;AN=2;BaseQRankSum=0.443;ClippingRankSum=2.509;DP=28;FS=9.412;MLEAC=1;MLEAF=0.500;MQ=60.00;MQ0=0;MQRankSum=1.131;QD=9.96;ReadPosRankSum=0.000;ANN=G|synonymous_variant|LOW|CDS:Phatr3_J31433.p1|Gene_transcript:Phatr3_J31433.t1|transcript|transcript:Phatr3_J31433.t1|Coding|2/3|c.1653T>C|p.Phe551Phe|1653/1953|1653/1953|551/650||	GT:AD:DP:GQ:PL	0/1:19,9:28:99:307,0,1427
chr_1	88332	.	T	C	532.77	.	AC=1;AF=0.500;AN=2;BaseQRankSum=0.015;ClippingRankSum=0.808;DP=37;FS=0.000;MLEAC=1;MLEAF=0.500;MQ=60.00;MQ0=0;MQRankSum=-1.295;QD=14.40;ReadPosRankSum=-0.137;ANN=C|synonymous_variant|LOW|CDS:Phatr3_J31433.p1|Gene_transcript:Phatr3_J31433.t1|transcript|transcript:Phatr3_J31433.t1|Coding|2/3|c.1443A>G|p.Leu481Leu|1443/1953|1443/1953|481/650||	GT:AD:DP:GQ:PL	0/1:20,17:37:99:561,0,667
chr_1	88356	.	G	A	327.77	.	AC=1;AF=0.500;AN=2;BaseQRankSum=0.126;ClippingRankSum=-0.595;DP=34;FS=0.000;MLEAC=1;MLEAF=0.500;MQ=60.00;MQ0=0;MQRankSum=-0.306;QD=9.64;ReadPosRankSum=1.496;ANN=A|synonymous_variant|LOW|CDS:Phatr3_J31433.p1|Gene_transcript:Phatr3_J31433.t1|transcript|transcript:Phatr3_J31433.t1|Coding|2/3|c.1419C>T|p.His473His|1419/1953|1419/1953|473/650||	GT:AD:DP:GQ:PL	0/1:22,12:34:99:356,0,768
chr_1	88554	.	G	A	107.77	.	AC=1;AF=0.500;AN=2;BaseQRankSum=-1.175;ClippingRankSum=0.940;DP=22;FS=14.018;MLEAC=1;MLEAF=0.500;MQ=60.00;MQ0=0;MQRankSum=-0.627;QD=4.90;ReadPosRankSum=0.078;ANN=A|synonymous_variant|LOW|CDS:Phatr3_J31433.p1|Gene_transcript:Phatr3_J31433.t1|transcript|transcript:Phatr3_J31433.t1|Coding|2/3|c.1221C>T|p.Thr407Thr|1221/1953|1221/1953|407/650||	GT:AD:DP:GQ:PL	0/1:17,5:22:99:136,0,643
chr_1	88776	.	A	G	468.77	.	AC=2;AF=1.00;AN=2;DP=12;FS=0.000;MLEAC=2;MLEAF=1.00;MQ=60.00;MQ0=0;QD=30.45;ANN=G|synonymous_variant|LOW|CDS:Phatr3_J31433.p1|Gene_transcript:Phatr3_J31433.t1|transcript|transcript:Phatr3_J31433.t1|Coding|2/3|c.999T>C|p.Asp333Asp|999/1953|999/1953|333/650||	GT:AD:DP:GQ:PL	1/1:0,12:12:36:497,36,0
chr_1	88986	.	G	C	215.84	.	AC=2;AF=1.00;AN=2;DP=6;FS=0.000;MLEAC=2;MLEAF=1.00;MQ=60.00;MQ0=0;QD=29.94;ANN=C|missense_variant|MODERATE|CDS:Phatr3_J31433.p1|Gene_transcript:Phatr3_J31433.t1|transcript|transcript:Phatr3_J31433.t1|Coding|2/3|c.789C>G|p.Phe263Leu|789/1953|789/1953|263/650||	GT:AD:DP:GQ:PL	1/1:0,6:6:18:244,18,0
chr_1	89016	.	T	C	355.78	.	AC=2;AF=1.00;AN=2;DP=9;FS=0.000;MLEAC=2;MLEAF=1.00;MQ=60.00;MQ0=0;QD=26.36;ANN=C|synonymous_variant|LOW|CDS:Phatr3_J31433.p1|Gene_transcript:Phatr3_J31433.t1|transcript|transcript:Phatr3_J31433.t1|Coding|2/3|c.759A>G|p.Lys253Lys|759/1953|759/1953|253/650||	GT:AD:DP:GQ:PL	1/1:0,9:9:27:384,27,0
chr_1	89031	.	T	G	52.77	.	AC=1;AF=0.500;AN=2;BaseQRankSum=-0.274;ClippingRankSum=0.274;DP=14;FS=0.000;MLEAC=1;MLEAF=0.500;MQ=60.00;MQ0=0;MQRankSum=0.822;QD=3.77;ReadPosRankSum=-0.639;ANN=G|missense_variant|MODERATE|CDS:Phatr3_J31433.p1|Gene_transcript:Phatr3_J31433.t1|transcript|transcript:Phatr3_J31433.t1|Coding|2/3|c.744A>C|p.Leu248Phe|744/1953|744/1953|248/650||	GT:AD:DP:GQ:PL	0/1:12,2:14:81:81,0,907
chr_1	89033	.	A	G	52.77	.	AC=1;AF=0.500;AN=2;BaseQRankSum=0.217;ClippingRankSum=-0.505;DP=15;FS=2.796;MLEAC=1;MLEAF=0.500;MQ=60.00;MQ0=0;MQRankSum=-1.371;QD=3.52;ReadPosRankSum=-1.371;ANN=G|synonymous_variant|LOW|CDS:Phatr3_J31433.p1|Gene_transcript:Phatr3_J31433.t1|transcript|transcript:Phatr3_J31433.t1|Coding|2/3|c.742T>C|p.Leu248Leu|742/1953|742/1953|248/650||	GT:AD:DP:GQ:PL	0/1:12,3:15:81:81,0,907
chr_1	89067	.	A	G	397.77	.	AC=1;AF=0.500;AN=2;BaseQRankSum=-0.270;ClippingRankSum=0.116;DP=20;FS=7.060;MLEAC=1;MLEAF=0.500;MQ=60.00;MQ0=0;MQRankSum=-0.039;QD=19.89;ReadPosRankSum=1.350;ANN=G|synonymous_variant|LOW|CDS:Phatr3_J31433.p1|Gene_transcript:Phatr3_J31433.t1|transcript|transcript:Phatr3_J31433.t1|Coding|2/3|c.708T>C|p.Pro236Pro|708/1953|708/1953|236/650||	GT:AD:DP:GQ:PL	0/1:8,12:20:99:426,0,282
chr_1	89112	.	C	T	503.77	.	AC=1;AF=0.500;AN=2;BaseQRankSum=0.477;ClippingRankSum=1.908;DP=24;FS=1.748;MLEAC=1;MLEAF=0.500;MQ=60.00;MQ0=0;MQRankSum=1.193;QD=20.99;ReadPosRankSum=-1.133;ANN=T|synonymous_variant|LOW|CDS:Phatr3_J31433.p1|Gene_transcript:Phatr3_J31433.t1|transcript|transcript:Phatr3_J31433.t1|Coding|2/3|c.663G>A|p.Gly221Gly|663/1953|663/1953|221/650||	GT:AD:DP:GQ:PL	0/1:9,15:24:99:532,0,299
chr_1	89145	.	A	G	325.77	.	AC=1;AF=0.500;AN=2;BaseQRankSum=2.148;ClippingRankSum=-0.176;DP=21;FS=5.076;MLEAC=1;MLEAF=0.500;MQ=60.00;MQ0=0;MQRankSum=0.035;QD=15.51;ReadPosRankSum=3.345;ANN=G|synonymous_variant|LOW|CDS:Phatr3_J31433.p1|Gene_transcript:Phatr3_J31433.t1|transcript|transcript:Phatr3_J31433.t1|Coding|2/3|c.630T>C|p.Ile210Ile|630/1953|630/1953|210/650||	GT:AD:DP:GQ:PL	0/1:11,10:21:99:354,0,340
chr_1	89238	.	G	A	62.77	.	AC=1;AF=0.500;AN=2;BaseQRankSum=-0.296;ClippingRankSum=1.086;DP=13;FS=7.160;MLEAC=1;MLEAF=0.500;MQ=60.00;MQ0=0;MQRankSum=-1.480;QD=4.83;ReadPosRankSum=-1.480;ANN=A|synonymous_variant|LOW|CDS:Phatr3_J31433.p1|Gene_transcript:Phatr3_J31433.t1|transcript|transcript:Phatr3_J31433.t1|Coding|2/3|c.537C>T|p.His179His|537/1953|537/1953|179/650||,A|intron_variant|MODIFIER|CDS:Phatr3_EG01782.p1|Gene_transcript:Phatr3_EG01782.t1|transcript|transcript:Phatr3_EG01782.t1|Coding|1/1|c.48+18G>A||||||	GT:AD:DP:GQ:PL	0/1:11,2:13:91:91,0,766
chr_1	89244	.	T	C	62.77	.	AC=1;AF=0.500;AN=2;BaseQRankSum=0.370;ClippingRankSum=2.034;DP=12;FS=6.892;MLEAC=1;MLEAF=0.500;MQ=60.00;MQ0=0;MQRankSum=0.185;QD=5.23;ReadPosRankSum=-1.849;ANN=C|synonymous_variant|LOW|CDS:Phatr3_J31433.p1|Gene_transcript:Phatr3_J31433.t1|transcript|transcript:Phatr3_J31433.t1|Coding|2/3|c.531A>G|p.Thr177Thr|531/1953|531/1953|177/650||,C|intron_variant|MODIFIER|CDS:Phatr3_EG01782.p1|Gene_transcript:Phatr3_EG01782.t1|transcript|transcript:Phatr3_EG01782.t1|Coding|1/1|c.49-18T>C||||||	GT:AD:DP:GQ:PL	0/1:9,3:12:91:91,0,766
chr_1	90752	.	C	T	300.77	.	AC=1;AF=0.500;AN=2;BaseQRankSum=-0.429;ClippingRankSum=0.758;DP=22;FS=22.718;MLEAC=1;MLEAF=0.500;MQ=60.00;MQ0=0;MQRankSum=-0.033;QD=13.67;ReadPosRankSum=0.692;ANN=T|intergenic_region|MODIFIER|CDS:Phatr3_J31433.p1-gene:Phatr3_J31434|Gene_transcript:Phatr3_J31433.t1-gene:Phatr3_J31434|intergenic_region|Gene_transcript:Phatr3_J31433.t1-gene:Phatr3_J31434|||||||||	GT:AD:DP:GQ:PL	0/1:12,10:22:99:329,0,407
chr_1	90803	.	T	C	97.77	.	AC=1;AF=0.500;AN=2;BaseQRankSum=0.354;ClippingRankSum=-1.909;DP=14;FS=5.021;MLEAC=1;MLEAF=0.500;MQ=60.00;MQ0=0;MQRankSum=-0.778;QD=6.98;ReadPosRankSum=0.778;ANN=C|missense_variant|MODERATE|CDS:Phatr3_J31434.p1|Gene_transcript:Phatr3_J31434.t1|transcript|transcript:Phatr3_J31434.t1|Coding|1/1|c.7T>C|p.Ser3Pro|7/453|7/453|3/150||	GT:AD:DP:GQ:PL	0/1:10,4:14:99:126,0,363
chr_1	90839	.	T	C	448.77	.	AC=1;AF=0.500;AN=2;BaseQRankSum=0.232;ClippingRankSum=1.680;DP=24;FS=0.000;MLEAC=1;MLEAF=0.500;MQ=60.00;MQ0=0;MQRankSum=-1.970;QD=18.70;ReadPosRankSum=-1.448;ANN=C|synonymous_variant|LOW|CDS:Phatr3_J31434.p1|Gene_transcript:Phatr3_J31434.t1|transcript|transcript:Phatr3_J31434.t1|Coding|1/1|c.43T>C|p.Leu15Leu|43/453|43/453|15/150||	GT:AD:DP:GQ:PL	0/1:11,13:24:99:477,0,392
chr_1	90883	.	A	G	644.77	.	AC=1;AF=0.500;AN=2;BaseQRankSum=1.506;ClippingRankSum=1.248;DP=30;FS=1.576;MLEAC=1;MLEAF=0.500;MQ=60.00;MQ0=0;MQRankSum=0.732;QD=21.49;ReadPosRankSum=1.076;ANN=G|synonymous_variant|LOW|CDS:Phatr3_J31434.p1|Gene_transcript:Phatr3_J31434.t1|transcript|transcript:Phatr3_J31434.t1|Coding|1/1|c.87A>G|p.Glu29Glu|87/453|87/453|29/150||	GT:AD:DP:GQ:PL	0/1:11,19:30:99:673,0,375
chr_1	91006	.	C	T	459.77	.	AC=1;AF=0.500;AN=2;BaseQRankSum=-0.334;ClippingRankSum=-0.801;DP=22;FS=0.000;MLEAC=1;MLEAF=0.500;MQ=60.00;MQ0=0;MQRankSum=-0.534;QD=20.90;ReadPosRankSum=1.536;ANN=T|synonymous_variant|LOW|CDS:Phatr3_J31434.p1|Gene_transcript:Phatr3_J31434.t1|transcript|transcript:Phatr3_J31434.t1|Coding|1/1|c.210C>T|p.Asn70Asn|210/453|210/453|70/150||	GT:AD:DP:GQ:PL	0/1:9,13:22:99:488,0,301
chr_1	91045	.	C	A	466.77	.	AC=1;AF=0.500;AN=2;BaseQRankSum=-1.084;ClippingRankSum=0.296;DP=18;FS=2.251;MLEAC=1;MLEAF=0.500;MQ=60.00;MQ0=0;MQRankSum=-0.789;QD=25.93;ReadPosRankSum=-1.676;ANN=A|synonymous_variant|LOW|CDS:Phatr3_J31434.p1|Gene_transcript:Phatr3_J31434.t1|transcript|transcript:Phatr3_J31434.t1|Coding|1/1|c.249C>A|p.Gly83Gly|249/453|249/453|83/150||	GT:AD:DP:GQ:PL	0/1:5,13:18:99:495,0,156
chr_1	91627	.	G	A	118.77	.	AC=1;AF=0.500;AN=2;BaseQRankSum=0.896;ClippingRankSum=-0.278;DP=11;FS=25.185;MLEAC=1;MLEAF=0.500;MQ=60.00;MQ0=0;MQRankSum=0.278;QD=10.80;ReadPosRankSum=0.278;ANN=A|synonymous_variant|LOW|CDS:Phatr3_EG02461.p1|Gene_transcript:Phatr3_EG02461.t1|transcript|transcript:Phatr3_EG02461.t1|Coding|1/1|c.720C>T|p.Gly240Gly|720/948|720/948|240/315||	GT:AD:DP:GQ:PL	0/1:7,4:11:99:147,0,508
chr_1	91630	.	A	G	118.77	.	AC=1;AF=0.500;AN=2;BaseQRankSum=0.000;ClippingRankSum=-0.365;DP=10;FS=23.222;MLEAC=1;MLEAF=0.500;MQ=60.00;MQ0=0;MQRankSum=0.741;QD=11.88;ReadPosRankSum=0.633;ANN=G|synonymous_variant|LOW|CDS:Phatr3_EG02461.p1|Gene_transcript:Phatr3_EG02461.t1|transcript|transcript:Phatr3_EG02461.t1|Coding|1/1|c.717T>C|p.Ile239Ile|717/948|717/948|239/315||	GT:AD:DP:GQ:PL	0/1:6,4:10:99:147,0,508
chr_1	92005	.	G	T	106.77	.	AC=1;AF=0.500;AN=2;BaseQRankSum=-0.783;ClippingRankSum=1.959;DP=22;FS=2.126;MLEAC=1;MLEAF=0.500;MQ=60.00;MQ0=0;MQRankSum=-0.627;QD=4.85;ReadPosRankSum=-1.802;ANN=T|missense_variant|MODERATE|CDS:Phatr3_EG02461.p1|Gene_transcript:Phatr3_EG02461.t1|transcript|transcript:Phatr3_EG02461.t1|Coding|1/1|c.342C>A|p.Asp114Glu|342/948|342/948|114/315||	GT:AD:DP:GQ:PL	0/1:17,5:22:99:135,0,634
chr_1	92105	.	T	A	38.77	.	AC=1;AF=0.500;AN=2;BaseQRankSum=-0.212;ClippingRankSum=-1.588;DP=20;FS=6.160;MLEAC=1;MLEAF=0.500;MQ=60.00;MQ0=0;MQRankSum=1.588;QD=1.94;ReadPosRankSum=0.847;ANN=A|missense_variant|MODERATE|CDS:Phatr3_EG02461.p1|Gene_transcript:Phatr3_EG02461.t1|transcript|transcript:Phatr3_EG02461.t1|Coding|1/1|c.242A>T|p.Gln81Leu|242/948|242/948|81/315||	GT:AD:DP:GQ:PL	0/1:17,3:20:67:67,0,645
chr_1	92216	.	C	T	157.77	.	AC=1;AF=0.500;AN=2;BaseQRankSum=0.671;ClippingRankSum=0.729;DP=27;FS=12.442;MLEAC=1;MLEAF=0.500;MQ=60.00;MQ0=0;MQRankSum=-0.029;QD=5.84;ReadPosRankSum=-1.429;ANN=T|missense_variant|MODERATE|CDS:Phatr3_EG02461.p1|Gene_transcript:Phatr3_EG02461.t1|transcript|transcript:Phatr3_EG02461.t1|Coding|1/1|c.131G>A|p.Ser44Asn|131/948|131/948|44/315||	GT:AD:DP:GQ:PL	0/1:21,6:27:99:186,0,1622
chr_1	92226	.	G	T	157.77	.	AC=1;AF=0.500;AN=2;BaseQRankSum=-0.904;ClippingRankSum=0.729;DP=27;FS=12.442;MLEAC=1;MLEAF=0.500;MQ=60.00;MQ0=0;MQRankSum=0.437;QD=5.84;ReadPosRankSum=0.437;ANN=T|missense_variant|MODERATE|CDS:Phatr3_EG02461.p1|Gene_transcript:Phatr3_EG02461.t1|transcript|transcript:Phatr3_EG02461.t1|Coding|1/1|c.121C>A|p.Gln41Lys|121/948|121/948|41/315||	GT:AD:DP:GQ:PL	0/1:21,6:27:99:186,0,1622
chr_1	92970	.	A	C	430.77	.	AC=1;AF=0.500;AN=2;BaseQRankSum=-0.849;ClippingRankSum=1.286;DP=27;FS=9.204;MLEAC=1;MLEAF=0.500;MQ=60.00;MQ0=0;MQRankSum=0.752;QD=15.95;ReadPosRankSum=-1.480;ANN=C|splice_region_variant&synonymous_variant|LOW|CDS:Phatr3_J31436.p1|Gene_transcript:Phatr3_J31436.t1|transcript|transcript:Phatr3_J31436.t1|Coding|2/3|c.126A>C|p.Ser42Ser|126/648|126/648|42/215||	GT:AD:DP:GQ:PL	0/1:14,13:27:99:459,0,512
chr_1	93060	.	A	G	207.77	.	AC=1;AF=0.500;AN=2;BaseQRankSum=0.326;ClippingRankSum=-0.833;DP=21;FS=13.415;MLEAC=1;MLEAF=0.500;MQ=60.00;MQ0=0;MQRankSum=0.688;QD=9.89;ReadPosRankSum=0.833;ANN=G|synonymous_variant|LOW|CDS:Phatr3_J31436.p1|Gene_transcript:Phatr3_J31436.t1|transcript|transcript:Phatr3_J31436.t1|Coding|2/3|c.216A>G|p.Glu72Glu|216/648|216/648|72/215||	GT:AD:DP:GQ:PL	0/1:13,8:21:99:236,0,471
chr_1	93366	.	T	G	641.77	.	AC=1;AF=0.500;AN=2;BaseQRankSum=-0.687;ClippingRankSum=-0.585;DP=28;FS=14.239;MLEAC=1;MLEAF=0.500;MQ=60.00;MQ0=0;MQRankSum=0.178;QD=22.92;ReadPosRankSum=0.687;ANN=G|intron_variant|MODIFIER|CDS:Phatr3_J31436.p1|Gene_transcript:Phatr3_J31436.t1|transcript|transcript:Phatr3_J31436.t1|Coding|2/2|c.511+11T>G||||||	GT:AD:DP:GQ:PL	0/1:8,20:28:99:670,0,240
chr_1	93418	.	G	C	379.77	.	AC=1;AF=0.500;AN=2;BaseQRankSum=0.215;ClippingRankSum=-1.631;DP=23;FS=0.000;MLEAC=1;MLEAF=0.500;MQ=60.00;MQ0=0;MQRankSum=0.954;QD=16.51;ReadPosRankSum=1.693;ANN=C|intron_variant|MODIFIER|CDS:Phatr3_J31436.p1|Gene_transcript:Phatr3_J31436.t1|transcript|transcript:Phatr3_J31436.t1|Coding|2/2|c.512-36G>C||||||	GT:AD:DP:GQ:PL	0/1:11,12:23:99:408,0,378
chr_1	93530	.	A	C	279.77	.	AC=1;AF=0.500;AN=2;BaseQRankSum=2.087;ClippingRankSum=0.656;DP=24;FS=8.846;MLEAC=1;MLEAF=0.500;MQ=60.00;MQ0=0;MQRankSum=1.252;QD=11.66;ReadPosRankSum=-0.656;ANN=C|synonymous_variant|LOW|CDS:Phatr3_J31436.p1|Gene_transcript:Phatr3_J31436.t1|transcript|transcript:Phatr3_J31436.t1|Coding|3/3|c.588A>C|p.Gly196Gly|588/648|588/648|196/215||	GT:AD:DP:GQ:PL	0/1:15,9:24:99:308,0,488
chr_1	93548	.	T	C	351.77	.	AC=1;AF=0.500;AN=2;BaseQRankSum=0.196;ClippingRankSum=0.457;DP=15;FS=5.740;MLEAC=1;MLEAF=0.500;MQ=60.00;MQ0=0;MQRankSum=0.588;QD=23.45;ReadPosRankSum=-0.326;ANN=C|synonymous_variant|LOW|CDS:Phatr3_J31436.p1|Gene_transcript:Phatr3_J31436.t1|transcript|transcript:Phatr3_J31436.t1|Coding|3/3|c.606T>C|p.Ser202Ser|606/648|606/648|202/215||	GT:AD:DP:GQ:PL	0/1:4,11:15:99:380,0,121
chr_1	93692	.	G	T	435.77	.	AC=2;AF=1.00;AN=2;DP=11;FS=0.000;MLEAC=2;MLEAF=1.00;MQ=60.00;MQ0=0;QD=31.69;ANN=T|intergenic_region|MODIFIER|CDS:Phatr3_J31436.p1-gene:Phatr3_J31437|Gene_transcript:Phatr3_J31436.t1-gene:Phatr3_J31437|intergenic_region|Gene_transcript:Phatr3_J31436.t1-gene:Phatr3_J31437|||||||||	GT:AD:DP:GQ:PL	1/1:0,11:11:33:464,33,0
chr_1	93693	.	G	T	435.77	.	AC=2;AF=1.00;AN=2;DP=11;FS=0.000;MLEAC=2;MLEAF=1.00;MQ=60.00;MQ0=0;QD=29.29;ANN=T|intergenic_region|MODIFIER|CDS:Phatr3_J31436.p1-gene:Phatr3_J31437|Gene_transcript:Phatr3_J31436.t1-gene:Phatr3_J31437|intergenic_region|Gene_transcript:Phatr3_J31436.t1-gene:Phatr3_J31437|||||||||	GT:AD:DP:GQ:PL	1/1:0,11:11:33:464,33,0
chr_1	94457	.	A	G	346.77	.	AC=1;AF=0.500;AN=2;BaseQRankSum=1.202;ClippingRankSum=1.344;DP=14;FS=0.000;MLEAC=1;MLEAF=0.500;MQ=60.00;MQ0=0;MQRankSum=0.919;QD=24.77;ReadPosRankSum=1.485;ANN=G|synonymous_variant|LOW|CDS:Phatr3_J31437.p1|Gene_transcript:Phatr3_J31437.t1|transcript|transcript:Phatr3_J31437.t1|Coding|1/2|c.57A>G|p.Ala19Ala|57/762|57/762|19/253||	GT:AD:DP:GQ:PL	0/1:4,10:14:99:375,0,126
chr_1	94470	.	G	A	119.77	.	AC=1;AF=0.500;AN=2;BaseQRankSum=0.248;ClippingRankSum=0.248;DP=9;FS=7.782;MLEAC=1;MLEAF=0.500;MQ=60.00;MQ0=0;MQRankSum=0.573;QD=13.31;ReadPosRankSum=-1.683;ANN=A|missense_variant|MODERATE|CDS:Phatr3_J31437.p1|Gene_transcript:Phatr3_J31437.t1|transcript|transcript:Phatr3_J31437.t1|Coding|1/2|c.70G>A|p.Glu24Lys|70/762|70/762|24/253||	GT:AD:DP:GQ:PL	0/1:6,3:9:99:148,0,436
chr_1	94480	.	G	A	119.77	.	AC=1;AF=0.500;AN=2;BaseQRankSum=0.361;ClippingRankSum=0.361;DP=9;FS=7.782;MLEAC=1;MLEAF=0.500;MQ=60.00;MQ0=0;MQRankSum=-0.729;QD=13.31;ReadPosRankSum=-1.307;ANN=A|missense_variant|MODERATE|CDS:Phatr3_J31437.p1|Gene_transcript:Phatr3_J31437.t1|transcript|transcript:Phatr3_J31437.t1|Coding|1/2|c.80G>A|p.Cys27Tyr|80/762|80/762|27/253||	GT:AD:DP:GQ:PL	0/1:5,4:9:99:148,0,436
chr_1	94553	.	G	T	161.77	.	AC=1;AF=0.500;AN=2;BaseQRankSum=1.264;ClippingRankSum=1.920;DP=18;FS=10.792;MLEAC=1;MLEAF=0.500;MQ=60.00;MQ0=0;MQRankSum=0.983;QD=8.99;ReadPosRankSum=-0.983;ANN=T|synonymous_variant|LOW|CDS:Phatr3_J31437.p1|Gene_transcript:Phatr3_J31437.t1|transcript|transcript:Phatr3_J31437.t1|Coding|1/2|c.153G>T|p.Ser51Ser|153/762|153/762|51/253||	GT:AD:DP:GQ:PL	0/1:12,6:18:99:190,0,584
chr_1	94575	.	G	A	327.77	.	AC=1;AF=0.500;AN=2;BaseQRankSum=0.340;ClippingRankSum=-1.625;DP=20;FS=4.561;MLEAC=1;MLEAF=0.500;MQ=60.00;MQ0=0;MQRankSum=-0.945;QD=16.39;ReadPosRankSum=0.265;ANN=A|missense_variant|MODERATE|CDS:Phatr3_J31437.p1|Gene_transcript:Phatr3_J31437.t1|transcript|transcript:Phatr3_J31437.t1|Coding|1/2|c.175G>A|p.Asp59Asn|175/762|175/762|59/253||	GT:AD:DP:GQ:PL	0/1:10,10:20:99:356,0,350
chr_1	94586	.	C	T	389.77	.	AC=1;AF=0.500;AN=2;BaseQRankSum=-0.837;ClippingRankSum=1.299;DP=24;FS=4.310;MLEAC=1;MLEAF=0.500;MQ=60.00;MQ0=0;MQRankSum=-0.433;QD=16.24;ReadPosRankSum=-0.144;ANN=T|synonymous_variant|LOW|CDS:Phatr3_J31437.p1|Gene_transcript:Phatr3_J31437.t1|transcript|transcript:Phatr3_J31437.t1|Coding|1/2|c.186C>T|p.Tyr62Tyr|186/762|186/762|62/253||	GT:AD:DP:GQ:PL	0/1:12,12:24:99:418,0,435
chr_1	94670	.	G	A	585.77	.	AC=1;AF=0.500;AN=2;BaseQRankSum=0.171;ClippingRankSum=1.690;DP=32;FS=0.000;MLEAC=1;MLEAF=0.500;MQ=60.00;MQ0=0;MQRankSum=1.083;QD=18.31;ReadPosRankSum=-1.273;ANN=A|synonymous_variant|LOW|CDS:Phatr3_J31437.p1|Gene_transcript:Phatr3_J31437.t1|transcript|transcript:Phatr3_J31437.t1|Coding|1/2|c.270G>A|p.Gly90Gly|270/762|270/762|90/253||	GT:AD:DP:GQ:PL	0/1:14,18:32:99:614,0,413
chr_1	94701	.	T	C	344.77	.	AC=1;AF=0.500;AN=2;BaseQRankSum=1.122;ClippingRankSum=0.699;DP=30;FS=10.026;MLEAC=1;MLEAF=0.500;MQ=60.00;MQ0=0;MQRankSum=-0.191;QD=11.49;ReadPosRankSum=-0.106;ANN=C|missense_variant|MODERATE|CDS:Phatr3_J31437.p1|Gene_transcript:Phatr3_J31437.t1|transcript|transcript:Phatr3_J31437.t1|Coding|1/2|c.301T>C|p.Phe101Leu|301/762|301/762|101/253||	GT:AD:DP:GQ:PL	0/1:18,12:30:99:373,0,603
chr_1	94771	.	A	T	465.77	.	AC=1;AF=0.500;AN=2;BaseQRankSum=0.436;ClippingRankSum=-0.187;DP=30;FS=3.333;MLEAC=1;MLEAF=0.500;MQ=60.00;MQ0=0;MQRankSum=0.395;QD=15.53;ReadPosRankSum=1.102;ANN=T|missense_variant|MODERATE|CDS:Phatr3_J31437.p1|Gene_transcript:Phatr3_J31437.t1|transcript|transcript:Phatr3_J31437.t1|Coding|1/2|c.371A>T|p.Tyr124Phe|371/762|371/762|124/253||	GT:AD:DP:GQ:PL	0/1:16,14:30:99:494,0,568
chr_1	95018	.	A	C	101.77	.	AC=1;AF=0.500;AN=2;BaseQRankSum=1.560;ClippingRankSum=1.560;DP=28;FS=4.494;MLEAC=1;MLEAF=0.500;MQ=60.00;MQ0=0;MQRankSum=-0.300;QD=3.63;ReadPosRankSum=1.680;ANN=C|missense_variant|MODERATE|CDS:Phatr3_J31437.p1|Gene_transcript:Phatr3_J31437.t1|transcript|transcript:Phatr3_J31437.t1|Coding|2/2|c.607A>C|p.Met203Leu|607/762|607/762|203/253||	GT:AD:DP:GQ:PL	0/1:23,5:28:99:130,0,876
chr_1	95953	.	T	C	517.77	.	AC=2;AF=1.00;AN=2;DP=13;FS=0.000;MLEAC=2;MLEAF=1.00;MQ=60.00;MQ0=0;QD=33.96;ANN=C|synonymous_variant|LOW|Phatr3_J42447-E1|Gene_transcript:Phatr3_J42447.t1|transcript|transcript:Phatr3_J42447.t1|Coding|3/3|c.226T>C|p.Leu76Leu|251/1469|226/900|76/299||	GT:AD:DP:GQ:PL	1/1:0,13:13:39:546,39,0
chr_1	96001	.	C	A	385.77	.	AC=2;AF=1.00;AN=2;DP=10;FS=0.000;MLEAC=2;MLEAF=1.00;MQ=60.00;MQ0=0;QD=23.60;ANN=A|missense_variant|MODERATE|Phatr3_J42447-E1|Gene_transcript:Phatr3_J42447.t1|transcript|transcript:Phatr3_J42447.t1|Coding|3/3|c.274C>A|p.His92Asn|299/1469|274/900|92/299||	GT:AD:DP:GQ:PL	1/1:0,10:10:30:414,30,0
chr_1	96243	.	A	C	54.77	.	AC=1;AF=0.500;AN=2;BaseQRankSum=-0.925;ClippingRankSum=-0.740;DP=12;FS=6.892;MLEAC=1;MLEAF=0.500;MQ=60.00;MQ0=0;MQRankSum=-0.740;QD=4.56;ReadPosRankSum=-1.479;ANN=C|synonymous_variant|LOW|Phatr3_J42447-E1|Gene_transcript:Phatr3_J42447.t1|transcript|transcript:Phatr3_J42447.t1|Coding|3/3|c.516A>C|p.Ala172Ala|541/1469|516/900|172/299||	GT:AD:DP:GQ:PL	0/1:9,3:12:83:83,0,315
chr_1	96287	.	A	G	209.77	.	AC=1;AF=0.500;AN=2;BaseQRankSum=0.058;ClippingRankSum=1.331;DP=15;FS=15.911;MLEAC=1;MLEAF=0.500;MQ=60.00;MQ0=0;MQRankSum=1.215;QD=13.98;ReadPosRankSum=0.521;ANN=G|missense_variant|MODERATE|Phatr3_J42447-E1|Gene_transcript:Phatr3_J42447.t1|transcript|transcript:Phatr3_J42447.t1|Coding|3/3|c.560A>G|p.Glu187Gly|585/1469|560/900|187/299||	GT:AD:DP:GQ:PL	0/1:8,7:15:99:238,0,518
chr_1	96294	.	A	G	182.77	.	AC=1;AF=0.500;AN=2;BaseQRankSum=0.581;ClippingRankSum=-2.130;DP=14;FS=12.601;MLEAC=1;MLEAF=0.500;MQ=60.00;MQ0=0;MQRankSum=-1.097;QD=13.05;ReadPosRankSum=-0.323;ANN=G|synonymous_variant|LOW|Phatr3_J42447-E1|Gene_transcript:Phatr3_J42447.t1|transcript|transcript:Phatr3_J42447.t1|Coding|3/3|c.567A>G|p.Lys189Lys|592/1469|567/900|189/299||	GT:AD:DP:GQ:PL	0/1:8,6:14:99:211,0,563
chr_1	96411	.	G	A	57.77	.	AC=1;AF=0.500;AN=2;BaseQRankSum=-1.294;ClippingRankSum=0.370;DP=12;FS=13.424;MLEAC=1;MLEAF=0.500;MQ=60.00;MQ0=0;MQRankSum=-2.589;QD=4.81;ReadPosRankSum=-1.294;ANN=A|synonymous_variant|LOW|Phatr3_J42447-E1|Gene_transcript:Phatr3_J42447.t1|transcript|transcript:Phatr3_J42447.t1|Coding|3/3|c.684G>A|p.Glu228Glu|709/1469|684/900|228/299||	GT:AD:DP:GQ:PL	0/1:9,3:12:86:86,0,347
chr_1	96459	.	A	G	43.77	.	AC=1;AF=0.500;AN=2;BaseQRankSum=-0.474;ClippingRankSum=0.118;DP=18;FS=13.676;MLEAC=1;MLEAF=0.500;MQ=60.00;MQ0=0;MQRankSum=0.592;QD=2.43;ReadPosRankSum=-0.711;ANN=G|synonymous_variant|LOW|Phatr3_J42447-E1|Gene_transcript:Phatr3_J42447.t1|transcript|transcript:Phatr3_J42447.t1|Coding|3/3|c.732A>G|p.Gly244Gly|757/1469|732/900|244/299||	GT:AD:DP:GQ:PL	0/1:15,3:18:72:72,0,573
chr_1	96828	.	A	T	68.77	.	AC=1;AF=0.500;AN=2;BaseQRankSum=-0.778;ClippingRankSum=-0.778;DP=14;FS=2.963;MLEAC=1;MLEAF=0.500;MQ=60.00;MQ0=0;MQRankSum=-1.202;QD=4.91;ReadPosRankSum=-0.212;ANN=T|missense_variant|MODERATE|CDS:Phatr3_EG01815.p1|Gene_transcript:Phatr3_EG01815.t1|transcript|transcript:Phatr3_EG01815.t1|Coding|2/3|c.971T>A|p.Phe324Tyr|971/1071|971/1071|324/356||,T|3_prime_UTR_variant|MODIFIER|Phatr3_J42447-E1|Gene_transcript:Phatr3_J42447.t1|transcript|transcript:Phatr3_J42447.t1|Coding|3/3|c.*201A>T|||||201|	GT:AD:DP:GQ:PL	0/1:10,4:14:97:97,0,352
chr_1	97354	.	G	A	404.77	.	AC=1;AF=0.500;AN=2;BaseQRankSum=-0.022;ClippingRankSum=0.636;DP=29;FS=0.000;MLEAC=1;MLEAF=0.500;MQ=60.00;MQ0=0;MQRankSum=-0.855;QD=13.96;ReadPosRankSum=-0.680;ANN=A|intron_variant|MODIFIER|CDS:Phatr3_EG01815.p1|Gene_transcript:Phatr3_EG01815.t1|transcript|transcript:Phatr3_EG01815.t1|Coding|1/2|c.538+32C>T||||||	GT:AD:DP:GQ:PL	0/1:16,13:29:99:433,0,557
chr_1	97567	.	A	G	420.77	.	AC=1;AF=0.500;AN=2;BaseQRankSum=1.035;ClippingRankSum=-0.564;DP=28;FS=3.372;MLEAC=1;MLEAF=0.500;MQ=60.00;MQ0=0;MQRankSum=1.458;QD=15.03;ReadPosRankSum=0.329;ANN=G|synonymous_variant|LOW|CDS:Phatr3_EG01815.p1|Gene_transcript:Phatr3_EG01815.t1|transcript|transcript:Phatr3_EG01815.t1|Coding|1/3|c.357T>C|p.Pro119Pro|357/1071|357/1071|119/356||	GT:AD:DP:GQ:PL	0/1:17,11:28:99:449,0,1086
chr_1	97576	.	G	A	420.77	.	AC=1;AF=0.500;AN=2;BaseQRankSum=-1.217;ClippingRankSum=0.579;DP=24;FS=1.569;MLEAC=1;MLEAF=0.500;MQ=60.00;MQ0=0;MQRankSum=0.869;QD=17.53;ReadPosRankSum=0.290;ANN=A|synonymous_variant|LOW|CDS:Phatr3_EG01815.p1|Gene_transcript:Phatr3_EG01815.t1|transcript|transcript:Phatr3_EG01815.t1|Coding|1/3|c.348C>T|p.Leu116Leu|348/1071|348/1071|116/356||	GT:AD:DP:GQ:PL	0/1:13,11:24:99:449,0,1086
chr_1	97729	.	A	G	548.77	.	AC=1;AF=0.500;AN=2;BaseQRankSum=0.847;ClippingRankSum=-0.486;DP=33;FS=3.067;MLEAC=1;MLEAF=0.500;MQ=60.00;MQ0=0;MQRankSum=2.107;QD=16.63;ReadPosRankSum=0.054;ANN=G|synonymous_variant|LOW|CDS:Phatr3_EG01815.p1|Gene_transcript:Phatr3_EG01815.t1|transcript|transcript:Phatr3_EG01815.t1|Coding|1/3|c.195T>C|p.Ser65Ser|195/1071|195/1071|65/356||	GT:AD:DP:GQ:PL	0/1:17,16:33:99:577,0,589
chr_1	97853	.	C	T	567.77	.	AC=1;AF=0.500;AN=2;BaseQRankSum=1.010;ClippingRankSum=1.010;DP=24;FS=7.491;MLEAC=1;MLEAF=0.500;MQ=60.00;MQ0=0;MQRankSum=1.072;QD=23.66;ReadPosRankSum=-1.255;ANN=T|missense_variant|MODERATE|CDS:Phatr3_EG01815.p1|Gene_transcript:Phatr3_EG01815.t1|transcript|transcript:Phatr3_EG01815.t1|Coding|1/3|c.71G>A|p.Cys24Tyr|71/1071|71/1071|24/356||	GT:AD:DP:GQ:PL	0/1:8,16:24:99:596,0,249
chr_1	97948	.	T	C	125.77	.	AC=1;AF=0.500;AN=2;BaseQRankSum=0.113;ClippingRankSum=1.813;DP=16;FS=0.000;MLEAC=1;MLEAF=0.500;MQ=60.00;MQ0=0;MQRankSum=-0.793;QD=7.86;ReadPosRankSum=1.246;ANN=C|intergenic_region|MODIFIER|CDS:Phatr3_EG01815.p1-gene:Phatr3_J31440|Gene_transcript:Phatr3_EG01815.t1-gene:Phatr3_J31440|intergenic_region|Gene_transcript:Phatr3_EG01815.t1-gene:Phatr3_J31440|||||||||	GT:AD:DP:GQ:PL	0/1:11,5:16:99:154,0,405
chr_1	97981	.	T	C	147.77	.	AC=1;AF=0.500;AN=2;BaseQRankSum=0.454;ClippingRankSum=1.196;DP=20;FS=0.000;MLEAC=1;MLEAF=0.500;MQ=60.00;MQ0=0;MQRankSum=-0.454;QD=7.39;ReadPosRankSum=-0.866;ANN=C|intergenic_region|MODIFIER|CDS:Phatr3_EG01815.p1-gene:Phatr3_J31440|Gene_transcript:Phatr3_EG01815.t1-gene:Phatr3_J31440|intergenic_region|Gene_transcript:Phatr3_EG01815.t1-gene:Phatr3_J31440|||||||||	GT:AD:DP:GQ:PL	0/1:14,6:20:99:176,0,485
chr_1	97994	.	A	C	94.77	.	AC=1;AF=0.500;AN=2;BaseQRankSum=1.031;ClippingRankSum=0.546;DP=16;FS=0.000;MLEAC=1;MLEAF=0.500;MQ=60.00;MQ0=0;MQRankSum=-0.788;QD=5.92;ReadPosRankSum=1.758;ANN=C|intergenic_region|MODIFIER|CDS:Phatr3_EG01815.p1-gene:Phatr3_J31440|Gene_transcript:Phatr3_EG01815.t1-gene:Phatr3_J31440|intergenic_region|Gene_transcript:Phatr3_EG01815.t1-gene:Phatr3_J31440|||||||||	GT:AD:DP:GQ:PL	0/1:12,4:16:99:123,0,460
chr_1	98217	.	C	G	96.77	.	AC=1;AF=0.500;AN=2;BaseQRankSum=1.240;ClippingRankSum=-1.371;DP=15;FS=2.869;MLEAC=1;MLEAF=0.500;MQ=60.00;MQ0=0;MQRankSum=-0.457;QD=6.45;ReadPosRankSum=-0.065;ANN=G|intergenic_region|MODIFIER|CDS:Phatr3_EG01815.p1-gene:Phatr3_J31440|Gene_transcript:Phatr3_EG01815.t1-gene:Phatr3_J31440|intergenic_region|Gene_transcript:Phatr3_EG01815.t1-gene:Phatr3_J31440|||||||||	GT:AD:DP:GQ:PL	0/1:11,4:15:99:125,0,404
chr_1	98759	.	G	C	522.77	.	AC=1;AF=0.500;AN=2;BaseQRankSum=-0.536;ClippingRankSum=0.199;DP=37;FS=33.226;MLEAC=1;MLEAF=0.500;MQ=60.00;MQ0=0;MQRankSum=0.843;QD=14.13;ReadPosRankSum=0.230;ANN=C|intergenic_region|MODIFIER|CDS:Phatr3_EG01815.p1-gene:Phatr3_J31440|Gene_transcript:Phatr3_EG01815.t1-gene:Phatr3_J31440|intergenic_region|Gene_transcript:Phatr3_EG01815.t1-gene:Phatr3_J31440|||||||||	GT:AD:DP:GQ:PL	0/1:21,16:37:99:551,0,776
chr_1	98881	.	A	T	462.77	.	AC=1;AF=0.500;AN=2;BaseQRankSum=0.574;ClippingRankSum=1.355;DP=28;FS=1.510;MLEAC=1;MLEAF=0.500;MQ=60.00;MQ0=0;MQRankSum=-0.942;QD=16.53;ReadPosRankSum=-2.045;ANN=T|missense_variant|MODERATE|CDS:Phatr3_J31440.p1|Gene_transcript:Phatr3_J31440.t1|transcript|transcript:Phatr3_J31440.t1|Coding|1/2|c.64A>T|p.Met22Leu|64/384|64/384|22/127||	GT:AD:DP:GQ:PL	0/1:14,14:28:99:491,0,486
chr_1	98972	.	G	T	427.77	.	AC=1;AF=0.500;AN=2;BaseQRankSum=-1.700;ClippingRankSum=0.421;DP=35;FS=5.290;MLEAC=1;MLEAF=0.500;MQ=60.00;MQ0=0;MQRankSum=1.027;QD=12.22;ReadPosRankSum=0.623;ANN=T|intron_variant|MODIFIER|CDS:Phatr3_J31440.p1|Gene_transcript:Phatr3_J31440.t1|transcript|transcript:Phatr3_J31440.t1|Coding|1/1|c.129+26G>T||||||	GT:AD:DP:GQ:PL	0/1:21,14:35:99:456,0,770
chr_1	99093	.	A	C	258.77	.	AC=1;AF=0.500;AN=2;BaseQRankSum=0.984;ClippingRankSum=-1.328;DP=28;FS=3.771;MLEAC=1;MLEAF=0.500;MQ=60.00;MQ0=0;MQRankSum=0.639;QD=9.24;ReadPosRankSum=0.984;ANN=C|splice_region_variant&intron_variant|LOW|CDS:Phatr3_J31440.p1|Gene_transcript:Phatr3_J31440.t1|transcript|transcript:Phatr3_J31440.t1|Coding|1/1|c.130-5A>C||||||	GT:AD:DP:GQ:PL	0/1:19,9:28:99:287,0,688
chr_1	99280	.	C	T	156.77	.	AC=1;AF=0.500;AN=2;BaseQRankSum=-1.437;ClippingRankSum=2.639;DP=23;FS=1.760;MLEAC=1;MLEAF=0.500;MQ=60.00;MQ0=0;MQRankSum=-0.434;QD=6.82;ReadPosRankSum=-1.771;ANN=T|synonymous_variant|LOW|CDS:Phatr3_J31440.p1|Gene_transcript:Phatr3_J31440.t1|transcript|transcript:Phatr3_J31440.t1|Coding|2/2|c.312C>T|p.Asp104Asp|312/384|312/384|104/127||	GT:AD:DP:GQ:PL	0/1:16,7:23:99:185,0,603
chr_1	99353	.	A	T	51.77	.	AC=1;AF=0.500;AN=2;BaseQRankSum=-1.917;ClippingRankSum=2.100;DP=14;FS=3.256;MLEAC=1;MLEAF=0.500;MQ=60.00;MQ0=0;MQRankSum=-0.274;QD=3.70;ReadPosRankSum=-2.100;ANN=T|intergenic_region|MODIFIER|CDS:Phatr3_J31440.p1-gene:Phatr3_J17166|Gene_transcript:Phatr3_J31440.t1-gene:Phatr3_J17166|intergenic_region|Gene_transcript:Phatr3_J31440.t1-gene:Phatr3_J17166|||||||||	GT:AD:DP:GQ:PL	0/1:12,2:14:80:80,0,988
chr_1	99360	.	C	T	51.77	.	AC=1;AF=0.500;AN=2;BaseQRankSum=-0.942;ClippingRankSum=2.153;DP=16;FS=6.021;MLEAC=1;MLEAF=0.500;MQ=60.00;MQ0=0;MQRankSum=0.807;QD=3.24;ReadPosRankSum=-0.404;ANN=T|intergenic_region|MODIFIER|CDS:Phatr3_J31440.p1-gene:Phatr3_J17166|Gene_transcript:Phatr3_J31440.t1-gene:Phatr3_J17166|intergenic_region|Gene_transcript:Phatr3_J31440.t1-gene:Phatr3_J17166|||||||||	GT:AD:DP:GQ:PL	0/1:13,3:16:80:80,0,988
chr_1	99497	.	T	C	83.77	.	AC=1;AF=0.500;AN=2;BaseQRankSum=-2.015;ClippingRankSum=1.209;DP=21;FS=0.000;MLEAC=1;MLEAF=0.500;MQ=60.00;MQ0=0;MQRankSum=0.672;QD=3.99;ReadPosRankSum=-0.403;ANN=C|intergenic_region|MODIFIER|CDS:Phatr3_J31440.p1-gene:Phatr3_J17166|Gene_transcript:Phatr3_J31440.t1-gene:Phatr3_J17166|intergenic_region|Gene_transcript:Phatr3_J31440.t1-gene:Phatr3_J17166|||||||||	GT:AD:DP:GQ:PL	0/1:17,4:21:99:112,0,1328
chr_1	99499	.	C	T	83.77	.	AC=1;AF=0.500;AN=2;BaseQRankSum=-1.575;ClippingRankSum=0.553;DP=22;FS=0.000;MLEAC=1;MLEAF=0.500;MQ=60.00;MQ0=0;MQRankSum=0.128;QD=3.81;ReadPosRankSum=-1.234;ANN=T|intergenic_region|MODIFIER|CDS:Phatr3_J31440.p1-gene:Phatr3_J17166|Gene_transcript:Phatr3_J31440.t1-gene:Phatr3_J17166|intergenic_region|Gene_transcript:Phatr3_J31440.t1-gene:Phatr3_J17166|||||||||	GT:AD:DP:GQ:PL	0/1:18,4:22:99:112,0,1328
chr_1	99662	.	G	A	177.77	.	AC=1;AF=0.500;AN=2;BaseQRankSum=1.485;ClippingRankSum=-0.452;DP=14;FS=2.276;MLEAC=1;MLEAF=0.500;MQ=60.00;MQ0=0;MQRankSum=-1.743;QD=12.70;ReadPosRankSum=0.710;ANN=A|missense_variant|MODERATE|CDS:Phatr3_J17166.p1|Gene_transcript:Phatr3_J17166.t1|transcript|transcript:Phatr3_J17166.t1|Coding|1/1|c.1460C>T|p.Ala487Val|1460/1503|1460/1503|487/500||	GT:AD:DP:GQ:PL	0/1:8,6:14:99:206,0,257
chr_1	99814	.	T	C	184.77	.	AC=1;AF=0.500;AN=2;BaseQRankSum=-0.049;ClippingRankSum=-0.244;DP=17;FS=5.167;MLEAC=1;MLEAF=0.500;MQ=60.00;MQ0=0;MQRankSum=-0.146;QD=10.87;ReadPosRankSum=-1.708;ANN=C|synonymous_variant|LOW|CDS:Phatr3_J17166.p1|Gene_transcript:Phatr3_J17166.t1|transcript|transcript:Phatr3_J17166.t1|Coding|1/1|c.1308A>G|p.Arg436Arg|1308/1503|1308/1503|436/500||	GT:AD:DP:GQ:PL	0/1:10,7:17:99:213,0,311
chr_1	99888	.	C	T	351.77	.	AC=1;AF=0.500;AN=2;BaseQRankSum=0.197;ClippingRankSum=-1.707;DP=22;FS=0.000;MLEAC=1;MLEAF=0.500;MQ=60.00;MQ0=0;MQRankSum=0.460;QD=15.99;ReadPosRankSum=0.197;ANN=T|missense_variant|MODERATE|CDS:Phatr3_J17166.p1|Gene_transcript:Phatr3_J17166.t1|transcript|transcript:Phatr3_J17166.t1|Coding|1/1|c.1234G>A|p.Val412Ile|1234/1503|1234/1503|412/500||	GT:AD:DP:GQ:PL	0/1:11,11:22:99:380,0,387
chr_1	100072	.	C	A	401.77	.	AC=1;AF=0.500;AN=2;BaseQRankSum=0.375;ClippingRankSum=-1.126;DP=24;FS=1.674;MLEAC=1;MLEAF=0.500;MQ=60.00;MQ0=0;MQRankSum=0.548;QD=16.74;ReadPosRankSum=0.144;ANN=A|synonymous_variant|LOW|CDS:Phatr3_J17166.p1|Gene_transcript:Phatr3_J17166.t1|transcript|transcript:Phatr3_J17166.t1|Coding|1/1|c.1050G>T|p.Val350Val|1050/1503|1050/1503|350/500||	GT:AD:DP:GQ:PL	0/1:12,12:24:99:430,0,369
chr_1	100207	.	A	G	431.77	.	AC=1;AF=0.500;AN=2;BaseQRankSum=1.506;ClippingRankSum=0.869;DP=24;FS=6.629;MLEAC=1;MLEAF=0.500;MQ=60.00;MQ0=0;MQRankSum=1.159;QD=17.99;ReadPosRankSum=-0.637;ANN=G|synonymous_variant|LOW|CDS:Phatr3_J17166.p1|Gene_transcript:Phatr3_J17166.t1|transcript|transcript:Phatr3_J17166.t1|Coding|1/1|c.915T>C|p.Arg305Arg|915/1503|915/1503|305/500||	GT:AD:DP:GQ:PL	0/1:11,13:24:99:460,0,349
chr_1	100297	.	T	C	609.77	.	AC=1;AF=0.500;AN=2;BaseQRankSum=1.236;ClippingRankSum=-0.158;DP=36;FS=1.258;MLEAC=1;MLEAF=0.500;MQ=60.00;MQ0=0;MQRankSum=-1.172;QD=16.94;ReadPosRankSum=0.665;ANN=C|synonymous_variant|LOW|CDS:Phatr3_J17166.p1|Gene_transcript:Phatr3_J17166.t1|transcript|transcript:Phatr3_J17166.t1|Coding|1/1|c.825A>G|p.Glu275Glu|825/1503|825/1503|275/500||	GT:AD:DP:GQ:PL	0/1:17,19:36:99:638,0,589
chr_1	100315	.	C	T	473.77	.	AC=1;AF=0.500;AN=2;BaseQRankSum=0.674;ClippingRankSum=-0.674;DP=36;FS=0.000;MLEAC=1;MLEAF=0.500;MQ=60.00;MQ0=0;MQRankSum=1.669;QD=13.16;ReadPosRankSum=0.770;ANN=T|synonymous_variant|LOW|CDS:Phatr3_J17166.p1|Gene_transcript:Phatr3_J17166.t1|transcript|transcript:Phatr3_J17166.t1|Coding|1/1|c.807G>A|p.Arg269Arg|807/1503|807/1503|269/500||	GT:AD:DP:GQ:PL	0/1:21,15:36:99:502,0,672
chr_1	100690	.	A	G	661.77	.	AC=1;AF=0.500;AN=2;BaseQRankSum=-1.178;ClippingRankSum=0.255;DP=43;FS=0.000;MLEAC=1;MLEAF=0.500;MQ=60.00;MQ0=0;MQRankSum=0.741;QD=15.39;ReadPosRankSum=-0.401;ANN=G|synonymous_variant|LOW|CDS:Phatr3_J17166.p1|Gene_transcript:Phatr3_J17166.t1|transcript|transcript:Phatr3_J17166.t1|Coding|1/1|c.432T>C|p.Leu144Leu|432/1503|432/1503|144/500||	GT:AD:DP:GQ:PL	0/1:22,21:43:99:690,0,750
chr_1	100867	.	T	C	817.77	.	AC=1;AF=0.500;AN=2;BaseQRankSum=0.843;ClippingRankSum=-1.193;DP=37;FS=6.647;MLEAC=1;MLEAF=0.500;MQ=60.00;MQ0=0;MQRankSum=-0.429;QD=22.10;ReadPosRankSum=1.479;ANN=C|synonymous_variant|LOW|CDS:Phatr3_J17166.p1|Gene_transcript:Phatr3_J17166.t1|transcript|transcript:Phatr3_J17166.t1|Coding|1/1|c.255A>G|p.Lys85Lys|255/1503|255/1503|85/500||	GT:AD:DP:GQ:PL	0/1:13,24:37:99:846,0,413
chr_1	100985	.	A	G	597.77	.	AC=1;AF=0.500;AN=2;BaseQRankSum=-0.417;ClippingRankSum=1.083;DP=26;FS=10.481;MLEAC=1;MLEAF=0.500;MQ=60.00;MQ0=0;MQRankSum=-0.194;QD=22.99;ReadPosRankSum=-0.750;ANN=G|missense_variant|MODERATE|CDS:Phatr3_J17166.p1|Gene_transcript:Phatr3_J17166.t1|transcript|transcript:Phatr3_J17166.t1|Coding|1/1|c.137T>C|p.Met46Thr|137/1503|137/1503|46/500||	GT:AD:DP:GQ:PL	0/1:8,18:26:99:626,0,262
chr_1	101164	.	T	C	539.77	.	AC=1;AF=0.500;AN=2;BaseQRankSum=-0.820;ClippingRankSum=0.969;DP=17;FS=0.000;MLEAC=1;MLEAF=0.500;MQ=60.00;MQ0=0;MQRankSum=1.714;QD=31.75;ReadPosRankSum=0.671;ANN=C|intergenic_region|MODIFIER|CDS:Phatr3_J17166.p1-gene:Phatr3_J31442|Gene_transcript:Phatr3_J17166.t1-gene:Phatr3_J31442|intergenic_region|Gene_transcript:Phatr3_J17166.t1-gene:Phatr3_J31442|||||||||	GT:AD:DP:GQ:PL	0/1:2,15:17:99:568,0,193
chr_1	101230	.	T	A	433.77	.	AC=1;AF=0.500;AN=2;BaseQRankSum=0.822;ClippingRankSum=0.639;DP=14;FS=9.590;MLEAC=1;MLEAF=0.500;MQ=60.00;MQ0=0;MQRankSum=0.091;QD=30.98;ReadPosRankSum=1.187;ANN=A|intergenic_region|MODIFIER|CDS:Phatr3_J17166.p1-gene:Phatr3_J31442|Gene_transcript:Phatr3_J17166.t1-gene:Phatr3_J31442|intergenic_region|Gene_transcript:Phatr3_J17166.t1-gene:Phatr3_J31442|||||||||	GT:AD:DP:GQ:PL	0/1:2,12:14:39:462,0,39
chr_1	101843	.	A	G	317.77	.	AC=1;AF=0.500;AN=2;BaseQRankSum=1.344;ClippingRankSum=0.212;DP=14;FS=7.549;MLEAC=1;MLEAF=0.500;MQ=60.00;MQ0=0;MQRankSum=0.212;QD=22.70;ReadPosRankSum=1.061;ANN=G|intergenic_region|MODIFIER|CDS:Phatr3_J17166.p1-gene:Phatr3_J31442|Gene_transcript:Phatr3_J17166.t1-gene:Phatr3_J31442|intergenic_region|Gene_transcript:Phatr3_J17166.t1-gene:Phatr3_J31442|||||||||	GT:AD:DP:GQ:PL	0/1:4,10:14:99:346,0,124
chr_1	101860	.	C	G	245.77	.	AC=1;AF=0.500;AN=2;BaseQRankSum=-0.755;ClippingRankSum=0.755;DP=18;FS=12.707;MLEAC=1;MLEAF=0.500;MQ=60.00;MQ0=0;MQRankSum=0.755;QD=13.65;ReadPosRankSum=-0.133;ANN=G|intergenic_region|MODIFIER|CDS:Phatr3_J17166.p1-gene:Phatr3_J31442|Gene_transcript:Phatr3_J17166.t1-gene:Phatr3_J31442|intergenic_region|Gene_transcript:Phatr3_J17166.t1-gene:Phatr3_J31442|||||||||	GT:AD:DP:GQ:PL	0/1:10,8:18:99:274,0,356
chr_1	101969	.	T	C	332.77	.	AC=1;AF=0.500;AN=2;BaseQRankSum=1.610;ClippingRankSum=-1.610;DP=17;FS=5.167;MLEAC=1;MLEAF=0.500;MQ=60.00;MQ0=0;MQRankSum=0.732;QD=19.57;ReadPosRankSum=2.098;ANN=C|intergenic_region|MODIFIER|CDS:Phatr3_J17166.p1-gene:Phatr3_J31442|Gene_transcript:Phatr3_J17166.t1-gene:Phatr3_J31442|intergenic_region|Gene_transcript:Phatr3_J17166.t1-gene:Phatr3_J31442|||||||||	GT:AD:DP:GQ:PL	0/1:7,10:17:99:361,0,225
chr_1	102001	.	A	C	33.77	.	AC=1;AF=0.500;AN=2;BaseQRankSum=1.589;ClippingRankSum=-0.572;DP=8;FS=0.000;MLEAC=1;MLEAF=0.500;MQ=60.00;MQ0=0;MQRankSum=-1.589;QD=4.22;ReadPosRankSum=0.572;ANN=C|intergenic_region|MODIFIER|CDS:Phatr3_J17166.p1-gene:Phatr3_J31442|Gene_transcript:Phatr3_J17166.t1-gene:Phatr3_J31442|intergenic_region|Gene_transcript:Phatr3_J17166.t1-gene:Phatr3_J31442|||||||||	GT:AD:DP:GQ:PL	0/1:6,2:8:62:62,0,164
chr_1	102330	.	A	G	317.77	.	AC=1;AF=0.500;AN=2;BaseQRankSum=-0.047;ClippingRankSum=2.822;DP=28;FS=1.542;MLEAC=1;MLEAF=0.500;MQ=60.00;MQ0=0;MQRankSum=0.800;QD=11.35;ReadPosRankSum=-0.517;ANN=G|intergenic_region|MODIFIER|CDS:Phatr3_J17166.p1-gene:Phatr3_J31442|Gene_transcript:Phatr3_J17166.t1-gene:Phatr3_J31442|intergenic_region|Gene_transcript:Phatr3_J17166.t1-gene:Phatr3_J31442|||||||||	GT:AD:DP:GQ:PL	0/1:17,11:28:99:346,0,1268
chr_1	102336	.	G	T	584.77	.	AC=1;AF=0.500;AN=2;BaseQRankSum=0.029;ClippingRankSum=-2.534;DP=25;FS=1.760;MLEAC=1;MLEAF=0.500;MQ=60.00;MQ0=0;MQRankSum=-0.495;QD=23.39;ReadPosRankSum=0.320;ANN=T|intergenic_region|MODIFIER|CDS:Phatr3_J17166.p1-gene:Phatr3_J31442|Gene_transcript:Phatr3_J17166.t1-gene:Phatr3_J31442|intergenic_region|Gene_transcript:Phatr3_J17166.t1-gene:Phatr3_J31442|||||||||	GT:AD:DP:GQ:PL	0/1:8,17:25:99:613,0,683
chr_1	102386	.	A	C	220.77	.	AC=1;AF=0.500;AN=2;BaseQRankSum=1.551;ClippingRankSum=0.076;DP=28;FS=0.000;MLEAC=1;MLEAF=0.500;MQ=60.00;MQ0=0;MQRankSum=-0.839;QD=7.88;ReadPosRankSum=-0.178;ANN=C|intergenic_region|MODIFIER|CDS:Phatr3_J17166.p1-gene:Phatr3_J31442|Gene_transcript:Phatr3_J17166.t1-gene:Phatr3_J31442|intergenic_region|Gene_transcript:Phatr3_J17166.t1-gene:Phatr3_J31442|||||||||	GT:AD:DP:GQ:PL	0/1:20,8:28:99:249,0,692
chr_1	102404	.	C	T	199.77	.	AC=1;AF=0.500;AN=2;BaseQRankSum=0.112;ClippingRankSum=-1.455;DP=21;FS=0.000;MLEAC=1;MLEAF=0.500;MQ=60.00;MQ0=0;MQRankSum=1.231;QD=9.51;ReadPosRankSum=-0.261;ANN=T|intergenic_region|MODIFIER|CDS:Phatr3_J17166.p1-gene:Phatr3_J31442|Gene_transcript:Phatr3_J17166.t1-gene:Phatr3_J31442|intergenic_region|Gene_transcript:Phatr3_J17166.t1-gene:Phatr3_J31442|||||||||	GT:AD:DP:GQ:PL	0/1:14,7:21:99:228,0,518
chr_1	102441	.	G	T	190.77	.	AC=1;AF=0.500;AN=2;BaseQRankSum=0.151;ClippingRankSum=0.352;DP=17;FS=0.000;MLEAC=1;MLEAF=0.500;MQ=60.00;MQ0=0;MQRankSum=-1.055;QD=11.22;ReadPosRankSum=0.452;ANN=T|missense_variant|MODERATE|CDS:Phatr3_J31442.p1|Gene_transcript:Phatr3_J31442.t1|transcript|transcript:Phatr3_J31442.t1|Coding|1/1|c.20G>T|p.Ser7Ile|20/969|20/969|7/322||	GT:AD:DP:GQ:PL	0/1:11,6:17:99:219,0,747
chr_1	102445	.	T	C	190.77	.	AC=1;AF=0.500;AN=2;BaseQRankSum=0.705;ClippingRankSum=1.356;DP=16;FS=0.000;MLEAC=1;MLEAF=0.500;MQ=60.00;MQ0=0;MQRankSum=0.054;QD=11.92;ReadPosRankSum=-0.922;ANN=C|synonymous_variant|LOW|CDS:Phatr3_J31442.p1|Gene_transcript:Phatr3_J31442.t1|transcript|transcript:Phatr3_J31442.t1|Coding|1/1|c.24T>C|p.Phe8Phe|24/969|24/969|8/322||	GT:AD:DP:GQ:PL	0/1:10,6:16:99:219,0,747
chr_1	102524	.	G	A	157.77	.	AC=1;AF=0.500;AN=2;BaseQRankSum=-1.120;ClippingRankSum=1.709;DP=15;FS=2.363;MLEAC=1;MLEAF=0.500;MQ=60.00;MQ0=0;MQRankSum=0.530;QD=10.52;ReadPosRankSum=1.002;ANN=A|missense_variant|MODERATE|CDS:Phatr3_J31442.p1|Gene_transcript:Phatr3_J31442.t1|transcript|transcript:Phatr3_J31442.t1|Coding|1/1|c.103G>A|p.Ala35Thr|103/969|103/969|35/322||	GT:AD:DP:GQ:PL	0/1:9,6:15:99:186,0,303
chr_1	102622	.	A	G	185.77	.	AC=1;AF=0.500;AN=2;BaseQRankSum=0.380;ClippingRankSum=1.790;DP=16;FS=9.249;MLEAC=1;MLEAF=0.500;MQ=60.00;MQ0=0;MQRankSum=-0.597;QD=11.61;ReadPosRankSum=-0.813;ANN=G|synonymous_variant|LOW|CDS:Phatr3_J31442.p1|Gene_transcript:Phatr3_J31442.t1|transcript|transcript:Phatr3_J31442.t1|Coding|1/1|c.201A>G|p.Gln67Gln|201/969|201/969|67/322||	GT:AD:DP:GQ:PL	0/1:10,6:16:99:214,0,756
chr_1	102625	.	T	C	185.77	.	AC=1;AF=0.500;AN=2;BaseQRankSum=-0.796;ClippingRankSum=1.408;DP=15;FS=9.249;MLEAC=1;MLEAF=0.500;MQ=60.00;MQ0=0;MQRankSum=0.674;QD=12.38;ReadPosRankSum=0.551;ANN=C|synonymous_variant|LOW|CDS:Phatr3_J31442.p1|Gene_transcript:Phatr3_J31442.t1|transcript|transcript:Phatr3_J31442.t1|Coding|1/1|c.204T>C|p.Tyr68Tyr|204/969|204/969|68/322||	GT:AD:DP:GQ:PL	0/1:10,5:15:99:214,0,756
chr_1	102685	.	G	A	67.77	.	AC=1;AF=0.500;AN=2;BaseQRankSum=1.106;ClippingRankSum=-1.377;DP=11;FS=0.000;MLEAC=1;MLEAF=0.500;MQ=60.00;MQ0=0;MQRankSum=-0.382;QD=6.16;ReadPosRankSum=1.531;ANN=A|synonymous_variant|LOW|CDS:Phatr3_J31442.p1|Gene_transcript:Phatr3_J31442.t1|transcript|transcript:Phatr3_J31442.t1|Coding|1/1|c.264G>A|p.Thr88Thr|264/969|264/969|88/322||	GT:AD:DP:GQ:PL	0/1:8,3:11:96:96,0,250
chr_1	102799	.	A	C	438.77	.	AC=1;AF=0.500;AN=2;BaseQRankSum=-0.091;ClippingRankSum=0.274;DP=14;FS=3.358;MLEAC=1;MLEAF=0.500;MQ=60.00;MQ0=0;MQRankSum=-0.091;QD=31.34;ReadPosRankSum=1.917;ANN=C|missense_variant|MODERATE|CDS:Phatr3_J31442.p1|Gene_transcript:Phatr3_J31442.t1|transcript|transcript:Phatr3_J31442.t1|Coding|1/1|c.378A>C|p.Gln126His|378/969|378/969|126/322||	GT:AD:DP:GQ:PL	0/1:2,12:14:39:467,0,39
chr_1	102819	.	A	G	136.77	.	AC=1;AF=0.500;AN=2;BaseQRankSum=0.793;ClippingRankSum=0.566;DP=16;FS=5.237;MLEAC=1;MLEAF=0.500;MQ=60.00;MQ0=0;MQRankSum=-1.246;QD=8.55;ReadPosRankSum=-2.606;ANN=G|missense_variant|MODERATE|CDS:Phatr3_J31442.p1|Gene_transcript:Phatr3_J31442.t1|transcript|transcript:Phatr3_J31442.t1|Coding|1/1|c.398A>G|p.Asn133Ser|398/969|398/969|133/322||	GT:AD:DP:GQ:PL	0/1:11,5:16:99:165,0,987
chr_1	102826	.	A	T	136.77	.	AC=1;AF=0.500;AN=2;BaseQRankSum=0.611;ClippingRankSum=-0.436;DP=20;FS=2.098;MLEAC=1;MLEAF=0.500;MQ=60.00;MQ0=0;MQRankSum=-1.047;QD=6.84;ReadPosRankSum=-0.087;ANN=T|synonymous_variant|LOW|CDS:Phatr3_J31442.p1|Gene_transcript:Phatr3_J31442.t1|transcript|transcript:Phatr3_J31442.t1|Coding|1/1|c.405A>T|p.Ser135Ser|405/969|405/969|135/322||	GT:AD:DP:GQ:PL	0/1:15,5:20:99:165,0,987
chr_1	102862	.	C	T	567.77	.	AC=1;AF=0.500;AN=2;BaseQRankSum=1.102;ClippingRankSum=-0.167;DP=23;FS=0.000;MLEAC=1;MLEAF=0.500;MQ=60.00;MQ0=0;MQRankSum=0.501;QD=24.69;ReadPosRankSum=-0.234;ANN=T|synonymous_variant|LOW|CDS:Phatr3_J31442.p1|Gene_transcript:Phatr3_J31442.t1|transcript|transcript:Phatr3_J31442.t1|Coding|1/1|c.441C>T|p.Ile147Ile|441/969|441/969|147/322||	GT:AD:DP:GQ:PL	0/1:7,16:23:99:596,0,218
chr_1	103012	.	T	C	308.77	.	AC=1;AF=0.500;AN=2;BaseQRankSum=-0.902;ClippingRankSum=1.474;DP=30;FS=0.000;MLEAC=1;MLEAF=0.500;MQ=60.00;MQ0=0;MQRankSum=0.242;QD=10.29;ReadPosRankSum=-0.858;ANN=C|synonymous_variant|LOW|CDS:Phatr3_J31442.p1|Gene_transcript:Phatr3_J31442.t1|transcript|transcript:Phatr3_J31442.t1|Coding|1/1|c.591T>C|p.Ala197Ala|591/969|591/969|197/322||	GT:AD:DP:GQ:PL	0/1:20,10:30:99:337,0,757
chr_1	103024	.	G	A	531.77	.	AC=1;AF=0.500;AN=2;BaseQRankSum=0.052;ClippingRankSum=0.017;DP=34;FS=2.285;MLEAC=1;MLEAF=0.500;MQ=60.00;MQ0=0;MQRankSum=-0.983;QD=15.64;ReadPosRankSum=-2.812;ANN=A|synonymous_variant|LOW|CDS:Phatr3_J31442.p1|Gene_transcript:Phatr3_J31442.t1|transcript|transcript:Phatr3_J31442.t1|Coding|1/1|c.603G>A|p.Leu201Leu|603/969|603/969|201/322||	GT:AD:DP:GQ:PL	0/1:18,16:34:99:560,0,638
chr_1	103078	.	G	A	515.77	.	AC=1;AF=0.500;AN=2;BaseQRankSum=2.136;ClippingRankSum=0.471;DP=25;FS=1.623;MLEAC=1;MLEAF=0.500;MQ=60.00;MQ0=0;MQRankSum=-0.194;QD=20.63;ReadPosRankSum=0.305;ANN=A|synonymous_variant|LOW|CDS:Phatr3_J31442.p1|Gene_transcript:Phatr3_J31442.t1|transcript|transcript:Phatr3_J31442.t1|Coding|1/1|c.657G>A|p.Gly219Gly|657/969|657/969|219/322||	GT:AD:DP:GQ:PL	0/1:10,15:25:99:544,0,234
chr_1	103198	.	A	C	776.77	.	AC=1;AF=0.500;AN=2;BaseQRankSum=0.198;ClippingRankSum=-0.967;DP=46;FS=6.548;MLEAC=1;MLEAF=0.500;MQ=60.00;MQ0=0;MQRankSum=-0.813;QD=16.89;ReadPosRankSum=0.615;ANN=C|synonymous_variant|LOW|CDS:Phatr3_J31442.p1|Gene_transcript:Phatr3_J31442.t1|transcript|transcript:Phatr3_J31442.t1|Coding|1/1|c.777A>C|p.Pro259Pro|777/969|777/969|259/322||	GT:AD:DP:GQ:PL	0/1:23,23:46:99:805,0,827
chr_1	103287	.	A	G	532.78	.	AC=1;AF=0.500;AN=2;BaseQRankSum=-0.224;ClippingRankSum=-1.863;DP=17;FS=0.000;MLEAC=1;MLEAF=0.500;MQ=60.00;MQ0=0;MQRankSum=0.373;QD=31.34;ReadPosRankSum=1.714;ANN=G|missense_variant|MODERATE|CDS:Phatr3_J31442.p1|Gene_transcript:Phatr3_J31442.t1|transcript|transcript:Phatr3_J31442.t1|Coding|1/1|c.866A>G|p.Lys289Arg|866/969|866/969|289/322||	GT:AD:DP:GQ:PL	0/1:2,15:17:27:561,0,27
chr_1	103436	.	A	T	188.77	.	AC=1;AF=0.500;AN=2;BaseQRankSum=0.058;ClippingRankSum=1.908;DP=26;FS=1.820;MLEAC=1;MLEAF=0.500;MQ=60.00;MQ0=0;MQRankSum=-0.809;QD=7.26;ReadPosRankSum=0.058;ANN=T|intergenic_region|MODIFIER|CDS:Phatr3_J31442.p1-gene:Phatr3_J42451|Gene_transcript:Phatr3_J31442.t1-gene:Phatr3_J42451|intergenic_region|Gene_transcript:Phatr3_J31442.t1-gene:Phatr3_J42451|||||||||	GT:AD:DP:GQ:PL	0/1:19,7:26:99:217,0,693
chr_1	103480	.	C	T	366.77	.	AC=1;AF=0.500;AN=2;BaseQRankSum=-0.085;ClippingRankSum=1.606;DP=13;FS=3.041;MLEAC=1;MLEAF=0.500;MQ=60.00;MQ0=0;MQRankSum=-0.592;QD=28.21;ReadPosRankSum=-0.423;ANN=T|intergenic_region|MODIFIER|CDS:Phatr3_J31442.p1-gene:Phatr3_J42451|Gene_transcript:Phatr3_J31442.t1-gene:Phatr3_J42451|intergenic_region|Gene_transcript:Phatr3_J31442.t1-gene:Phatr3_J42451|||||||||	GT:AD:DP:GQ:PL	0/1:3,10:13:99:395,0,346
chr_1	103483	.	T	C	60.77	.	AC=1;AF=0.500;AN=2;BaseQRankSum=2.034;ClippingRankSum=-0.925;DP=12;FS=2.932;MLEAC=1;MLEAF=0.500;MQ=60.00;MQ0=0;MQRankSum=0.555;QD=5.06;ReadPosRankSum=0.370;ANN=C|intergenic_region|MODIFIER|CDS:Phatr3_J31442.p1-gene:Phatr3_J42451|Gene_transcript:Phatr3_J31442.t1-gene:Phatr3_J42451|intergenic_region|Gene_transcript:Phatr3_J31442.t1-gene:Phatr3_J42451|||||||||	GT:AD:DP:GQ:PL	0/1:9,3:12:89:89,0,1094
chr_1	103490	.	A	C	366.77	.	AC=1;AF=0.500;AN=2;BaseQRankSum=0.382;ClippingRankSum=1.377;DP=11;FS=0.000;MLEAC=1;MLEAF=0.500;MQ=60.00;MQ0=0;MQRankSum=-0.382;QD=33.34;ReadPosRankSum=-0.566;ANN=C|intergenic_region|MODIFIER|CDS:Phatr3_J31442.p1-gene:Phatr3_J42451|Gene_transcript:Phatr3_J31442.t1-gene:Phatr3_J42451|intergenic_region|Gene_transcript:Phatr3_J31442.t1-gene:Phatr3_J42451|||||||||	GT:AD:DP:GQ:PL	0/1:3,8:11:99:395,0,346
chr_1	103518	.	A	G	142.77	.	AC=1;AF=0.500;AN=2;BaseQRankSum=-0.437;ClippingRankSum=0.533;DP=13;FS=9.792;MLEAC=1;MLEAF=0.500;MQ=60.00;MQ0=0;MQRankSum=0.000;QD=10.98;ReadPosRankSum=0.271;ANN=G|intergenic_region|MODIFIER|CDS:Phatr3_J31442.p1-gene:Phatr3_J42451|Gene_transcript:Phatr3_J31442.t1-gene:Phatr3_J42451|intergenic_region|Gene_transcript:Phatr3_J31442.t1-gene:Phatr3_J42451|||||||||	GT:AD:DP:GQ:PL	0/1:8,5:13:99:171,0,297
chr_1	103573	.	C	T	212.77	.	AC=1;AF=0.500;AN=2;BaseQRankSum=-0.272;ClippingRankSum=-0.362;DP=18;FS=8.495;MLEAC=1;MLEAF=0.500;MQ=60.00;MQ0=0;MQRankSum=1.268;QD=11.82;ReadPosRankSum=0.996;ANN=T|intergenic_region|MODIFIER|CDS:Phatr3_J31442.p1-gene:Phatr3_J42451|Gene_transcript:Phatr3_J31442.t1-gene:Phatr3_J42451|intergenic_region|Gene_transcript:Phatr3_J31442.t1-gene:Phatr3_J42451|||||||||	GT:AD:DP:GQ:PL	0/1:11,7:18:99:241,0,400
chr_1	103695	.	C	A	356.77	.	AC=1;AF=0.500;AN=2;BaseQRankSum=1.437;ClippingRankSum=1.268;DP=13;FS=2.522;MLEAC=1;MLEAF=0.500;MQ=60.00;MQ0=0;MQRankSum=-0.761;QD=27.44;ReadPosRankSum=1.099;ANN=A|intergenic_region|MODIFIER|CDS:Phatr3_J31442.p1-gene:Phatr3_J42451|Gene_transcript:Phatr3_J31442.t1-gene:Phatr3_J42451|intergenic_region|Gene_transcript:Phatr3_J31442.t1-gene:Phatr3_J42451|||||||||	GT:AD:DP:GQ:PL	0/1:3,10:13:56:385,0,56
chr_1	103744	.	T	A	244.77	.	AC=1;AF=0.500;AN=2;BaseQRankSum=0.299;ClippingRankSum=1.670;DP=14;FS=23.314;MLEAC=1;MLEAF=0.500;MQ=60.00;MQ0=0;MQRankSum=-0.299;QD=17.48;ReadPosRankSum=0.201;ANN=A|intergenic_region|MODIFIER|CDS:Phatr3_J31442.p1-gene:Phatr3_J42451|Gene_transcript:Phatr3_J31442.t1-gene:Phatr3_J42451|intergenic_region|Gene_transcript:Phatr3_J31442.t1-gene:Phatr3_J42451|||||||||	GT:AD:DP:GQ:PL	0/1:7,7:14:99:273,0,534
chr_1	103751	.	T	C	244.77	.	AC=1;AF=0.500;AN=2;BaseQRankSum=0.068;ClippingRankSum=1.524;DP=14;FS=23.314;MLEAC=1;MLEAF=0.500;MQ=60.00;MQ0=0;MQRankSum=-0.421;QD=17.48;ReadPosRankSum=-0.780;ANN=C|intergenic_region|MODIFIER|CDS:Phatr3_J31442.p1-gene:Phatr3_J42451|Gene_transcript:Phatr3_J31442.t1-gene:Phatr3_J42451|intergenic_region|Gene_transcript:Phatr3_J31442.t1-gene:Phatr3_J42451|||||||||	GT:AD:DP:GQ:PL	0/1:7,7:14:99:273,0,534
chr_1	103873	.	C	T	816.78	.	AC=2;AF=1.00;AN=2;BaseQRankSum=1.419;ClippingRankSum=-0.630;DP=22;FS=3.882;MLEAC=2;MLEAF=1.00;MQ=60.00;MQ0=0;MQRankSum=0.788;QD=30.95;ReadPosRankSum=0.315;ANN=T|intergenic_region|MODIFIER|CDS:Phatr3_J31442.p1-gene:Phatr3_J42451|Gene_transcript:Phatr3_J31442.t1-gene:Phatr3_J42451|intergenic_region|Gene_transcript:Phatr3_J31442.t1-gene:Phatr3_J42451|||||||||	GT:AD:DP:GQ:PL	1/1:1,21:22:27:845,27,0
chr_1	105302	.	A	G	156.77	.	AC=1;AF=0.500;AN=2;BaseQRankSum=0.110;ClippingRankSum=0.330;DP=33;FS=21.408;MLEAC=1;MLEAF=0.500;MQ=60.00;MQ0=0;MQRankSum=-0.374;QD=4.75;ReadPosRankSum=-1.035;ANN=G|synonymous_variant|LOW|CDS:Phatr3_J42451.p1|Gene_transcript:Phatr3_J42451.t1|transcript|transcript:Phatr3_J42451.t1|Coding|1/2|c.531A>G|p.Leu177Leu|531/2022|531/2022|177/673||	GT:AD:DP:GQ:PL	0/1:26,7:33:99:185,0,1002
chr_1	105314	.	C	T	48.77	.	AC=1;AF=0.500;AN=2;BaseQRankSum=-0.032;ClippingRankSum=-0.285;DP=29;FS=16.811;MLEAC=1;MLEAF=0.500;MQ=60.00;MQ0=0;MQRankSum=0.411;QD=1.68;ReadPosRankSum=0.411;ANN=T|synonymous_variant|LOW|CDS:Phatr3_J42451.p1|Gene_transcript:Phatr3_J42451.t1|transcript|transcript:Phatr3_J42451.t1|Coding|1/2|c.543C>T|p.Ala181Ala|543/2022|543/2022|181/673||	GT:AD:DP:GQ:PL	0/1:25,4:29:77:77,0,966
chr_1	105384	.	A	G	121.77	.	AC=1;AF=0.500;AN=2;BaseQRankSum=-0.782;ClippingRankSum=0.782;DP=24;FS=8.980;MLEAC=1;MLEAF=0.500;MQ=60.00;MQ0=0;MQRankSum=0.498;QD=5.07;ReadPosRankSum=0.000;ANN=G|missense_variant|MODERATE|CDS:Phatr3_J42451.p1|Gene_transcript:Phatr3_J42451.t1|transcript|transcript:Phatr3_J42451.t1|Coding|1/2|c.613A>G|p.Ile205Val|613/2022|613/2022|205/673||	GT:AD:DP:GQ:PL	0/1:19,5:24:99:150,0,1516
chr_1	105389	.	G	A	121.77	.	AC=1;AF=0.500;AN=2;BaseQRankSum=2.140;ClippingRankSum=0.577;DP=25;FS=9.468;MLEAC=1;MLEAF=0.500;MQ=60.00;MQ0=0;MQRankSum=1.257;QD=4.87;ReadPosRankSum=0.034;ANN=A|synonymous_variant|LOW|CDS:Phatr3_J42451.p1|Gene_transcript:Phatr3_J42451.t1|transcript|transcript:Phatr3_J42451.t1|Coding|1/2|c.618G>A|p.Ser206Ser|618/2022|618/2022|206/673||	GT:AD:DP:GQ:PL	0/1:20,5:25:99:150,0,1516
chr_1	105483	.	T	C	104.77	.	AC=1;AF=0.500;AN=2;BaseQRankSum=2.153;ClippingRankSum=0.156;DP=27;FS=13.278;MLEAC=1;MLEAF=0.500;MQ=60.00;MQ0=0;MQRankSum=-0.718;QD=3.88;ReadPosRankSum=-0.406;ANN=C|synonymous_variant|LOW|CDS:Phatr3_J42451.p1|Gene_transcript:Phatr3_J42451.t1|transcript|transcript:Phatr3_J42451.t1|Coding|1/2|c.712T>C|p.Leu238Leu|712/2022|712/2022|238/673||	GT:AD:DP:GQ:PL	0/1:22,5:27:99:133,0,836
chr_1	105551	.	T	C	245.77	.	AC=1;AF=0.500;AN=2;BaseQRankSum=-1.528;ClippingRankSum=-1.741;DP=21;FS=1.740;MLEAC=1;MLEAF=0.500;MQ=60.00;MQ0=0;MQRankSum=-0.391;QD=11.70;ReadPosRankSum=1.741;ANN=C|synonymous_variant|LOW|CDS:Phatr3_J42451.p1|Gene_transcript:Phatr3_J42451.t1|transcript|transcript:Phatr3_J42451.t1|Coding|1/2|c.780T>C|p.His260His|780/2022|780/2022|260/673||	GT:AD:DP:GQ:PL	0/1:12,9:21:99:274,0,439
chr_1	105589	.	A	G	142.77	.	AC=1;AF=0.500;AN=2;BaseQRankSum=0.195;ClippingRankSum=-2.686;DP=21;FS=4.419;MLEAC=1;MLEAF=0.500;MQ=60.00;MQ0=0;MQRankSum=0.117;QD=6.80;ReadPosRankSum=-1.985;ANN=G|missense_variant|MODERATE|CDS:Phatr3_J42451.p1|Gene_transcript:Phatr3_J42451.t1|transcript|transcript:Phatr3_J42451.t1|Coding|1/2|c.818A>G|p.Glu273Gly|818/2022|818/2022|273/673||	GT:AD:DP:GQ:PL	0/1:15,6:21:99:171,0,509
chr_1	105803	.	A	G	56.77	.	AC=1;AF=0.500;AN=2;BaseQRankSum=0.690;ClippingRankSum=-0.690;DP=18;FS=0.000;MLEAC=1;MLEAF=0.500;MQ=60.00;MQ0=0;MQRankSum=-0.478;QD=3.15;ReadPosRankSum=0.584;ANN=G|synonymous_variant|LOW|CDS:Phatr3_J42451.p1|Gene_transcript:Phatr3_J42451.t1|transcript|transcript:Phatr3_J42451.t1|Coding|1/2|c.1032A>G|p.Val344Val|1032/2022|1032/2022|344/673||	GT:AD:DP:GQ:PL	0/1:14,4:18:85:85,0,479
chr_1	105891	.	T	C	203.77	.	AC=1;AF=0.500;AN=2;BaseQRankSum=0.775;ClippingRankSum=-2.538;DP=22;FS=12.811;MLEAC=1;MLEAF=0.500;MQ=60.00;MQ0=0;MQRankSum=1.762;QD=9.26;ReadPosRankSum=1.551;ANN=C|synonymous_variant|LOW|CDS:Phatr3_J42451.p1|Gene_transcript:Phatr3_J42451.t1|transcript|transcript:Phatr3_J42451.t1|Coding|1/2|c.1120T>C|p.Leu374Leu|1120/2022|1120/2022|374/673||	GT:AD:DP:GQ:PL	0/1:15,7:22:99:232,0,538
chr_1	105914	.	C	T	446.77	.	AC=1;AF=0.500;AN=2;BaseQRankSum=2.086;ClippingRankSum=-1.796;DP=24;FS=31.910;MLEAC=1;MLEAF=0.500;MQ=60.00;MQ0=0;MQRankSum=-0.463;QD=18.62;ReadPosRankSum=1.333;ANN=T|synonymous_variant|LOW|CDS:Phatr3_J42451.p1|Gene_transcript:Phatr3_J42451.t1|transcript|transcript:Phatr3_J42451.t1|Coding|1/2|c.1143C>T|p.Cys381Cys|1143/2022|1143/2022|381/673||	GT:AD:DP:GQ:PL	0/1:11,13:24:99:475,0,380
chr_1	105995	.	A	G	277.77	.	AC=1;AF=0.500;AN=2;BaseQRankSum=0.382;ClippingRankSum=0.715;DP=11;FS=22.175;MLEAC=1;MLEAF=0.500;MQ=60.00;MQ0=0;MQRankSum=-1.106;QD=25.25;ReadPosRankSum=0.000;ANN=G|synonymous_variant|LOW|CDS:Phatr3_J42451.p1|Gene_transcript:Phatr3_J42451.t1|transcript|transcript:Phatr3_J42451.t1|Coding|1/2|c.1224A>G|p.Val408Val|1224/2022|1224/2022|408/673||	GT:AD:DP:GQ:PL	0/1:3,8:11:90:306,0,90
chr_1	106047	.	A	G	143.77	.	AC=1;AF=0.500;AN=2;BaseQRankSum=-0.387;ClippingRankSum=-1.532;DP=11;FS=0.000;MLEAC=1;MLEAF=0.500;MQ=60.00;MQ0=0;MQRankSum=-0.387;QD=13.07;ReadPosRankSum=1.408;ANN=G|intron_variant|MODIFIER|CDS:Phatr3_J42451.p1|Gene_transcript:Phatr3_J42451.t1|transcript|transcript:Phatr3_J42451.t1|Coding|1/1|c.1264+12A>G||||||	GT:AD:DP:GQ:PL	0/1:6,5:11:99:172,0,219
chr_1	106107	.	T	G	344.77	.	AC=1;AF=0.500;AN=2;BaseQRankSum=-0.800;ClippingRankSum=-0.800;DP=28;FS=5.969;MLEAC=1;MLEAF=0.500;MQ=60.00;MQ0=0;MQRankSum=-0.235;QD=12.31;ReadPosRankSum=0.188;ANN=G|intron_variant|MODIFIER|CDS:Phatr3_J42451.p1|Gene_transcript:Phatr3_J42451.t1|transcript|transcript:Phatr3_J42451.t1|Coding|1/1|c.1265-23T>G||||||	GT:AD:DP:GQ:PL	0/1:17,11:28:99:373,0,614
chr_1	106210	.	T	C	142.77	.	AC=1;AF=0.500;AN=2;BaseQRankSum=0.685;ClippingRankSum=1.318;DP=17;FS=0.000;MLEAC=1;MLEAF=0.500;MQ=60.00;MQ0=0;MQRankSum=-1.001;QD=8.40;ReadPosRankSum=-0.053;ANN=C|synonymous_variant|LOW|CDS:Phatr3_J42451.p1|Gene_transcript:Phatr3_J42451.t1|transcript|transcript:Phatr3_J42451.t1|Coding|2/2|c.1345T>C|p.Leu449Leu|1345/2022|1345/2022|449/673||	GT:AD:DP:GQ:PL	0/1:12,5:17:99:171,0,1293
chr_1	106212	.	G	A	142.77	.	AC=1;AF=0.500;AN=2;BaseQRankSum=0.791;ClippingRankSum=1.318;DP=17;FS=0.000;MLEAC=1;MLEAF=0.500;MQ=60.00;MQ0=0;MQRankSum=-0.685;QD=8.40;ReadPosRankSum=-0.474;ANN=A|synonymous_variant|LOW|CDS:Phatr3_J42451.p1|Gene_transcript:Phatr3_J42451.t1|transcript|transcript:Phatr3_J42451.t1|Coding|2/2|c.1347G>A|p.Leu449Leu|1347/2022|1347/2022|449/673||	GT:AD:DP:GQ:PL	0/1:12,5:17:99:171,0,1293
chr_1	106220	.	C	A	311.77	.	AC=1;AF=0.500;AN=2;BaseQRankSum=0.429;ClippingRankSum=-2.021;DP=15;FS=0.000;MLEAC=1;MLEAF=0.500;MQ=60.00;MQ0=0;MQRankSum=-1.164;QD=20.78;ReadPosRankSum=1.776;ANN=A|missense_variant|MODERATE|CDS:Phatr3_J42451.p1|Gene_transcript:Phatr3_J42451.t1|transcript|transcript:Phatr3_J42451.t1|Coding|2/2|c.1355C>A|p.Thr452Lys|1355/2022|1355/2022|452/673||	GT:AD:DP:GQ:PL	0/1:5,10:15:99:340,0,570
chr_1	106338	.	C	T	396.77	.	AC=1;AF=0.500;AN=2;BaseQRankSum=0.921;ClippingRankSum=-0.415;DP=28;FS=1.515;MLEAC=1;MLEAF=0.500;MQ=60.00;MQ0=0;MQRankSum=1.060;QD=14.17;ReadPosRankSum=2.165;ANN=T|synonymous_variant|LOW|CDS:Phatr3_J42451.p1|Gene_transcript:Phatr3_J42451.t1|transcript|transcript:Phatr3_J42451.t1|Coding|2/2|c.1473C>T|p.Ile491Ile|1473/2022|1473/2022|491/673||	GT:AD:DP:GQ:PL	0/1:15,13:28:99:425,0,545
chr_1	106358	.	G	A	469.77	.	AC=1;AF=0.500;AN=2;BaseQRankSum=-0.903;ClippingRankSum=-1.683;DP=27;FS=1.574;MLEAC=1;MLEAF=0.500;MQ=60.00;MQ0=0;MQRankSum=0.903;QD=17.40;ReadPosRankSum=-1.147;ANN=A|missense_variant|MODERATE|CDS:Phatr3_J42451.p1|Gene_transcript:Phatr3_J42451.t1|transcript|transcript:Phatr3_J42451.t1|Coding|2/2|c.1493G>A|p.Gly498Asp|1493/2022|1493/2022|498/673||	GT:AD:DP:GQ:PL	0/1:12,15:27:99:498,0,424
chr_1	106380	.	A	C	313.77	.	AC=1;AF=0.500;AN=2;BaseQRankSum=1.175;ClippingRankSum=2.757;DP=28;FS=9.416;MLEAC=1;MLEAF=0.500;MQ=60.00;MQ0=0;MQRankSum=-0.695;QD=11.21;ReadPosRankSum=-0.408;ANN=C|synonymous_variant|LOW|CDS:Phatr3_J42451.p1|Gene_transcript:Phatr3_J42451.t1|transcript|transcript:Phatr3_J42451.t1|Coding|2/2|c.1515A>C|p.Val505Val|1515/2022|1515/2022|505/673||	GT:AD:DP:GQ:PL	0/1:18,10:28:99:342,0,665
chr_1	106449	.	G	A	128.77	.	AC=1;AF=0.500;AN=2;BaseQRankSum=-1.362;ClippingRankSum=3.309;DP=21;FS=2.057;MLEAC=1;MLEAF=0.500;MQ=60.00;MQ0=0;MQRankSum=0.195;QD=6.13;ReadPosRankSum=-1.985;ANN=A|synonymous_variant|LOW|CDS:Phatr3_J42451.p1|Gene_transcript:Phatr3_J42451.t1|transcript|transcript:Phatr3_J42451.t1|Coding|2/2|c.1584G>A|p.Ala528Ala|1584/2022|1584/2022|528/673||	GT:AD:DP:GQ:PL	0/1:15,6:21:99:157,0,569
chr_1	106485	.	C	G	294.77	.	AC=1;AF=0.500;AN=2;BaseQRankSum=1.671;ClippingRankSum=0.532;DP=20;FS=0.000;MLEAC=1;MLEAF=0.500;MQ=60.00;MQ0=0;MQRankSum=-0.836;QD=14.74;ReadPosRankSum=0.608;ANN=G|synonymous_variant|LOW|CDS:Phatr3_J42451.p1|Gene_transcript:Phatr3_J42451.t1|transcript|transcript:Phatr3_J42451.t1|Coding|2/2|c.1620C>G|p.Ala540Ala|1620/2022|1620/2022|540/673||	GT:AD:DP:GQ:PL	0/1:11,9:20:99:323,0,383
chr_1	106750	.	A	G	249.77	.	AC=1;AF=0.500;AN=2;BaseQRankSum=-0.289;ClippingRankSum=-2.023;DP=19;FS=18.921;MLEAC=1;MLEAF=0.500;MQ=60.00;MQ0=0;MQRankSum=0.537;QD=13.15;ReadPosRankSum=1.115;ANN=G|missense_variant|MODERATE|CDS:Phatr3_J42451.p1|Gene_transcript:Phatr3_J42451.t1|transcript|transcript:Phatr3_J42451.t1|Coding|2/2|c.1885A>G|p.Met629Val|1885/2022|1885/2022|629/673||	GT:AD:DP:GQ:PL	0/1:11,8:19:99:278,0,401
chr_1	107424	.	C	A	375.77	.	AC=1;AF=0.500;AN=2;BaseQRankSum=0.653;ClippingRankSum=-0.050;DP=17;FS=0.000;MLEAC=1;MLEAF=0.500;MQ=60.00;MQ0=0;MQRankSum=-1.457;QD=22.10;ReadPosRankSum=-0.251;ANN=A|missense_variant|MODERATE|CDS:Phatr3_J42452.p1|Gene_transcript:Phatr3_J42452.t1|transcript|transcript:Phatr3_J42452.t1|Coding|1/1|c.444G>T|p.Glu148Asp|444/666|444/666|148/221||	GT:AD:DP:GQ:PL	0/1:6,11:17:99:404,0,177
chr_1	107496	.	G	A	800.77	.	AC=1;AF=0.500;AN=2;BaseQRankSum=0.936;ClippingRankSum=-1.852;DP=33;FS=1.423;MLEAC=1;MLEAF=0.500;MQ=60.00;MQ0=0;MQRankSum=-0.554;QD=24.27;ReadPosRankSum=1.738;ANN=A|synonymous_variant|LOW|CDS:Phatr3_J42452.p1|Gene_transcript:Phatr3_J42452.t1|transcript|transcript:Phatr3_J42452.t1|Coding|1/1|c.372C>T|p.Thr124Thr|372/666|372/666|124/221||	GT:AD:DP:GQ:PL	0/1:11,22:33:99:829,0,347
chr_1	107544	.	A	G	441.77	.	AC=1;AF=0.500;AN=2;BaseQRankSum=2.404;ClippingRankSum=-3.005;DP=22;FS=3.821;MLEAC=1;MLEAF=0.500;MQ=60.00;MQ0=0;MQRankSum=0.200;QD=20.08;ReadPosRankSum=-0.935;ANN=G|synonymous_variant|LOW|CDS:Phatr3_J42452.p1|Gene_transcript:Phatr3_J42452.t1|transcript|transcript:Phatr3_J42452.t1|Coding|1/1|c.324T>C|p.Asp108Asp|324/666|324/666|108/221||	GT:AD:DP:GQ:PL	0/1:9,13:22:99:470,0,302
chr_1	107634	.	A	G	351.77	.	AC=1;AF=0.500;AN=2;BaseQRankSum=-0.050;ClippingRankSum=-0.452;DP=17;FS=0.000;MLEAC=1;MLEAF=0.500;MQ=60.00;MQ0=0;MQRankSum=-0.653;QD=20.69;ReadPosRankSum=-0.653;ANN=G|synonymous_variant|LOW|CDS:Phatr3_J42452.p1|Gene_transcript:Phatr3_J42452.t1|transcript|transcript:Phatr3_J42452.t1|Coding|1/1|c.234T>C|p.Thr78Thr|234/666|234/666|78/221||	GT:AD:DP:GQ:PL	0/1:6,11:17:99:380,0,203
chr_1	107679	.	G	T	370.77	.	AC=1;AF=0.500;AN=2;BaseQRankSum=-0.079;ClippingRankSum=0.159;DP=32;FS=0.000;MLEAC=1;MLEAF=0.500;MQ=60.00;MQ0=0;MQRankSum=0.555;QD=11.59;ReadPosRankSum=-0.674;ANN=T|missense_variant|MODERATE|CDS:Phatr3_J42452.p1|Gene_transcript:Phatr3_J42452.t1|transcript|transcript:Phatr3_J42452.t1|Coding|1/1|c.189C>A|p.Ser63Arg|189/666|189/666|63/221||	GT:AD:DP:GQ:PL	0/1:21,11:32:99:399,0,1627
chr_1	107682	.	G	A	370.77	.	AC=1;AF=0.500;AN=2;BaseQRankSum=0.198;ClippingRankSum=-0.278;DP=32;FS=0.000;MLEAC=1;MLEAF=0.500;MQ=60.00;MQ0=0;MQRankSum=0.436;QD=11.59;ReadPosRankSum=-0.992;ANN=A|synonymous_variant|LOW|CDS:Phatr3_J42452.p1|Gene_transcript:Phatr3_J42452.t1|transcript|transcript:Phatr3_J42452.t1|Coding|1/1|c.186C>T|p.Arg62Arg|186/666|186/666|62/221||	GT:AD:DP:GQ:PL	0/1:21,11:32:99:399,0,1627
chr_1	107728	.	C	T	478.77	.	AC=1;AF=0.500;AN=2;BaseQRankSum=-0.220;ClippingRankSum=-1.228;DP=23;FS=3.796;MLEAC=1;MLEAF=0.500;MQ=60.00;MQ0=0;MQRankSum=-0.031;QD=20.82;ReadPosRankSum=-0.409;ANN=T|missense_variant|MODERATE|CDS:Phatr3_J42452.p1|Gene_transcript:Phatr3_J42452.t1|transcript|transcript:Phatr3_J42452.t1|Coding|1/1|c.140G>A|p.Arg47His|140/666|140/666|47/221||	GT:AD:DP:GQ:PL	0/1:9,14:23:99:507,0,295
chr_1	107831	.	C	G	222.77	.	AC=1;AF=0.500;AN=2;BaseQRankSum=-0.278;ClippingRankSum=0.278;DP=11;FS=6.264;MLEAC=1;MLEAF=0.500;MQ=60.00;MQ0=0;MQRankSum=-0.278;QD=20.25;ReadPosRankSum=0.000;ANN=G|missense_variant|MODERATE|CDS:Phatr3_J42452.p1|Gene_transcript:Phatr3_J42452.t1|transcript|transcript:Phatr3_J42452.t1|Coding|1/1|c.37G>C|p.Gly13Arg|37/666|37/666|13/221||	GT:AD:DP:GQ:PL	0/1:4,7:11:99:251,0,128
chr_1	107910	.	T	A	273.77	.	AC=1;AF=0.500;AN=2;BaseQRankSum=0.529;ClippingRankSum=-0.241;DP=17;FS=2.392;MLEAC=1;MLEAF=0.500;MQ=60.00;MQ0=0;MQRankSum=-0.241;QD=16.10;ReadPosRankSum=-0.241;ANN=A|intergenic_region|MODIFIER|CDS:Phatr3_J42452.p1-gene:Phatr3_EG02462|Gene_transcript:Phatr3_J42452.t1-gene:Phatr3_EG02462|intergenic_region|Gene_transcript:Phatr3_J42452.t1-gene:Phatr3_EG02462|||||||||	GT:AD:DP:GQ:PL	0/1:9,8:17:99:302,0,647
chr_1	107917	.	A	G	273.77	.	AC=1;AF=0.500;AN=2;BaseQRankSum=0.868;ClippingRankSum=-0.174;DP=15;FS=0.000;MLEAC=1;MLEAF=0.500;MQ=60.00;MQ0=0;MQRankSum=-1.562;QD=18.25;ReadPosRankSum=-0.521;ANN=G|intergenic_region|MODIFIER|CDS:Phatr3_J42452.p1-gene:Phatr3_EG02462|Gene_transcript:Phatr3_J42452.t1-gene:Phatr3_EG02462|intergenic_region|Gene_transcript:Phatr3_J42452.t1-gene:Phatr3_EG02462|||||||||	GT:AD:DP:GQ:PL	0/1:8,7:15:99:302,0,647
chr_1	108289	.	C	G	115.77	.	AC=1;AF=0.500;AN=2;BaseQRankSum=1.159;ClippingRankSum=-1.652;DP=9;FS=13.222;MLEAC=1;MLEAF=0.500;MQ=60.00;MQ0=0;MQRankSum=-0.361;QD=12.86;ReadPosRankSum=-1.159;ANN=G|intergenic_region|MODIFIER|CDS:Phatr3_J42452.p1-gene:Phatr3_EG02462|Gene_transcript:Phatr3_J42452.t1-gene:Phatr3_EG02462|intergenic_region|Gene_transcript:Phatr3_J42452.t1-gene:Phatr3_EG02462|||||||||	GT:AD:DP:GQ:PL	0/1:5,4:9:99:144,0,162
chr_1	108369	.	G	A	103.77	.	AC=1;AF=0.500;AN=2;BaseQRankSum=1.003;ClippingRankSum=-1.774;DP=13;FS=21.553;MLEAC=1;MLEAF=0.500;MQ=60.00;MQ0=0;MQRankSum=-0.077;QD=7.98;ReadPosRankSum=-0.077;ANN=A|intergenic_region|MODIFIER|CDS:Phatr3_J42452.p1-gene:Phatr3_EG02462|Gene_transcript:Phatr3_J42452.t1-gene:Phatr3_EG02462|intergenic_region|Gene_transcript:Phatr3_J42452.t1-gene:Phatr3_EG02462|||||||||	GT:AD:DP:GQ:PL	0/1:9,4:13:99:132,0,329
chr_1	108614	.	G	A	96.77	.	AC=1;AF=0.500;AN=2;BaseQRankSum=-0.281;ClippingRankSum=-2.840;DP=27;FS=13.900;MLEAC=1;MLEAF=0.500;MQ=60.00;MQ0=0;MQRankSum=0.094;QD=3.58;ReadPosRankSum=0.967;ANN=A|missense_variant|MODERATE|CDS:Phatr3_EG02462.p1|Gene_transcript:Phatr3_EG02462.t1|transcript|transcript:Phatr3_EG02462.t1|Coding|1/2|c.53G>A|p.Gly18Asp|53/1398|53/1398|18/465||	GT:AD:DP:GQ:PL	0/1:22,5:27:99:125,0,822
chr_1	108678	.	G	A	456.77	.	AC=1;AF=0.500;AN=2;BaseQRankSum=0.550;ClippingRankSum=-0.117;DP=35;FS=17.547;MLEAC=1;MLEAF=0.500;MQ=60.00;MQ0=0;MQRankSum=-0.083;QD=13.05;ReadPosRankSum=0.250;ANN=A|synonymous_variant|LOW|CDS:Phatr3_EG02462.p1|Gene_transcript:Phatr3_EG02462.t1|transcript|transcript:Phatr3_EG02462.t1|Coding|1/2|c.117G>A|p.Gln39Gln|117/1398|117/1398|39/465||	GT:AD:DP:GQ:PL	0/1:20,15:35:99:485,0,735
chr_1	108795	.	T	C	607.77	.	AC=1;AF=0.500;AN=2;BaseQRankSum=1.014;ClippingRankSum=-0.500;DP=39;FS=7.713;MLEAC=1;MLEAF=0.500;MQ=60.00;MQ0=0;MQRankSum=-1.670;QD=15.58;ReadPosRankSum=0.671;ANN=C|synonymous_variant|LOW|CDS:Phatr3_EG02462.p1|Gene_transcript:Phatr3_EG02462.t1|transcript|transcript:Phatr3_EG02462.t1|Coding|1/2|c.234T>C|p.His78His|234/1398|234/1398|78/465||	GT:AD:DP:GQ:PL	0/1:23,16:39:99:636,0,1802
chr_1	108804	.	C	G	607.77	.	AC=1;AF=0.500;AN=2;BaseQRankSum=0.278;ClippingRankSum=0.013;DP=41;FS=7.608;MLEAC=1;MLEAF=0.500;MQ=60.00;MQ0=0;MQRankSum=0.146;QD=14.82;ReadPosRankSum=-0.066;ANN=G|synonymous_variant|LOW|CDS:Phatr3_EG02462.p1|Gene_transcript:Phatr3_EG02462.t1|transcript|transcript:Phatr3_EG02462.t1|Coding|1/2|c.243C>G|p.Thr81Thr|243/1398|243/1398|81/465||	GT:AD:DP:GQ:PL	0/1:24,17:41:99:636,0,1802
chr_1	108951	.	T	C	833.77	.	AC=1;AF=0.500;AN=2;BaseQRankSum=1.342;ClippingRankSum=-0.874;DP=43;FS=1.213;MLEAC=1;MLEAF=0.500;MQ=60.00;MQ0=0;MQRankSum=-1.046;QD=19.39;ReadPosRankSum=0.258;ANN=C|intron_variant|MODIFIER|CDS:Phatr3_EG02462.p1|Gene_transcript:Phatr3_EG02462.t1|transcript|transcript:Phatr3_EG02462.t1|Coding|1/1|c.364+26T>C||||||	GT:AD:DP:GQ:PL	0/1:18,25:43:99:862,0,613
chr_1	109420	.	C	T	494.77	.	AC=1;AF=0.500;AN=2;BaseQRankSum=-0.109;ClippingRankSum=0.240;DP=29;FS=20.352;MLEAC=1;MLEAF=0.500;MQ=60.00;MQ0=0;MQRankSum=0.240;QD=17.06;ReadPosRankSum=-1.244;ANN=T|synonymous_variant|LOW|CDS:Phatr3_EG02462.p1|Gene_transcript:Phatr3_EG02462.t1|transcript|transcript:Phatr3_EG02462.t1|Coding|2/2|c.747C>T|p.Pro249Pro|747/1398|747/1398|249/465||	GT:AD:DP:GQ:PL	0/1:14,15:29:99:523,0,510
chr_1	109486	.	T	C	567.77	.	AC=1;AF=0.500;AN=2;BaseQRankSum=2.298;ClippingRankSum=0.766;DP=28;FS=1.520;MLEAC=1;MLEAF=0.500;MQ=60.00;MQ0=0;MQRankSum=-0.487;QD=20.28;ReadPosRankSum=-0.255;ANN=C|synonymous_variant|LOW|CDS:Phatr3_EG02462.p1|Gene_transcript:Phatr3_EG02462.t1|transcript|transcript:Phatr3_EG02462.t1|Coding|2/2|c.813T>C|p.Leu271Leu|813/1398|813/1398|271/465||	GT:AD:DP:GQ:PL	0/1:12,16:28:99:596,0,399
chr_1	109861	.	A	G	108.77	.	AC=1;AF=0.500;AN=2;BaseQRankSum=-0.978;ClippingRankSum=1.670;DP=13;FS=0.000;MLEAC=1;MLEAF=0.500;MQ=60.00;MQ0=0;MQRankSum=-0.696;QD=8.37;ReadPosRankSum=-0.817;ANN=G|synonymous_variant|LOW|CDS:Phatr3_EG02462.p1|Gene_transcript:Phatr3_EG02462.t1|transcript|transcript:Phatr3_EG02462.t1|Coding|2/2|c.1188A>G|p.Ala396Ala|1188/1398|1188/1398|396/465||	GT:AD:DP:GQ:PL	0/1:8,5:13:99:137,0,296
chr_1	109901	.	T	C	43.77	.	AC=1;AF=0.500;AN=2;BaseQRankSum=-0.567;ClippingRankSum=1.071;DP=17;FS=0.000;MLEAC=1;MLEAF=0.500;MQ=60.00;MQ0=0;MQRankSum=0.063;QD=2.57;ReadPosRankSum=-1.575;ANN=C|synonymous_variant|LOW|CDS:Phatr3_EG02462.p1|Gene_transcript:Phatr3_EG02462.t1|transcript|transcript:Phatr3_EG02462.t1|Coding|2/2|c.1228T>C|p.Leu410Leu|1228/1398|1228/1398|410/465||	GT:AD:DP:GQ:PL	0/1:14,3:17:72:72,0,477
chr_1	109927	.	T	C	39.77	.	AC=1;AF=0.500;AN=2;BaseQRankSum=-1.062;ClippingRankSum=1.174;DP=19;FS=5.798;MLEAC=1;MLEAF=0.500;MQ=60.00;MQ0=0;MQRankSum=1.062;QD=2.09;ReadPosRankSum=0.056;ANN=C|synonymous_variant|LOW|CDS:Phatr3_EG02462.p1|Gene_transcript:Phatr3_EG02462.t1|transcript|transcript:Phatr3_EG02462.t1|Coding|2/2|c.1254T>C|p.Asn418Asn|1254/1398|1254/1398|418/465||	GT:AD:DP:GQ:PL	0/1:16,3:19:68:68,0,578
chr_1	110732	.	A	G	466.77	.	AC=1;AF=0.500;AN=2;BaseQRankSum=1.470;ClippingRankSum=0.134;DP=13;FS=11.139;MLEAC=1;MLEAF=0.500;MQ=60.00;MQ0=0;MQRankSum=-0.134;QD=30.92;ReadPosRankSum=0.935;ANN=G|intergenic_region|MODIFIER|CDS:Phatr3_EG02462.p1-gene:Phatr3_EG02453|Gene_transcript:Phatr3_EG02462.t1-gene:Phatr3_EG02453|intergenic_region|Gene_transcript:Phatr3_EG02462.t1-gene:Phatr3_EG02453|||||||||	GT:AD:DP:GQ:PL	0/1:1,12:13:99:495,0,118
chr_1	110742	.	G	T	466.77	.	AC=1;AF=0.500;AN=2;BaseQRankSum=0.650;ClippingRankSum=-0.505;DP=15;FS=26.580;MLEAC=1;MLEAF=0.500;MQ=60.00;MQ0=0;MQRankSum=-1.516;QD=31.12;ReadPosRankSum=1.516;ANN=T|intergenic_region|MODIFIER|CDS:Phatr3_EG02462.p1-gene:Phatr3_EG02453|Gene_transcript:Phatr3_EG02462.t1-gene:Phatr3_EG02453|intergenic_region|Gene_transcript:Phatr3_EG02462.t1-gene:Phatr3_EG02453|||||||||	GT:AD:DP:GQ:PL	0/1:3,12:15:99:495,0,118
chr_1	110771	.	T	G	63.77	.	AC=1;AF=0.500;AN=2;BaseQRankSum=0.740;ClippingRankSum=0.925;DP=12;FS=23.424;MLEAC=1;MLEAF=0.500;MQ=60.00;MQ0=0;MQRankSum=-0.925;QD=5.31;ReadPosRankSum=0.740;ANN=G|synonymous_variant|LOW|CDS:Phatr3_EG02453.p1|Gene_transcript:Phatr3_EG02453.t1|transcript|transcript:Phatr3_EG02453.t1|Coding|1/1|c.24T>G|p.Ala8Ala|24/678|24/678|8/225||	GT:AD:DP:GQ:PL	0/1:9,3:12:92:92,0,349
chr_1	110858	.	A	T	85.77	.	AC=1;AF=0.500;AN=2;BaseQRankSum=0.406;ClippingRankSum=0.406;DP=6;FS=10.000;MLEAC=1;MLEAF=0.500;MQ=60.00;MQ0=0;MQRankSum=0.406;QD=14.29;ReadPosRankSum=-0.406;ANN=T|synonymous_variant|LOW|CDS:Phatr3_EG02453.p1|Gene_transcript:Phatr3_EG02453.t1|transcript|transcript:Phatr3_EG02453.t1|Coding|1/1|c.111A>T|p.Val37Val|111/678|111/678|37/225||	GT:AD:DP:GQ:PL	0/1:3,3:6:99:114,0,238
chr_1	110868	.	C	A	85.77	.	AC=1;AF=0.500;AN=2;BaseQRankSum=0.937;ClippingRankSum=0.000;DP=7;FS=15.441;MLEAC=1;MLEAF=0.500;MQ=60.00;MQ0=0;MQRankSum=0.550;QD=12.25;ReadPosRankSum=-0.937;ANN=A|missense_variant|MODERATE|CDS:Phatr3_EG02453.p1|Gene_transcript:Phatr3_EG02453.t1|transcript|transcript:Phatr3_EG02453.t1|Coding|1/1|c.121C>A|p.Pro41Thr|121/678|121/678|41/225||	GT:AD:DP:GQ:PL	0/1:4,3:7:99:114,0,238
chr_1	111047	.	G	A	95.77	.	AC=1;AF=0.500;AN=2;BaseQRankSum=-0.457;ClippingRankSum=-1.893;DP=15;FS=5.611;MLEAC=1;MLEAF=0.500;MQ=60.00;MQ0=0;MQRankSum=-1.110;QD=6.38;ReadPosRankSum=1.763;ANN=A|synonymous_variant|LOW|CDS:Phatr3_EG02453.p1|Gene_transcript:Phatr3_EG02453.t1|transcript|transcript:Phatr3_EG02453.t1|Coding|1/1|c.300G>A|p.Gln100Gln|300/678|300/678|100/225||	GT:AD:DP:GQ:PL	0/1:11,4:15:99:124,0,413
chr_1	111102	.	A	G	194.77	.	AC=1;AF=0.500;AN=2;BaseQRankSum=1.143;ClippingRankSum=-0.826;DP=24;FS=5.478;MLEAC=1;MLEAF=0.500;MQ=60.00;MQ0=0;MQRankSum=1.842;QD=8.12;ReadPosRankSum=0.762;ANN=G|missense_variant|MODERATE|CDS:Phatr3_EG02453.p1|Gene_transcript:Phatr3_EG02453.t1|transcript|transcript:Phatr3_EG02453.t1|Coding|1/1|c.355A>G|p.Thr119Ala|355/678|355/678|119/225||	GT:AD:DP:GQ:PL	0/1:17,7:24:99:223,0,637
chr_1	111674	.	A	G	632.77	.	AC=1;AF=0.500;AN=2;BaseQRankSum=0.842;ClippingRankSum=0.347;DP=35;FS=1.608;MLEAC=1;MLEAF=0.500;MQ=60.00;MQ0=0;MQRankSum=-1.139;QD=18.08;ReadPosRankSum=0.215;ANN=G|synonymous_variant|LOW|CDS:Phatr3_J31447.p1|Gene_transcript:Phatr3_J31447.t1|transcript|transcript:Phatr3_J31447.t1|Coding|3/3|c.372T>C|p.Asp124Asp|372/390|372/390|124/129||	GT:AD:DP:GQ:PL	0/1:17,18:35:99:661,0,609
chr_1	111740	.	A	C	556.77	.	AC=1;AF=0.500;AN=2;BaseQRankSum=1.323;ClippingRankSum=0.859;DP=28;FS=3.512;MLEAC=1;MLEAF=0.500;MQ=60.00;MQ0=0;MQRankSum=0.209;QD=19.88;ReadPosRankSum=-0.812;ANN=C|splice_region_variant&intron_variant|LOW|CDS:Phatr3_J31447.p1|Gene_transcript:Phatr3_J31447.t1|transcript|transcript:Phatr3_J31447.t1|Coding|2/2|c.310-4T>G||||||	GT:AD:DP:GQ:PL	0/1:12,16:28:99:585,0,387
chr_1	111804	.	C	T	512.77	.	AC=1;AF=0.500;AN=2;BaseQRankSum=1.257;ClippingRankSum=1.286;DP=38;FS=1.293;MLEAC=1;MLEAF=0.500;MQ=60.00;MQ0=0;MQRankSum=0.222;QD=13.49;ReadPosRankSum=-0.813;ANN=T|intron_variant|MODIFIER|CDS:Phatr3_J31447.p1|Gene_transcript:Phatr3_J31447.t1|transcript|transcript:Phatr3_J31447.t1|Coding|2/2|c.309+33G>A||||||	GT:AD:DP:GQ:PL	0/1:22,16:38:99:541,0,785
chr_1	111915	.	A	G	449.77	.	AC=1;AF=0.500;AN=2;BaseQRankSum=0.541;ClippingRankSum=0.170;DP=37;FS=4.887;MLEAC=1;MLEAF=0.500;MQ=60.00;MQ0=0;MQRankSum=-0.541;QD=12.16;ReadPosRankSum=-0.479;ANN=G|synonymous_variant|LOW|CDS:Phatr3_J31447.p1|Gene_transcript:Phatr3_J31447.t1|transcript|transcript:Phatr3_J31447.t1|Coding|2/3|c.231T>C|p.Asp77Asp|231/390|231/390|77/129||	GT:AD:DP:GQ:PL	0/1:22,15:37:99:478,0,798
chr_1	112170	.	T	C	518.77	.	AC=1;AF=0.500;AN=2;BaseQRankSum=-1.602;ClippingRankSum=-0.070;DP=28;FS=5.969;MLEAC=1;MLEAF=0.500;MQ=60.00;MQ0=0;MQRankSum=0.627;QD=18.53;ReadPosRankSum=-1.370;ANN=C|intron_variant|MODIFIER|CDS:Phatr3_J31447.p1|Gene_transcript:Phatr3_J31447.t1|transcript|transcript:Phatr3_J31447.t1|Coding|1/2|c.4-28A>G||||||	GT:AD:DP:GQ:PL	0/1:12,16:28:99:547,0,425
chr_1	112190	.	G	A	470.77	.	AC=1;AF=0.500;AN=2;BaseQRankSum=0.894;ClippingRankSum=0.312;DP=30;FS=3.312;MLEAC=1;MLEAF=0.500;MQ=60.00;MQ0=0;MQRankSum=-0.561;QD=15.69;ReadPosRankSum=0.145;ANN=A|intron_variant|MODIFIER|CDS:Phatr3_J31447.p1|Gene_transcript:Phatr3_J31447.t1|transcript|transcript:Phatr3_J31447.t1|Coding|1/2|c.4-48C>T||||||	GT:AD:DP:GQ:PL	0/1:16,14:30:99:499,0,580
chr_1	112243	.	G	T	530.77	.	AC=1;AF=0.500;AN=2;BaseQRankSum=-0.642;ClippingRankSum=0.151;DP=32;FS=7.503;MLEAC=1;MLEAF=0.500;MQ=60.00;MQ0=0;MQRankSum=0.604;QD=16.59;ReadPosRankSum=0.264;ANN=T|intron_variant|MODIFIER|CDS:Phatr3_J31447.p1|Gene_transcript:Phatr3_J31447.t1|transcript|transcript:Phatr3_J31447.t1|Coding|1/2|c.3+55C>A||||||	GT:AD:DP:GQ:PL	0/1:15,17:32:99:559,0,532
chr_1	112281	.	T	G	598.77	.	AC=1;AF=0.500;AN=2;BaseQRankSum=0.966;ClippingRankSum=0.607;DP=29;FS=12.809;MLEAC=1;MLEAF=0.500;MQ=60.00;MQ0=0;MQRankSum=0.921;QD=20.65;ReadPosRankSum=-0.067;ANN=G|intron_variant|MODIFIER|CDS:Phatr3_J31447.p1|Gene_transcript:Phatr3_J31447.t1|transcript|transcript:Phatr3_J31447.t1|Coding|1/2|c.3+17A>C||||||	GT:AD:DP:GQ:PL	0/1:11,18:29:99:627,0,910
chr_1	112288	.	C	G	429.77	.	AC=1;AF=0.500;AN=2;BaseQRankSum=0.180;ClippingRankSum=-2.032;DP=27;FS=9.864;MLEAC=1;MLEAF=0.500;MQ=60.00;MQ0=0;MQRankSum=0.283;QD=15.92;ReadPosRankSum=-0.026;ANN=G|intron_variant|MODIFIER|CDS:Phatr3_J31447.p1|Gene_transcript:Phatr3_J31447.t1|transcript|transcript:Phatr3_J31447.t1|Coding|1/2|c.3+10G>C||||||	GT:AD:DP:GQ:PL	0/1:18,9:27:99:458,0,1388
chr_1	112313	.	A	G	265.77	.	AC=1;AF=0.500;AN=2;BaseQRankSum=2.051;ClippingRankSum=-0.354;DP=29;FS=8.873;MLEAC=1;MLEAF=0.500;MQ=60.00;MQ0=0;MQRankSum=-1.014;QD=9.16;ReadPosRankSum=-1.108;ANN=G|intergenic_region|MODIFIER|CDS:Phatr3_J31447.p1-gene:Phatr3_J17172|Gene_transcript:Phatr3_J31447.t1-gene:Phatr3_J17172|intergenic_region|Gene_transcript:Phatr3_J31447.t1-gene:Phatr3_J17172|||||||||	GT:AD:DP:GQ:PL	0/1:20,9:29:99:294,0,739
chr_1	112331	.	A	C	293.77	.	AC=1;AF=0.500;AN=2;BaseQRankSum=-0.255;ClippingRankSum=1.743;DP=33;FS=1.414;MLEAC=1;MLEAF=0.500;MQ=60.00;MQ0=0;MQRankSum=0.098;QD=8.90;ReadPosRankSum=-0.411;ANN=C|intergenic_region|MODIFIER|CDS:Phatr3_J31447.p1-gene:Phatr3_J17172|Gene_transcript:Phatr3_J31447.t1-gene:Phatr3_J17172|intergenic_region|Gene_transcript:Phatr3_J31447.t1-gene:Phatr3_J17172|||||||||	GT:AD:DP:GQ:PL	0/1:23,10:33:99:322,0,871
chr_1	112411	.	A	T	449.77	.	AC=1;AF=0.500;AN=2;BaseQRankSum=1.683;ClippingRankSum=0.717;DP=39;FS=0.000;MLEAC=1;MLEAF=0.500;MQ=60.00;MQ0=0;MQRankSum=0.220;QD=11.53;ReadPosRankSum=1.508;ANN=T|intergenic_region|MODIFIER|CDS:Phatr3_J31447.p1-gene:Phatr3_J17172|Gene_transcript:Phatr3_J31447.t1-gene:Phatr3_J17172|intergenic_region|Gene_transcript:Phatr3_J31447.t1-gene:Phatr3_J17172|||||||||	GT:AD:DP:GQ:PL	0/1:25,14:39:99:478,0,862
chr_1	112443	.	C	G	195.77	.	AC=1;AF=0.500;AN=2;BaseQRankSum=0.768;ClippingRankSum=1.771;DP=23;FS=1.824;MLEAC=1;MLEAF=0.500;MQ=60.00;MQ0=0;MQRankSum=1.236;QD=8.51;ReadPosRankSum=-2.238;ANN=G|intergenic_region|MODIFIER|CDS:Phatr3_J31447.p1-gene:Phatr3_J17172|Gene_transcript:Phatr3_J31447.t1-gene:Phatr3_J17172|intergenic_region|Gene_transcript:Phatr3_J31447.t1-gene:Phatr3_J17172|||||||||	GT:AD:DP:GQ:PL	0/1:16,7:23:99:224,0,521
chr_1	112478	.	C	T	95.77	.	AC=1;AF=0.500;AN=2;BaseQRankSum=-0.071;ClippingRankSum=-0.213;DP=24;FS=2.007;MLEAC=1;MLEAF=0.500;MQ=60.00;MQ0=0;MQRankSum=-0.640;QD=3.99;ReadPosRankSum=0.071;ANN=T|intergenic_region|MODIFIER|CDS:Phatr3_J31447.p1-gene:Phatr3_J17172|Gene_transcript:Phatr3_J31447.t1-gene:Phatr3_J17172|intergenic_region|Gene_transcript:Phatr3_J31447.t1-gene:Phatr3_J17172|||||||||	GT:AD:DP:GQ:PL	0/1:19,5:24:99:124,0,700
chr_1	112549	.	A	T	571.77	.	AC=1;AF=0.500;AN=2;BaseQRankSum=1.299;ClippingRankSum=-1.775;DP=36;FS=17.231;MLEAC=1;MLEAF=0.500;MQ=60.00;MQ0=0;MQRankSum=0.761;QD=15.88;ReadPosRankSum=0.000;ANN=T|intergenic_region|MODIFIER|CDS:Phatr3_J31447.p1-gene:Phatr3_J17172|Gene_transcript:Phatr3_J31447.t1-gene:Phatr3_J17172|intergenic_region|Gene_transcript:Phatr3_J31447.t1-gene:Phatr3_J17172|||||||||	GT:AD:DP:GQ:PL	0/1:19,17:36:99:600,0,695
chr_1	112562	.	T	A	733.77	.	AC=1;AF=0.500;AN=2;BaseQRankSum=-0.782;ClippingRankSum=1.303;DP=37;FS=17.493;MLEAC=1;MLEAF=0.500;MQ=60.00;MQ0=0;MQRankSum=0.506;QD=19.83;ReadPosRankSum=1.180;ANN=A|intergenic_region|MODIFIER|CDS:Phatr3_J31447.p1-gene:Phatr3_J17172|Gene_transcript:Phatr3_J31447.t1-gene:Phatr3_J17172|intergenic_region|Gene_transcript:Phatr3_J31447.t1-gene:Phatr3_J17172|||||||||	GT:AD:DP:GQ:PL	0/1:16,21:37:99:762,0,538
chr_1	112664	.	A	T	235.77	.	AC=1;AF=0.500;AN=2;BaseQRankSum=-0.485;ClippingRankSum=-0.916;DP=26;FS=19.521;MLEAC=1;MLEAF=0.500;MQ=60.00;MQ0=0;MQRankSum=1.024;QD=9.07;ReadPosRankSum=1.186;ANN=T|intergenic_region|MODIFIER|CDS:Phatr3_J31447.p1-gene:Phatr3_J17172|Gene_transcript:Phatr3_J31447.t1-gene:Phatr3_J17172|intergenic_region|Gene_transcript:Phatr3_J31447.t1-gene:Phatr3_J17172|||||||||	GT:AD:DP:GQ:PL	0/1:17,9:26:99:264,0,617
chr_1	112694	.	A	T	734.77	.	AC=1;AF=0.500;AN=2;BaseQRankSum=0.138;ClippingRankSum=1.356;DP=27;FS=14.835;MLEAC=1;MLEAF=0.500;MQ=60.00;MQ0=0;MQRankSum=-1.798;QD=27.21;ReadPosRankSum=-2.462;ANN=T|intergenic_region|MODIFIER|CDS:Phatr3_J31447.p1-gene:Phatr3_J17172|Gene_transcript:Phatr3_J31447.t1-gene:Phatr3_J17172|intergenic_region|Gene_transcript:Phatr3_J31447.t1-gene:Phatr3_J17172|||||||||	GT:AD:DP:GQ:PL	0/1:7,20:27:99:763,0,217
chr_1	113415	.	G	C	57.77	.	AC=1;AF=0.500;AN=2;BaseQRankSum=0.000;ClippingRankSum=2.024;DP=14;FS=0.000;MLEAC=1;MLEAF=0.500;MQ=60.00;MQ0=0;MQRankSum=0.156;QD=4.13;ReadPosRankSum=-2.180;ANN=C|missense_variant|MODERATE|CDS:Phatr3_J17172.p1|Gene_transcript:Phatr3_J17172.t1|transcript|transcript:Phatr3_J17172.t1|Coding|1/1|c.158G>C|p.Gly53Ala|158/1827|158/1827|53/608||	GT:AD:DP:GQ:PL	0/1:11,3:14:86:86,0,402
chr_1	113539	.	T	G	140.77	.	AC=1;AF=0.500;AN=2;BaseQRankSum=2.511;ClippingRankSum=-1.286;DP=15;FS=2.363;MLEAC=1;MLEAF=0.500;MQ=60.00;MQ0=0;MQRankSum=-1.041;QD=9.38;ReadPosRankSum=2.021;ANN=G|synonymous_variant|LOW|CDS:Phatr3_J17172.p1|Gene_transcript:Phatr3_J17172.t1|transcript|transcript:Phatr3_J17172.t1|Coding|1/1|c.282T>G|p.Ser94Ser|282/1827|282/1827|94/608||	GT:AD:DP:GQ:PL	0/1:10,5:15:99:169,0,357
chr_1	113674	.	T	C	470.77	.	AC=1;AF=0.500;AN=2;BaseQRankSum=1.707;ClippingRankSum=0.460;DP=22;FS=7.025;MLEAC=1;MLEAF=0.500;MQ=60.00;MQ0=0;MQRankSum=1.248;QD=21.40;ReadPosRankSum=0.854;ANN=C|synonymous_variant|LOW|CDS:Phatr3_J17172.p1|Gene_transcript:Phatr3_J17172.t1|transcript|transcript:Phatr3_J17172.t1|Coding|1/1|c.417T>C|p.Phe139Phe|417/1827|417/1827|139/608||	GT:AD:DP:GQ:PL	0/1:11,11:22:99:499,0,828
chr_1	113683	.	G	A	470.77	.	AC=1;AF=0.500;AN=2;BaseQRankSum=-1.323;ClippingRankSum=-0.031;DP=23;FS=10.020;MLEAC=1;MLEAF=0.500;MQ=60.00;MQ0=0;MQRankSum=-1.323;QD=20.47;ReadPosRankSum=-1.016;ANN=A|synonymous_variant|LOW|CDS:Phatr3_J17172.p1|Gene_transcript:Phatr3_J17172.t1|transcript|transcript:Phatr3_J17172.t1|Coding|1/1|c.426G>A|p.Glu142Glu|426/1827|426/1827|142/608||	GT:AD:DP:GQ:PL	0/1:11,12:23:99:499,0,828
chr_1	114109	.	G	C	590.77	.	AC=1;AF=0.500;AN=2;BaseQRankSum=-0.209;ClippingRankSum=-1.549;DP=30;FS=8.613;MLEAC=1;MLEAF=0.500;MQ=60.00;MQ0=0;MQRankSum=-0.921;QD=19.69;ReadPosRankSum=-0.042;ANN=C|synonymous_variant|LOW|CDS:Phatr3_J17172.p1|Gene_transcript:Phatr3_J17172.t1|transcript|transcript:Phatr3_J17172.t1|Coding|1/1|c.852G>C|p.Ala284Ala|852/1827|852/1827|284/608||	GT:AD:DP:GQ:PL	0/1:13,17:30:99:619,0,428
chr_1	114265	.	T	C	686.77	.	AC=1;AF=0.500;AN=2;BaseQRankSum=1.423;ClippingRankSum=0.578;DP=39;FS=0.000;MLEAC=1;MLEAF=0.500;MQ=60.00;MQ0=0;MQRankSum=0.155;QD=17.61;ReadPosRankSum=0.014;ANN=C|synonymous_variant|LOW|CDS:Phatr3_J17172.p1|Gene_transcript:Phatr3_J17172.t1|transcript|transcript:Phatr3_J17172.t1|Coding|1/1|c.1008T>C|p.Ser336Ser|1008/1827|1008/1827|336/608||	GT:AD:DP:GQ:PL	0/1:18,21:39:99:715,0,582
chr_1	114434	.	C	A	645.77	.	AC=1;AF=0.500;AN=2;BaseQRankSum=-0.773;ClippingRankSum=-0.436;DP=39;FS=1.236;MLEAC=1;MLEAF=0.500;MQ=60.00;MQ0=0;MQRankSum=0.211;QD=16.56;ReadPosRankSum=0.688;ANN=A|synonymous_variant|LOW|CDS:Phatr3_J17172.p1|Gene_transcript:Phatr3_J17172.t1|transcript|transcript:Phatr3_J17172.t1|Coding|1/1|c.1177C>A|p.Arg393Arg|1177/1827|1177/1827|393/608||	GT:AD:DP:GQ:PL	0/1:19,20:39:99:674,0,654
chr_1	115341	.	T	C	130.77	.	AC=1;AF=0.500;AN=2;BaseQRankSum=1.119;ClippingRankSum=-1.399;DP=36;FS=24.188;MLEAC=1;MLEAF=0.500;MQ=60.00;MQ0=0;MQRankSum=0.919;QD=3.63;ReadPosRankSum=0.600;ANN=C|intergenic_region|MODIFIER|CDS:Phatr3_J17172.p1-gene:Phatr3_EG02409|Gene_transcript:Phatr3_J17172.t1-gene:Phatr3_EG02409|intergenic_region|Gene_transcript:Phatr3_J17172.t1-gene:Phatr3_EG02409|||||||||	GT:AD:DP:GQ:PL	0/1:29,7:36:99:159,0,1057
chr_1	115441	.	T	C	595.77	.	AC=1;AF=0.500;AN=2;BaseQRankSum=-0.825;ClippingRankSum=0.062;DP=43;FS=0.000;MLEAC=1;MLEAF=0.500;MQ=60.00;MQ0=0;MQRankSum=-0.505;QD=13.86;ReadPosRankSum=1.416;ANN=C|missense_variant|MODERATE|CDS:Phatr3_EG02409.p1|Gene_transcript:Phatr3_EG02409.t1|transcript|transcript:Phatr3_EG02409.t1|Coding|5/5|c.2338A>G|p.Asn780Asp|2338/2367|2338/2367|780/788||	GT:AD:DP:GQ:PL	0/1:25,18:43:99:624,0,930
chr_1	115460	.	A	G	634.77	.	AC=1;AF=0.500;AN=2;BaseQRankSum=-0.628;ClippingRankSum=0.514;DP=45;FS=2.594;MLEAC=1;MLEAF=0.500;MQ=60.00;MQ0=0;MQRankSum=-1.656;QD=14.11;ReadPosRankSum=-0.605;ANN=G|synonymous_variant|LOW|CDS:Phatr3_EG02409.p1|Gene_transcript:Phatr3_EG02409.t1|transcript|transcript:Phatr3_EG02409.t1|Coding|5/5|c.2319T>C|p.Leu773Leu|2319/2367|2319/2367|773/788||	GT:AD:DP:GQ:PL	0/1:25,20:45:99:663,0,916
chr_1	115808	.	T	C	426.77	.	AC=1;AF=0.500;AN=2;BaseQRankSum=0.607;ClippingRankSum=-0.898;DP=27;FS=1.510;MLEAC=1;MLEAF=0.500;MQ=60.00;MQ0=0;MQRankSum=-0.073;QD=15.81;ReadPosRankSum=1.043;ANN=C|synonymous_variant|LOW|CDS:Phatr3_EG02409.p1|Gene_transcript:Phatr3_EG02409.t1|transcript|transcript:Phatr3_EG02409.t1|Coding|5/5|c.1971A>G|p.Lys657Lys|1971/2367|1971/2367|657/788||	GT:AD:DP:GQ:PL	0/1:14,13:27:99:455,0,462
chr_1	115910	.	C	T	424.77	.	AC=1;AF=0.500;AN=2;BaseQRankSum=0.532;ClippingRankSum=0.815;DP=34;FS=8.157;MLEAC=1;MLEAF=0.500;MQ=60.00;MQ0=0;MQRankSum=0.886;QD=12.49;ReadPosRankSum=-0.425;ANN=T|synonymous_variant|LOW|CDS:Phatr3_EG02409.p1|Gene_transcript:Phatr3_EG02409.t1|transcript|transcript:Phatr3_EG02409.t1|Coding|5/5|c.1869G>A|p.Val623Val|1869/2367|1869/2367|623/788||	GT:AD:DP:GQ:PL	0/1:21,13:34:99:453,0,780
chr_1	116045	.	A	G	313.77	.	AC=1;AF=0.500;AN=2;BaseQRankSum=0.416;ClippingRankSum=0.416;DP=25;FS=1.569;MLEAC=1;MLEAF=0.500;MQ=60.00;MQ0=0;MQRankSum=-0.860;QD=12.55;ReadPosRankSum=2.025;ANN=G|synonymous_variant|LOW|CDS:Phatr3_EG02409.p1|Gene_transcript:Phatr3_EG02409.t1|transcript|transcript:Phatr3_EG02409.t1|Coding|5/5|c.1734T>C|p.Ser578Ser|1734/2367|1734/2367|578/788||	GT:AD:DP:GQ:PL	0/1:15,10:25:99:342,0,529
chr_1	116092	.	T	C	455.77	.	AC=1;AF=0.500;AN=2;BaseQRankSum=-0.258;ClippingRankSum=-0.536;DP=31;FS=8.258;MLEAC=1;MLEAF=0.500;MQ=60.00;MQ0=0;MQRankSum=-1.012;QD=14.70;ReadPosRankSum=-1.250;ANN=C|missense_variant|MODERATE|CDS:Phatr3_EG02409.p1|Gene_transcript:Phatr3_EG02409.t1|transcript|transcript:Phatr3_EG02409.t1|Coding|5/5|c.1687A>G|p.Lys563Glu|1687/2367|1687/2367|563/788||	GT:AD:DP:GQ:PL	0/1:17,14:31:99:484,0,622
chr_1	116168	.	G	A	318.77	.	AC=1;AF=0.500;AN=2;BaseQRankSum=-0.026;ClippingRankSum=-0.553;DP=26;FS=10.588;MLEAC=1;MLEAF=0.500;MQ=60.00;MQ0=0;MQRankSum=-1.607;QD=12.26;ReadPosRankSum=-0.132;ANN=A|synonymous_variant|LOW|CDS:Phatr3_EG02409.p1|Gene_transcript:Phatr3_EG02409.t1|transcript|transcript:Phatr3_EG02409.t1|Coding|5/5|c.1611C>T|p.Asp537Asp|1611/2367|1611/2367|537/788||	GT:AD:DP:GQ:PL	0/1:16,10:26:99:347,0,598
chr_1	116221	.	C	T	386.77	.	AC=1;AF=0.500;AN=2;BaseQRankSum=0.572;ClippingRankSum=0.699;DP=30;FS=8.700;MLEAC=1;MLEAF=0.500;MQ=60.00;MQ0=0;MQRankSum=1.207;QD=12.89;ReadPosRankSum=-1.080;ANN=T|intron_variant|MODIFIER|CDS:Phatr3_EG02409.p1|Gene_transcript:Phatr3_EG02409.t1|transcript|transcript:Phatr3_EG02409.t1|Coding|4/4|c.1585-27G>A||||||	GT:AD:DP:GQ:PL	0/1:18,12:30:99:415,0,637
chr_1	116238	.	A	G	316.77	.	AC=1;AF=0.500;AN=2;BaseQRankSum=0.527;ClippingRankSum=1.682;DP=27;FS=1.632;MLEAC=1;MLEAF=0.500;MQ=60.00;MQ0=0;MQRankSum=-0.276;QD=11.73;ReadPosRankSum=0.778;ANN=G|intron_variant|MODIFIER|CDS:Phatr3_EG02409.p1|Gene_transcript:Phatr3_EG02409.t1|transcript|transcript:Phatr3_EG02409.t1|Coding|4/4|c.1585-44T>C||||||	GT:AD:DP:GQ:PL	0/1:17,10:27:99:345,0,631
chr_1	116664	.	T	A	394.77	.	AC=1;AF=0.500;AN=2;BaseQRankSum=-0.434;ClippingRankSum=0.182;DP=41;FS=7.425;MLEAC=1;MLEAF=0.500;MQ=60.00;MQ0=0;MQRankSum=-0.406;QD=9.63;ReadPosRankSum=-0.911;ANN=A|intron_variant|MODIFIER|CDS:Phatr3_EG02409.p1|Gene_transcript:Phatr3_EG02409.t1|transcript|transcript:Phatr3_EG02409.t1|Coding|3/4|c.1297-90A>T||||||	GT:AD:DP:GQ:PL	0/1:28,13:41:99:423,0,1010
chr_1	116794	.	C	T	705.77	.	AC=1;AF=0.500;AN=2;BaseQRankSum=-0.800;ClippingRankSum=0.224;DP=47;FS=8.653;MLEAC=1;MLEAF=0.500;MQ=60.00;MQ0=0;MQRankSum=-0.949;QD=15.02;ReadPosRankSum=-0.736;ANN=T|intron_variant|MODIFIER|CDS:Phatr3_EG02409.p1|Gene_transcript:Phatr3_EG02409.t1|transcript|transcript:Phatr3_EG02409.t1|Coding|3/4|c.1297-220G>A||||||	GT:AD:DP:GQ:PL	0/1:25,22:47:99:734,0,880
chr_1	116940	.	A	G	85.77	.	AC=1;AF=0.500;AN=2;BaseQRankSum=0.723;ClippingRankSum=-0.668;DP=30;FS=0.000;MLEAC=1;MLEAF=0.500;MQ=60.00;MQ0=0;MQRankSum=-0.501;QD=2.86;ReadPosRankSum=0.723;ANN=G|intron_variant|MODIFIER|CDS:Phatr3_EG02409.p1|Gene_transcript:Phatr3_EG02409.t1|transcript|transcript:Phatr3_EG02409.t1|Coding|3/4|c.1296+207T>C||||||	GT:AD:DP:GQ:PL	0/1:25,5:30:99:114,0,926
chr_1	117065	.	T	G	973.77	.	AC=1;AF=0.500;AN=2;BaseQRankSum=2.442;ClippingRankSum=-2.104;DP=46;FS=4.731;MLEAC=1;MLEAF=0.500;MQ=60.00;MQ0=0;MQRankSum=-1.092;QD=21.17;ReadPosRankSum=1.609;ANN=G|intron_variant|MODIFIER|CDS:Phatr3_EG02409.p1|Gene_transcript:Phatr3_EG02409.t1|transcript|transcript:Phatr3_EG02409.t1|Coding|3/4|c.1296+82A>C||||||	GT:AD:DP:GQ:PL	0/1:18,28:46:99:1002,0,583
chr_1	117129	.	G	C	223.77	.	AC=1;AF=0.500;AN=2;BaseQRankSum=0.876;ClippingRankSum=1.248;DP=27;FS=0.000;MLEAC=1;MLEAF=0.500;MQ=60.00;MQ0=0;MQRankSum=-1.726;QD=8.29;ReadPosRankSum=1.566;ANN=C|intron_variant|MODIFIER|CDS:Phatr3_EG02409.p1|Gene_transcript:Phatr3_EG02409.t1|transcript|transcript:Phatr3_EG02409.t1|Coding|3/4|c.1296+18C>G||||||	GT:AD:DP:GQ:PL	0/1:19,8:27:99:252,0,670
chr_1	117546	.	G	A	384.77	.	AC=1;AF=0.500;AN=2;BaseQRankSum=0.129;ClippingRankSum=-1.054;DP=26;FS=12.916;MLEAC=1;MLEAF=0.500;MQ=60.00;MQ0=0;MQRankSum=-0.077;QD=14.80;ReadPosRankSum=0.952;ANN=A|synonymous_variant|LOW|CDS:Phatr3_EG02409.p1|Gene_transcript:Phatr3_EG02409.t1|transcript|transcript:Phatr3_EG02409.t1|Coding|3/5|c.897C>T|p.Ile299Ile|897/2367|897/2367|299/788||	GT:AD:DP:GQ:PL	0/1:14,12:26:99:413,0,507
chr_1	117733	.	G	A	744.77	.	AC=1;AF=0.500;AN=2;BaseQRankSum=0.267;ClippingRankSum=-1.559;DP=39;FS=1.236;MLEAC=1;MLEAF=0.500;MQ=60.00;MQ0=0;MQRankSum=-0.716;QD=19.10;ReadPosRankSum=1.363;ANN=A|missense_variant|MODERATE|CDS:Phatr3_EG02409.p1|Gene_transcript:Phatr3_EG02409.t1|transcript|transcript:Phatr3_EG02409.t1|Coding|3/5|c.710C>T|p.Thr237Ile|710/2367|710/2367|237/788||	GT:AD:DP:GQ:PL	0/1:20,19:39:99:773,0,1363
chr_1	117737	.	T	C	744.77	.	AC=1;AF=0.500;AN=2;BaseQRankSum=1.222;ClippingRankSum=-0.745;DP=39;FS=2.780;MLEAC=1;MLEAF=0.500;MQ=60.00;MQ0=0;MQRankSum=0.436;QD=19.10;ReadPosRankSum=1.531;ANN=C|missense_variant|MODERATE|CDS:Phatr3_EG02409.p1|Gene_transcript:Phatr3_EG02409.t1|transcript|transcript:Phatr3_EG02409.t1|Coding|3/5|c.706A>G|p.Asn236Asp|706/2367|706/2367|236/788||	GT:AD:DP:GQ:PL	0/1:19,20:39:99:773,0,1363
chr_1	118111	.	A	G	819.77	.	AC=1;AF=0.500;AN=2;BaseQRankSum=-1.537;ClippingRankSum=-0.250;DP=41;FS=11.939;MLEAC=1;MLEAF=0.500;MQ=60.00;MQ0=0;MQRankSum=1.090;QD=19.99;ReadPosRankSum=-0.512;ANN=G|synonymous_variant|LOW|CDS:Phatr3_EG02409.p1|Gene_transcript:Phatr3_EG02409.t1|transcript|transcript:Phatr3_EG02409.t1|Coding|2/5|c.426T>C|p.Asn142Asn|426/2367|426/2367|142/788||	GT:AD:DP:GQ:PL	0/1:18,23:41:99:848,0,638
chr_1	118384	.	C	T	345.77	.	AC=1;AF=0.500;AN=2;BaseQRankSum=-0.304;ClippingRankSum=-1.671;DP=20;FS=0.000;MLEAC=1;MLEAF=0.500;MQ=60.00;MQ0=0;MQRankSum=-0.912;QD=17.29;ReadPosRankSum=0.836;ANN=T|synonymous_variant|LOW|CDS:Phatr3_EG02409.p1|Gene_transcript:Phatr3_EG02409.t1|transcript|transcript:Phatr3_EG02409.t1|Coding|2/5|c.153G>A|p.Gln51Gln|153/2367|153/2367|51/788||	GT:AD:DP:GQ:PL	0/1:9,11:20:99:374,0,289
chr_1	118578	.	C	T	157.77	.	AC=1;AF=0.500;AN=2;BaseQRankSum=1.517;ClippingRankSum=0.322;DP=8;FS=3.332;MLEAC=1;MLEAF=0.500;MQ=60.00;MQ0=0;MQRankSum=0.956;QD=19.72;ReadPosRankSum=0.322;ANN=T|intron_variant|MODIFIER|CDS:Phatr3_EG02409.p1|Gene_transcript:Phatr3_EG02409.t1|transcript|transcript:Phatr3_EG02409.t1|Coding|1/4|c.60-101G>A||||||	GT:AD:DP:GQ:PL	0/1:3,5:8:99:186,0,198
chr_1	118582	.	G	C	75.77	.	AC=1;AF=0.500;AN=2;BaseQRankSum=0.684;ClippingRankSum=0.322;DP=8;FS=3.332;MLEAC=1;MLEAF=0.500;MQ=60.00;MQ0=0;MQRankSum=-0.322;QD=9.47;ReadPosRankSum=0.322;ANN=C|intron_variant|MODIFIER|CDS:Phatr3_EG02409.p1|Gene_transcript:Phatr3_EG02409.t1|transcript|transcript:Phatr3_EG02409.t1|Coding|1/4|c.60-105C>G||||||	GT:AD:DP:GQ:PL	0/1:5,3:8:99:104,0,385
chr_1	118888	.	T	C	226.77	.	AC=1;AF=0.500;AN=2;BaseQRankSum=0.312;ClippingRankSum=0.660;DP=13;FS=0.000;MLEAC=1;MLEAF=0.500;MQ=60.00;MQ0=0;MQRankSum=-0.811;QD=17.44;ReadPosRankSum=-0.660;ANN=C|intergenic_region|MODIFIER|CDS:Phatr3_EG02409.p1-gene:Phatr3_J9359|Gene_transcript:Phatr3_EG02409.t1-gene:Phatr3_J9359|intergenic_region|Gene_transcript:Phatr3_EG02409.t1-gene:Phatr3_J9359|||||||||	GT:AD:DP:GQ:PL	0/1:6,7:13:99:255,0,213
chr_1	119220	.	C	A	316.77	.	AC=1;AF=0.500;AN=2;BaseQRankSum=-0.527;ClippingRankSum=-0.361;DP=25;FS=1.569;MLEAC=1;MLEAF=0.500;MQ=60.00;MQ0=0;MQRankSum=0.416;QD=12.67;ReadPosRankSum=0.083;ANN=A|missense_variant|MODERATE|CDS:Phatr3_J9359.p1|Gene_transcript:Phatr3_J9359.t1|transcript|transcript:Phatr3_J9359.t1|Coding|1/3|c.314C>A|p.Pro105Gln|314/1257|314/1257|105/418||	GT:AD:DP:GQ:PL	0/1:15,10:25:99:345,0,1177
chr_1	119233	.	T	C	316.77	.	AC=1;AF=0.500;AN=2;BaseQRankSum=-0.702;ClippingRankSum=-1.771;DP=23;FS=0.000;MLEAC=1;MLEAF=0.500;MQ=60.00;MQ0=0;MQRankSum=0.167;QD=13.77;ReadPosRankSum=0.635;ANN=C|synonymous_variant|LOW|CDS:Phatr3_J9359.p1|Gene_transcript:Phatr3_J9359.t1|transcript|transcript:Phatr3_J9359.t1|Coding|1/3|c.327T>C|p.Ser109Ser|327/1257|327/1257|109/418||	GT:AD:DP:GQ:PL	0/1:16,7:23:99:345,0,1177
chr_1	119306	.	C	T	79.77	.	AC=1;AF=0.500;AN=2;BaseQRankSum=-1.735;ClippingRankSum=-1.156;DP=18;FS=0.000;MLEAC=1;MLEAF=0.500;MQ=60.00;MQ0=0;MQRankSum=0.964;QD=4.43;ReadPosRankSum=1.156;ANN=T|intron_variant|MODIFIER|CDS:Phatr3_J9359.p1|Gene_transcript:Phatr3_J9359.t1|transcript|transcript:Phatr3_J9359.t1|Coding|1/2|c.378+22C>T||||||	GT:AD:DP:GQ:PL	0/1:17,1:18:99:108,0,1757
chr_1	119328	.	T	G	79.77	.	AC=1;AF=0.500;AN=2;BaseQRankSum=0.150;ClippingRankSum=1.350;DP=19;FS=5.927;MLEAC=1;MLEAF=0.500;MQ=60.00;MQ0=0;MQRankSum=0.250;QD=4.20;ReadPosRankSum=-1.450;ANN=G|intron_variant|MODIFIER|CDS:Phatr3_J9359.p1|Gene_transcript:Phatr3_J9359.t1|transcript|transcript:Phatr3_J9359.t1|Coding|1/2|c.379-32T>G||||||	GT:AD:DP:GQ:PL	0/1:15,4:19:99:108,0,1757
chr_1	119331	.	A	T	79.77	.	AC=1;AF=0.500;AN=2;BaseQRankSum=-0.350;ClippingRankSum=1.450;DP=19;FS=5.927;MLEAC=1;MLEAF=0.500;MQ=60.00;MQ0=0;MQRankSum=-0.650;QD=4.20;ReadPosRankSum=-1.450;ANN=T|intron_variant|MODIFIER|CDS:Phatr3_J9359.p1|Gene_transcript:Phatr3_J9359.t1|transcript|transcript:Phatr3_J9359.t1|Coding|1/2|c.379-29A>T||||||	GT:AD:DP:GQ:PL	0/1:15,4:19:99:108,0,1757
chr_1	119635	.	A	C	568.77	.	AC=1;AF=0.500;AN=2;BaseQRankSum=0.184;ClippingRankSum=0.553;DP=26;FS=3.992;MLEAC=1;MLEAF=0.500;MQ=60.00;MQ0=0;MQRankSum=-2.135;QD=21.88;ReadPosRankSum=-0.553;ANN=C|missense_variant|MODERATE|CDS:Phatr3_J9359.p1|Gene_transcript:Phatr3_J9359.t1|transcript|transcript:Phatr3_J9359.t1|Coding|2/3|c.654A>C|p.Glu218Asp|654/1257|654/1257|218/418||	GT:AD:DP:GQ:PL	0/1:10,16:26:99:597,0,307
chr_1	119648	.	A	G	373.77	.	AC=1;AF=0.500;AN=2;BaseQRankSum=0.888;ClippingRankSum=-0.178;DP=21;FS=1.922;MLEAC=1;MLEAF=0.500;MQ=60.00;MQ0=0;MQRankSum=1.102;QD=17.80;ReadPosRankSum=-0.249;ANN=G|missense_variant|MODERATE|CDS:Phatr3_J9359.p1|Gene_transcript:Phatr3_J9359.t1|transcript|transcript:Phatr3_J9359.t1|Coding|2/3|c.667A>G|p.Lys223Glu|667/1257|667/1257|223/418||	GT:AD:DP:GQ:PL	0/1:9,12:21:99:402,0,310
chr_1	120026	.	A	G	420.77	.	AC=1;AF=0.500;AN=2;BaseQRankSum=1.585;ClippingRankSum=-0.856;DP=33;FS=1.352;MLEAC=1;MLEAF=0.500;MQ=60.00;MQ0=0;MQRankSum=0.747;QD=12.75;ReadPosRankSum=0.783;ANN=G|intron_variant|MODIFIER|CDS:Phatr3_J9359.p1|Gene_transcript:Phatr3_J9359.t1|transcript|transcript:Phatr3_J9359.t1|Coding|2/2|c.999-41A>G||||||	GT:AD:DP:GQ:PL	0/1:19,14:33:99:449,0,633
chr_1	120166	.	A	T	214.77	.	AC=1;AF=0.500;AN=2;BaseQRankSum=-1.001;ClippingRankSum=1.001;DP=23;FS=10.667;MLEAC=1;MLEAF=0.500;MQ=60.00;MQ0=0;MQRankSum=0.420;QD=9.34;ReadPosRankSum=-1.969;ANN=T|synonymous_variant|LOW|CDS:Phatr3_J9359.p1|Gene_transcript:Phatr3_J9359.t1|transcript|transcript:Phatr3_J9359.t1|Coding|3/3|c.1098A>T|p.Ser366Ser|1098/1257|1098/1257|366/418||	GT:AD:DP:GQ:PL	0/1:15,8:23:99:243,0,572
chr_1	120229	.	C	T	254.77	.	AC=1;AF=0.500;AN=2;BaseQRankSum=-0.148;ClippingRankSum=-0.885;DP=28;FS=0.000;MLEAC=1;MLEAF=0.500;MQ=60.00;MQ0=0;MQRankSum=0.885;QD=9.10;ReadPosRankSum=1.722;ANN=T|synonymous_variant|LOW|CDS:Phatr3_J9359.p1|Gene_transcript:Phatr3_J9359.t1|transcript|transcript:Phatr3_J9359.t1|Coding|3/3|c.1161C>T|p.Ser387Ser|1161/1257|1161/1257|387/418||	GT:AD:DP:GQ:PL	0/1:19,9:28:99:283,0,705
chr_1	120291	.	T	C	148.77	.	AC=1;AF=0.500;AN=2;BaseQRankSum=0.796;ClippingRankSum=0.584;DP=28;FS=0.000;MLEAC=1;MLEAF=0.500;MQ=60.00;MQ0=0;MQRankSum=-0.531;QD=5.31;ReadPosRankSum=0.902;ANN=C|missense_variant|MODERATE|CDS:Phatr3_J9359.p1|Gene_transcript:Phatr3_J9359.t1|transcript|transcript:Phatr3_J9359.t1|Coding|3/3|c.1223T>C|p.Val408Ala|1223/1257|1223/1257|408/418||	GT:AD:DP:GQ:PL	0/1:21,7:28:99:177,0,779
chr_1	120346	.	G	A	44.77	.	AC=1;AF=0.500;AN=2;BaseQRankSum=-1.223;ClippingRankSum=-1.964;DP=25;FS=0.000;MLEAC=1;MLEAF=0.500;MQ=60.00;MQ0=0;MQRankSum=-1.075;QD=1.79;ReadPosRankSum=-2.483;ANN=A|intergenic_region|MODIFIER|CDS:Phatr3_J9359.p1-gene:Phatr3_J42457|Gene_transcript:Phatr3_J9359.t1-gene:Phatr3_J42457|intergenic_region|Gene_transcript:Phatr3_J9359.t1-gene:Phatr3_J42457|||||||||	GT:AD:DP:GQ:PL	0/1:21,4:25:73:73,0,766
chr_1	120630	.	C	A	355.77	.	AC=1;AF=0.500;AN=2;BaseQRankSum=2.144;ClippingRankSum=-2.202;DP=24;FS=6.629;MLEAC=1;MLEAF=0.500;MQ=60.00;MQ0=0;MQRankSum=-0.116;QD=14.82;ReadPosRankSum=0.348;ANN=A|missense_variant|MODERATE|CDS:Phatr3_J42457.p1|Gene_transcript:Phatr3_J42457.t1|transcript|transcript:Phatr3_J42457.t1|Coding|1/1|c.1185G>T|p.Glu395Asp|1185/1353|1185/1353|395/450||	GT:AD:DP:GQ:PL	0/1:13,11:24:99:384,0,454
chr_1	120708	.	A	G	593.77	.	AC=1;AF=0.500;AN=2;BaseQRankSum=1.754;ClippingRankSum=-2.515;DP=40;FS=9.020;MLEAC=1;MLEAF=0.500;MQ=60.00;MQ0=0;MQRankSum=1.482;QD=14.84;ReadPosRankSum=1.210;ANN=G|synonymous_variant|LOW|CDS:Phatr3_J42457.p1|Gene_transcript:Phatr3_J42457.t1|transcript|transcript:Phatr3_J42457.t1|Coding|1/1|c.1107T>C|p.Gly369Gly|1107/1353|1107/1353|369/450||	GT:AD:DP:GQ:PL	0/1:22,18:40:99:622,0,752
chr_1	120837	.	T	C	363.77	.	AC=1;AF=0.500;AN=2;BaseQRankSum=0.778;ClippingRankSum=-1.142;DP=26;FS=16.693;MLEAC=1;MLEAF=0.500;MQ=60.00;MQ0=0;MQRankSum=0.104;QD=13.99;ReadPosRankSum=1.246;ANN=C|synonymous_variant|LOW|CDS:Phatr3_J42457.p1|Gene_transcript:Phatr3_J42457.t1|transcript|transcript:Phatr3_J42457.t1|Coding|1/1|c.978A>G|p.Glu326Glu|978/1353|978/1353|326/450||	GT:AD:DP:GQ:PL	0/1:15,11:26:99:392,0,537
chr_1	120988	.	T	G	198.77	.	AC=1;AF=0.500;AN=2;BaseQRankSum=-0.627;ClippingRankSum=0.715;DP=14;FS=10.414;MLEAC=1;MLEAF=0.500;MQ=60.00;MQ0=0;MQRankSum=0.193;QD=14.20;ReadPosRankSum=-0.386;ANN=G|missense_variant|MODERATE|CDS:Phatr3_J42457.p1|Gene_transcript:Phatr3_J42457.t1|transcript|transcript:Phatr3_J42457.t1|Coding|1/1|c.827A>C|p.Lys276Thr|827/1353|827/1353|276/450||	GT:AD:DP:GQ:PL	0/1:6,8:14:99:227,0,181
chr_1	121076	.	C	T	502.77	.	AC=1;AF=0.500;AN=2;BaseQRankSum=0.720;ClippingRankSum=0.676;DP=29;FS=15.964;MLEAC=1;MLEAF=0.500;MQ=60.00;MQ0=0;MQRankSum=0.938;QD=17.34;ReadPosRankSum=-0.196;ANN=T|missense_variant|MODERATE|CDS:Phatr3_J42457.p1|Gene_transcript:Phatr3_J42457.t1|transcript|transcript:Phatr3_J42457.t1|Coding|1/1|c.739G>A|p.Val247Met|739/1353|739/1353|247/450||	GT:AD:DP:GQ:PL	0/1:14,15:29:99:531,0,492
chr_1	121167	.	G	A	47.77	.	AC=1;AF=0.500;AN=2;BaseQRankSum=0.673;ClippingRankSum=1.749;DP=16;FS=6.990;MLEAC=1;MLEAF=0.500;MQ=60.00;MQ0=0;MQRankSum=0.673;QD=2.99;ReadPosRankSum=-1.480;ANN=A|synonymous_variant|LOW|CDS:Phatr3_J42457.p1|Gene_transcript:Phatr3_J42457.t1|transcript|transcript:Phatr3_J42457.t1|Coding|1/1|c.648C>T|p.Leu216Leu|648/1353|648/1353|216/450||	GT:AD:DP:GQ:PL	0/1:13,3:16:76:76,0,483
chr_1	121203	.	A	G	95.77	.	AC=1;AF=0.500;AN=2;BaseQRankSum=1.344;ClippingRankSum=0.778;DP=14;FS=0.000;MLEAC=1;MLEAF=0.500;MQ=60.00;MQ0=0;MQRankSum=-1.061;QD=6.84;ReadPosRankSum=-1.344;ANN=G|synonymous_variant|LOW|CDS:Phatr3_J42457.p1|Gene_transcript:Phatr3_J42457.t1|transcript|transcript:Phatr3_J42457.t1|Coding|1/1|c.612T>C|p.Thr204Thr|612/1353|612/1353|204/450||	GT:AD:DP:GQ:PL	0/1:10,4:14:99:124,0,325
chr_1	121254	.	C	T	166.77	.	AC=1;AF=0.500;AN=2;BaseQRankSum=0.206;ClippingRankSum=-0.536;DP=20;FS=1.922;MLEAC=1;MLEAF=0.500;MQ=60.00;MQ0=0;MQRankSum=1.113;QD=8.34;ReadPosRankSum=2.268;ANN=T|synonymous_variant|LOW|CDS:Phatr3_J42457.p1|Gene_transcript:Phatr3_J42457.t1|transcript|transcript:Phatr3_J42457.t1|Coding|1/1|c.561G>A|p.Arg187Arg|561/1353|561/1353|187/450||	GT:AD:DP:GQ:PL	0/1:14,6:20:99:195,0,513
chr_1	121568	.	A	G	192.77	.	AC=1;AF=0.500;AN=2;BaseQRankSum=0.636;ClippingRankSum=-1.098;DP=26;FS=10.922;MLEAC=1;MLEAF=0.500;MQ=60.00;MQ0=0;MQRankSum=-0.347;QD=7.41;ReadPosRankSum=1.908;ANN=G|synonymous_variant|LOW|CDS:Phatr3_J42457.p1|Gene_transcript:Phatr3_J42457.t1|transcript|transcript:Phatr3_J42457.t1|Coding|1/1|c.247T>C|p.Leu83Leu|247/1353|247/1353|83/450||	GT:AD:DP:GQ:PL	0/1:19,7:26:99:221,0,724
chr_1	121653	.	A	T	259.77	.	AC=1;AF=0.500;AN=2;BaseQRankSum=-0.428;ClippingRankSum=-1.555;DP=15;FS=19.956;MLEAC=1;MLEAF=0.500;MQ=60.00;MQ0=0;MQRankSum=0.993;QD=17.32;ReadPosRankSum=-1.220;ANN=T|missense_variant|MODERATE|CDS:Phatr3_J42457.p1|Gene_transcript:Phatr3_J42457.t1|transcript|transcript:Phatr3_J42457.t1|Coding|1/1|c.162T>A|p.Asp54Glu|162/1353|162/1353|54/450||	GT:AD:DP:GQ:PL	0/1:7,8:15:99:288,0,243
chr_1	121731	.	C	T	154.77	.	AC=1;AF=0.500;AN=2;BaseQRankSum=1.361;ClippingRankSum=-0.949;DP=20;FS=4.506;MLEAC=1;MLEAF=0.500;MQ=60.00;MQ0=0;MQRankSum=2.103;QD=7.74;ReadPosRankSum=0.041;ANN=T|synonymous_variant|LOW|CDS:Phatr3_J42457.p1|Gene_transcript:Phatr3_J42457.t1|transcript|transcript:Phatr3_J42457.t1|Coding|1/1|c.84G>A|p.Glu28Glu|84/1353|84/1353|28/450||	GT:AD:DP:GQ:PL	0/1:14,6:20:99:183,0,497
chr_1	121794	.	C	T	198.77	.	AC=1;AF=0.500;AN=2;BaseQRankSum=-0.501;ClippingRankSum=-1.370;DP=23;FS=10.525;MLEAC=1;MLEAF=0.500;MQ=60.00;MQ0=0;MQRankSum=0.969;QD=8.64;ReadPosRankSum=1.236;ANN=T|synonymous_variant|LOW|CDS:Phatr3_J42457.p1|Gene_transcript:Phatr3_J42457.t1|transcript|transcript:Phatr3_J42457.t1|Coding|1/1|c.21G>A|p.Ser7Ser|21/1353|21/1353|7/450||	GT:AD:DP:GQ:PL	0/1:16,7:23:99:227,0,1347
chr_1	121799	.	C	T	198.77	.	AC=1;AF=0.500;AN=2;BaseQRankSum=-0.142;ClippingRankSum=-1.990;DP=24;FS=13.856;MLEAC=1;MLEAF=0.500;MQ=60.00;MQ0=0;MQRankSum=0.000;QD=8.28;ReadPosRankSum=2.772;ANN=T|missense_variant|MODERATE|CDS:Phatr3_J42457.p1|Gene_transcript:Phatr3_J42457.t1|transcript|transcript:Phatr3_J42457.t1|Coding|1/1|c.16G>A|p.Ala6Thr|16/1353|16/1353|6/450||	GT:AD:DP:GQ:PL	0/1:19,5:24:99:227,0,1347
chr_1	121844	.	A	C	123.77	.	AC=1;AF=0.500;AN=2;BaseQRankSum=0.175;ClippingRankSum=2.968;DP=20;FS=2.199;MLEAC=1;MLEAF=0.500;MQ=60.00;MQ0=0;MQRankSum=-0.087;QD=6.19;ReadPosRankSum=-1.658;ANN=C|intergenic_region|MODIFIER|CDS:Phatr3_J42457.p1-gene:Phatr3_J31453|Gene_transcript:Phatr3_J42457.t1-gene:Phatr3_J31453|intergenic_region|Gene_transcript:Phatr3_J42457.t1-gene:Phatr3_J31453|||||||||	GT:AD:DP:GQ:PL	0/1:15,5:20:99:152,0,580
chr_1	121975	.	G	T	482.77	.	AC=1;AF=0.500;AN=2;BaseQRankSum=1.244;ClippingRankSum=-1.680;DP=29;FS=5.649;MLEAC=1;MLEAF=0.500;MQ=60.00;MQ0=0;MQRankSum=-0.327;QD=16.65;ReadPosRankSum=1.593;ANN=T|intergenic_region|MODIFIER|CDS:Phatr3_J42457.p1-gene:Phatr3_J31453|Gene_transcript:Phatr3_J42457.t1-gene:Phatr3_J31453|intergenic_region|Gene_transcript:Phatr3_J42457.t1-gene:Phatr3_J31453|||||||||	GT:AD:DP:GQ:PL	0/1:15,14:29:99:511,0,466
chr_1	122077	.	G	A	424.77	.	AC=1;AF=0.500;AN=2;BaseQRankSum=2.236;ClippingRankSum=0.952;DP=29;FS=6.306;MLEAC=1;MLEAF=0.500;MQ=60.00;MQ0=0;MQRankSum=0.111;QD=14.65;ReadPosRankSum=-0.465;ANN=A|intergenic_region|MODIFIER|CDS:Phatr3_J42457.p1-gene:Phatr3_J31453|Gene_transcript:Phatr3_J42457.t1-gene:Phatr3_J31453|intergenic_region|Gene_transcript:Phatr3_J42457.t1-gene:Phatr3_J31453|||||||||	GT:AD:DP:GQ:PL	0/1:17,12:29:99:453,0,1330
chr_1	122080	.	C	T	424.77	.	AC=1;AF=0.500;AN=2;BaseQRankSum=0.155;ClippingRankSum=0.908;DP=29;FS=6.306;MLEAC=1;MLEAF=0.500;MQ=60.00;MQ0=0;MQRankSum=-0.908;QD=14.65;ReadPosRankSum=0.421;ANN=T|intergenic_region|MODIFIER|CDS:Phatr3_J42457.p1-gene:Phatr3_J31453|Gene_transcript:Phatr3_J42457.t1-gene:Phatr3_J31453|intergenic_region|Gene_transcript:Phatr3_J42457.t1-gene:Phatr3_J31453|||||||||	GT:AD:DP:GQ:PL	0/1:17,12:29:99:453,0,1330
chr_1	122249	.	G	A	256.77	.	AC=1;AF=0.500;AN=2;BaseQRankSum=-1.108;ClippingRankSum=-0.212;DP=29;FS=6.467;MLEAC=1;MLEAF=0.500;MQ=60.00;MQ0=0;MQRankSum=0.589;QD=8.85;ReadPosRankSum=0.542;ANN=A|intergenic_region|MODIFIER|CDS:Phatr3_J42457.p1-gene:Phatr3_J31453|Gene_transcript:Phatr3_J42457.t1-gene:Phatr3_J31453|intergenic_region|Gene_transcript:Phatr3_J42457.t1-gene:Phatr3_J31453|||||||||	GT:AD:DP:GQ:PL	0/1:20,9:29:99:285,0,717
chr_1	122485	.	A	C	225.77	.	AC=1;AF=0.500;AN=2;BaseQRankSum=2.280;ClippingRankSum=0.384;DP=31;FS=0.000;MLEAC=1;MLEAF=0.500;MQ=60.00;MQ0=0;MQRankSum=-1.422;QD=7.28;ReadPosRankSum=-0.429;ANN=C|missense_variant|MODERATE|CDS:Phatr3_J31453.p1|Gene_transcript:Phatr3_J31453.t1|transcript|transcript:Phatr3_J31453.t1|Coding|1/1|c.27A>C|p.Lys9Asn|27/618|27/618|9/205||	GT:AD:DP:GQ:PL	0/1:23,8:31:99:254,0,1811
chr_1	122491	.	C	A	225.77	.	AC=1;AF=0.500;AN=2;BaseQRankSum=0.496;ClippingRankSum=0.071;DP=31;FS=0.000;MLEAC=1;MLEAF=0.500;MQ=60.00;MQ0=0;MQRankSum=-1.819;QD=7.28;ReadPosRankSum=0.071;ANN=A|missense_variant|MODERATE|CDS:Phatr3_J31453.p1|Gene_transcript:Phatr3_J31453.t1|transcript|transcript:Phatr3_J31453.t1|Coding|1/1|c.33C>A|p.Phe11Leu|33/618|33/618|11/205||	GT:AD:DP:GQ:PL	0/1:24,7:31:99:254,0,1811
chr_1	122826	.	G	A	123.77	.	AC=1;AF=0.500;AN=2;BaseQRankSum=-1.272;ClippingRankSum=1.623;DP=19;FS=2.017;MLEAC=1;MLEAF=0.500;MQ=60.00;MQ0=0;MQRankSum=2.149;QD=6.51;ReadPosRankSum=-0.395;ANN=A|missense_variant|MODERATE|CDS:Phatr3_J31453.p1|Gene_transcript:Phatr3_J31453.t1|transcript|transcript:Phatr3_J31453.t1|Coding|1/1|c.368G>A|p.Arg123Lys|368/618|368/618|123/205||	GT:AD:DP:GQ:PL	0/1:13,6:19:99:152,0,484
chr_1	122910	.	C	A	139.77	.	AC=1;AF=0.500;AN=2;BaseQRankSum=0.456;ClippingRankSum=1.674;DP=26;FS=2.021;MLEAC=1;MLEAF=0.500;MQ=60.00;MQ0=0;MQRankSum=-0.091;QD=5.38;ReadPosRankSum=1.187;ANN=A|missense_variant|MODERATE|CDS:Phatr3_J31453.p1|Gene_transcript:Phatr3_J31453.t1|transcript|transcript:Phatr3_J31453.t1|Coding|1/1|c.452C>A|p.Ala151Glu|452/618|452/618|151/205||	GT:AD:DP:GQ:PL	0/1:20,6:26:99:168,0,729
chr_1	123365	.	C	A	170.77	.	AC=1;AF=0.500;AN=2;BaseQRankSum=0.739;ClippingRankSum=1.402;DP=29;FS=15.847;MLEAC=1;MLEAF=0.500;MQ=60.00;MQ0=0;MQRankSum=-1.147;QD=5.89;ReadPosRankSum=2.115;ANN=A|intergenic_region|MODIFIER|CDS:Phatr3_J31453.p1-gene:Phatr3_J42458|Gene_transcript:Phatr3_J31453.t1-gene:Phatr3_J42458|intergenic_region|Gene_transcript:Phatr3_J31453.t1-gene:Phatr3_J42458|||||||||	GT:AD:DP:GQ:PL	0/1:22,7:29:99:199,0,833
chr_1	123387	.	G	A	94.77	.	AC=1;AF=0.500;AN=2;BaseQRankSum=-1.357;ClippingRankSum=1.415;DP=29;FS=21.759;MLEAC=1;MLEAF=0.500;MQ=60.00;MQ0=0;MQRankSum=0.029;QD=3.27;ReadPosRankSum=0.491;ANN=A|intergenic_region|MODIFIER|CDS:Phatr3_J31453.p1-gene:Phatr3_J42458|Gene_transcript:Phatr3_J31453.t1-gene:Phatr3_J42458|intergenic_region|Gene_transcript:Phatr3_J31453.t1-gene:Phatr3_J42458|||||||||	GT:AD:DP:GQ:PL	0/1:24,5:29:99:123,0,911
chr_1	123427	.	T	A	84.77	.	AC=1;AF=0.500;AN=2;BaseQRankSum=-1.370;ClippingRankSum=1.799;DP=31;FS=13.169;MLEAC=1;MLEAF=0.500;MQ=60.00;MQ0=0;MQRankSum=-0.134;QD=2.73;ReadPosRankSum=-1.477;ANN=A|intergenic_region|MODIFIER|CDS:Phatr3_J31453.p1-gene:Phatr3_J42458|Gene_transcript:Phatr3_J31453.t1-gene:Phatr3_J42458|intergenic_region|Gene_transcript:Phatr3_J31453.t1-gene:Phatr3_J42458|||||||||	GT:AD:DP:GQ:PL	0/1:26,5:31:99:113,0,999
chr_1	123451	.	A	G	154.77	.	AC=1;AF=0.500;AN=2;BaseQRankSum=-0.256;ClippingRankSum=1.576;DP=34;FS=15.431;MLEAC=1;MLEAF=0.500;MQ=60.00;MQ0=0;MQRankSum=0.085;QD=4.55;ReadPosRankSum=1.406;ANN=G|intergenic_region|MODIFIER|CDS:Phatr3_J31453.p1-gene:Phatr3_J42458|Gene_transcript:Phatr3_J31453.t1-gene:Phatr3_J42458|intergenic_region|Gene_transcript:Phatr3_J31453.t1-gene:Phatr3_J42458|||||||||	GT:AD:DP:GQ:PL	0/1:27,7:34:99:183,0,2024
chr_1	123461	.	G	T	870.77	.	AC=1;AF=0.500;AN=2;BaseQRankSum=-0.231;ClippingRankSum=-1.617;DP=33;FS=15.248;MLEAC=1;MLEAF=0.500;MQ=60.00;MQ0=0;MQRankSum=-1.197;QD=26.39;ReadPosRankSum=-0.903;ANN=T|intergenic_region|MODIFIER|CDS:Phatr3_J31453.p1-gene:Phatr3_J42458|Gene_transcript:Phatr3_J31453.t1-gene:Phatr3_J42458|intergenic_region|Gene_transcript:Phatr3_J31453.t1-gene:Phatr3_J42458|||||||||	GT:AD:DP:GQ:PL	0/1:8,25:33:99:899,0,492
chr_1	123472	.	G	A	742.77	.	AC=1;AF=0.500;AN=2;BaseQRankSum=-0.243;ClippingRankSum=-1.591;DP=33;FS=6.034;MLEAC=1;MLEAF=0.500;MQ=60.00;MQ0=0;MQRankSum=0.281;QD=22.51;ReadPosRankSum=1.591;ANN=A|missense_variant|MODERATE|Phatr3_J42458-E2|Gene_transcript:Phatr3_J42458.t1|transcript|transcript:Phatr3_J42458.t1|Coding|2/2|c.1226C>T|p.Ala409Val|1226/1232|1226/1230|409/409||	GT:AD:DP:GQ:PL	0/1:12,21:33:99:771,0,397
chr_1	123903	.	T	C	450.77	.	AC=1;AF=0.500;AN=2;BaseQRankSum=2.045;ClippingRankSum=-1.401;DP=28;FS=0.000;MLEAC=1;MLEAF=0.500;MQ=60.00;MQ0=0;MQRankSum=0.758;QD=16.10;ReadPosRankSum=1.401;ANN=C|synonymous_variant|LOW|Phatr3_J42458-E2|Gene_transcript:Phatr3_J42458.t1|transcript|transcript:Phatr3_J42458.t1|Coding|2/2|c.795A>G|p.Lys265Lys|795/1232|795/1230|265/409||	GT:AD:DP:GQ:PL	0/1:14,14:28:99:479,0,461
chr_1	123965	.	T	C	490.77	.	AC=1;AF=0.500;AN=2;BaseQRankSum=0.995;ClippingRankSum=-0.788;DP=30;FS=0.000;MLEAC=1;MLEAF=0.500;MQ=60.00;MQ0=0;MQRankSum=1.161;QD=16.36;ReadPosRankSum=-0.456;ANN=C|missense_variant|MODERATE|Phatr3_J42458-E2|Gene_transcript:Phatr3_J42458.t1|transcript|transcript:Phatr3_J42458.t1|Coding|2/2|c.733A>G|p.Lys245Glu|733/1232|733/1230|245/409||	GT:AD:DP:GQ:PL	0/1:15,15:30:99:519,0,514
chr_1	124230	.	A	G	398.77	.	AC=1;AF=0.500;AN=2;BaseQRankSum=1.530;ClippingRankSum=-0.202;DP=24;FS=3.497;MLEAC=1;MLEAF=0.500;MQ=60.00;MQ0=0;MQRankSum=-1.415;QD=16.62;ReadPosRankSum=0.953;ANN=G|synonymous_variant|LOW|Phatr3_J42458-E2|Gene_transcript:Phatr3_J42458.t1|transcript|transcript:Phatr3_J42458.t1|Coding|2/2|c.468T>C|p.Tyr156Tyr|468/1232|468/1230|156/409||	GT:AD:DP:GQ:PL	0/1:12,12:24:99:427,0,369
chr_1	124365	.	G	T	503.77	.	AC=1;AF=0.500;AN=2;BaseQRankSum=0.546;ClippingRankSum=0.633;DP=29;FS=1.485;MLEAC=1;MLEAF=0.500;MQ=60.00;MQ0=0;MQRankSum=-0.327;QD=17.37;ReadPosRankSum=-0.284;ANN=T|synonymous_variant|LOW|Phatr3_J42458-E2|Gene_transcript:Phatr3_J42458.t1|transcript|transcript:Phatr3_J42458.t1|Coding|2/2|c.333C>A|p.Ala111Ala|333/1232|333/1230|111/409||	GT:AD:DP:GQ:PL	0/1:14,15:29:99:532,0,458
chr_1	124569	.	C	T	453.77	.	AC=1;AF=0.500;AN=2;BaseQRankSum=0.464;ClippingRankSum=-1.147;DP=27;FS=0.000;MLEAC=1;MLEAF=0.500;MQ=60.00;MQ0=0;MQRankSum=-0.659;QD=16.81;ReadPosRankSum=0.415;ANN=T|synonymous_variant|LOW|Phatr3_J42458-E2|Gene_transcript:Phatr3_J42458.t1|transcript|transcript:Phatr3_J42458.t1|Coding|2/2|c.129G>A|p.Glu43Glu|129/1232|129/1230|43/409||	GT:AD:DP:GQ:PL	0/1:12,15:27:99:482,0,393
chr_1	124833	.	C	T	829.77	.	AC=1;AF=0.500;AN=2;BaseQRankSum=0.423;ClippingRankSum=-0.986;DP=37;FS=1.337;MLEAC=1;MLEAF=0.500;MQ=60.00;MQ0=0;MQRankSum=0.579;QD=22.43;ReadPosRankSum=0.016;ANN=T|intergenic_region|MODIFIER|Phatr3_J42458-E2-gene:Phatr3_J42459|Gene_transcript:Phatr3_J42458.t1-gene:Phatr3_J42459|intergenic_region|Gene_transcript:Phatr3_J42458.t1-gene:Phatr3_J42459|||||||||	GT:AD:DP:GQ:PL	0/1:14,23:37:99:858,0,471
chr_1	124879	.	C	T	333.77	.	AC=1;AF=0.500;AN=2;BaseQRankSum=0.476;ClippingRankSum=0.403;DP=47;FS=1.328;MLEAC=1;MLEAF=0.500;MQ=60.00;MQ0=0;MQRankSum=-0.671;QD=7.10;ReadPosRankSum=-1.256;ANN=T|intergenic_region|MODIFIER|Phatr3_J42458-E2-gene:Phatr3_J42459|Gene_transcript:Phatr3_J42458.t1-gene:Phatr3_J42459|intergenic_region|Gene_transcript:Phatr3_J42458.t1-gene:Phatr3_J42459|||||||||	GT:AD:DP:GQ:PL	0/1:35,12:47:99:362,0,1322
chr_1	124972	.	G	T	915.77	.	AC=1;AF=0.500;AN=2;BaseQRankSum=1.411;ClippingRankSum=0.089;DP=42;FS=0.000;MLEAC=1;MLEAF=0.500;MQ=60.00;MQ0=0;MQRankSum=-0.064;QD=21.80;ReadPosRankSum=0.648;ANN=T|intergenic_region|MODIFIER|Phatr3_J42458-E2-gene:Phatr3_J42459|Gene_transcript:Phatr3_J42458.t1-gene:Phatr3_J42459|intergenic_region|Gene_transcript:Phatr3_J42458.t1-gene:Phatr3_J42459|||||||||	GT:AD:DP:GQ:PL	0/1:18,24:42:99:944,0,1243
chr_1	124973	.	A	C	915.77	.	AC=1;AF=0.500;AN=2;BaseQRankSum=-0.438;ClippingRankSum=-0.055;DP=40;FS=1.266;MLEAC=1;MLEAF=0.500;MQ=60.00;MQ0=0;MQRankSum=-0.547;QD=22.89;ReadPosRankSum=0.274;ANN=C|intergenic_region|MODIFIER|Phatr3_J42458-E2-gene:Phatr3_J42459|Gene_transcript:Phatr3_J42458.t1-gene:Phatr3_J42459|intergenic_region|Gene_transcript:Phatr3_J42458.t1-gene:Phatr3_J42459|||||||||	GT:AD:DP:GQ:PL	0/1:17,23:40:99:944,0,1243
chr_1	125200	.	G	A	601.77	.	AC=1;AF=0.500;AN=2;BaseQRankSum=0.190;ClippingRankSum=-1.067;DP=38;FS=1.303;MLEAC=1;MLEAF=0.500;MQ=60.00;MQ0=0;MQRankSum=-0.015;QD=15.84;ReadPosRankSum=0.687;ANN=A|intergenic_region|MODIFIER|Phatr3_J42458-E2-gene:Phatr3_J42459|Gene_transcript:Phatr3_J42458.t1-gene:Phatr3_J42459|intergenic_region|Gene_transcript:Phatr3_J42458.t1-gene:Phatr3_J42459|||||||||	GT:AD:DP:GQ:PL	0/1:20,18:38:99:630,0,736
chr_1	125235	.	C	T	799.77	.	AC=1;AF=0.500;AN=2;BaseQRankSum=-1.872;ClippingRankSum=0.545;DP=44;FS=4.165;MLEAC=1;MLEAF=0.500;MQ=60.00;MQ0=0;MQRankSum=0.711;QD=18.18;ReadPosRankSum=0.403;ANN=T|intergenic_region|MODIFIER|Phatr3_J42458-E2-gene:Phatr3_J42459|Gene_transcript:Phatr3_J42458.t1-gene:Phatr3_J42459|intergenic_region|Gene_transcript:Phatr3_J42458.t1-gene:Phatr3_J42459|||||||||	GT:AD:DP:GQ:PL	0/1:19,25:44:99:828,0,657
chr_1	125321	.	A	T	222.77	.	AC=1;AF=0.500;AN=2;BaseQRankSum=1.208;ClippingRankSum=1.103;DP=16;FS=2.447;MLEAC=1;MLEAF=0.500;MQ=60.00;MQ0=0;MQRankSum=0.578;QD=13.92;ReadPosRankSum=0.158;ANN=T|intergenic_region|MODIFIER|Phatr3_J42458-E2-gene:Phatr3_J42459|Gene_transcript:Phatr3_J42458.t1-gene:Phatr3_J42459|intergenic_region|Gene_transcript:Phatr3_J42458.t1-gene:Phatr3_J42459|||||||||	GT:AD:DP:GQ:PL	0/1:8,8:16:99:251,0,281
chr_1	125382	.	G	A	479.77	.	AC=1;AF=0.500;AN=2;BaseQRankSum=0.041;ClippingRankSum=1.949;DP=30;FS=0.000;MLEAC=1;MLEAF=0.500;MQ=60.00;MQ0=0;MQRankSum=-0.249;QD=15.99;ReadPosRankSum=-1.037;ANN=A|intergenic_region|MODIFIER|Phatr3_J42458-E2-gene:Phatr3_J42459|Gene_transcript:Phatr3_J42458.t1-gene:Phatr3_J42459|intergenic_region|Gene_transcript:Phatr3_J42458.t1-gene:Phatr3_J42459|||||||||	GT:AD:DP:GQ:PL	0/1:15,15:30:99:508,0,544
chr_1	125925	.	T	C	155.77	.	AC=1;AF=0.500;AN=2;BaseQRankSum=0.035;ClippingRankSum=-1.015;DP=23;FS=9.054;MLEAC=1;MLEAF=0.500;MQ=60.00;MQ0=0;MQRankSum=0.525;QD=6.77;ReadPosRankSum=1.295;ANN=C|synonymous_variant|LOW|CDS:Phatr3_J42459.p1|Gene_transcript:Phatr3_J42459.t1|transcript|transcript:Phatr3_J42459.t1|Coding|1/2|c.159T>C|p.Thr53Thr|159/2013|159/1674|53/557||	GT:AD:DP:GQ:PL	0/1:17,6:23:99:184,0,620
chr_1	125951	.	C	T	194.77	.	AC=1;AF=0.500;AN=2;BaseQRankSum=0.191;ClippingRankSum=0.318;DP=24;FS=16.510;MLEAC=1;MLEAF=0.500;MQ=60.00;MQ0=0;MQRankSum=-1.397;QD=8.12;ReadPosRankSum=1.143;ANN=T|missense_variant|MODERATE|CDS:Phatr3_J42459.p1|Gene_transcript:Phatr3_J42459.t1|transcript|transcript:Phatr3_J42459.t1|Coding|1/2|c.185C>T|p.Thr62Met|185/2013|185/1674|62/557||	GT:AD:DP:GQ:PL	0/1:17,7:24:99:223,0,634
chr_1	126025	.	C	G	210.77	.	AC=1;AF=0.500;AN=2;BaseQRankSum=-0.805;ClippingRankSum=-0.718;DP=32;FS=1.643;MLEAC=1;MLEAF=0.500;MQ=60.00;MQ0=0;MQRankSum=0.892;QD=6.59;ReadPosRankSum=-0.109;ANN=G|missense_variant|MODERATE|CDS:Phatr3_J42459.p1|Gene_transcript:Phatr3_J42459.t1|transcript|transcript:Phatr3_J42459.t1|Coding|1/2|c.259C>G|p.Pro87Ala|259/2013|259/1674|87/557||	GT:AD:DP:GQ:PL	0/1:24,8:32:99:239,0,929
chr_1	126102	.	T	C	639.77	.	AC=1;AF=0.500;AN=2;BaseQRankSum=0.239;ClippingRankSum=-2.045;DP=33;FS=1.434;MLEAC=1;MLEAF=0.500;MQ=60.00;MQ0=0;MQRankSum=-0.018;QD=19.39;ReadPosRankSum=0.055;ANN=C|synonymous_variant|LOW|CDS:Phatr3_J42459.p1|Gene_transcript:Phatr3_J42459.t1|transcript|transcript:Phatr3_J42459.t1|Coding|1/2|c.336T>C|p.Thr112Thr|336/2013|336/1674|112/557||	GT:AD:DP:GQ:PL	0/1:13,20:33:99:668,0,430
chr_1	126207	.	A	G	242.77	.	AC=1;AF=0.500;AN=2;BaseQRankSum=0.168;ClippingRankSum=2.263;DP=32;FS=3.436;MLEAC=1;MLEAF=0.500;MQ=60.00;MQ0=0;MQRankSum=-0.210;QD=7.59;ReadPosRankSum=1.425;ANN=G|synonymous_variant|LOW|CDS:Phatr3_J42459.p1|Gene_transcript:Phatr3_J42459.t1|transcript|transcript:Phatr3_J42459.t1|Coding|1/2|c.441A>G|p.Ser147Ser|441/2013|441/1674|147/557||	GT:AD:DP:GQ:PL	0/1:23,9:32:99:271,0,842
chr_1	126287	.	C	T	272.77	.	AC=1;AF=0.500;AN=2;BaseQRankSum=-0.167;ClippingRankSum=3.484;DP=39;FS=8.212;MLEAC=1;MLEAF=0.500;MQ=60.00;MQ0=0;MQRankSum=-0.289;QD=6.99;ReadPosRankSum=0.198;ANN=T|missense_variant|MODERATE|CDS:Phatr3_J42459.p1|Gene_transcript:Phatr3_J42459.t1|transcript|transcript:Phatr3_J42459.t1|Coding|1/2|c.521C>T|p.Ala174Val|521/2013|521/1674|174/557||	GT:AD:DP:GQ:PL	0/1:27,12:39:99:301,0,1001
chr_1	126490	.	T	A	602.77	.	AC=1;AF=0.500;AN=2;BaseQRankSum=0.108;ClippingRankSum=1.455;DP=26;FS=22.356;MLEAC=1;MLEAF=0.500;MQ=60.00;MQ0=0;MQRankSum=-0.162;QD=23.18;ReadPosRankSum=0.269;ANN=A|intron_variant|MODIFIER|CDS:Phatr3_J42459.p1|Gene_transcript:Phatr3_J42459.t1|transcript|transcript:Phatr3_J42459.t1|Coding|1/1|c.670-30T>A||||||	GT:AD:DP:GQ:PL	0/1:9,17:26:99:631,0,299
chr_1	126531	.	T	A	694.77	.	AC=1;AF=0.500;AN=2;BaseQRankSum=1.640;ClippingRankSum=-1.066;DP=36;FS=1.320;MLEAC=1;MLEAF=0.500;MQ=60.00;MQ0=0;MQRankSum=0.875;QD=19.30;ReadPosRankSum=-0.334;ANN=A|missense_variant|MODERATE|CDS:Phatr3_J42459.p1|Gene_transcript:Phatr3_J42459.t1|transcript|transcript:Phatr3_J42459.t1|Coding|2/2|c.681T>A|p.Asn227Lys|681/2013|681/1674|227/557||	GT:AD:DP:GQ:PL	0/1:16,20:36:99:723,0,465
chr_1	126547	.	C	G	530.77	.	AC=1;AF=0.500;AN=2;BaseQRankSum=-1.171;ClippingRankSum=0.604;DP=32;FS=2.991;MLEAC=1;MLEAF=0.500;MQ=60.00;MQ0=0;MQRankSum=0.076;QD=16.59;ReadPosRankSum=-1.133;ANN=G|missense_variant|MODERATE|CDS:Phatr3_J42459.p1|Gene_transcript:Phatr3_J42459.t1|transcript|transcript:Phatr3_J42459.t1|Coding|2/2|c.697C>G|p.Pro233Ala|697/2013|697/1674|233/557||	GT:AD:DP:GQ:PL	0/1:15,17:32:99:559,0,537
chr_1	126567	.	C	A	524.77	.	AC=1;AF=0.500;AN=2;BaseQRankSum=-1.268;ClippingRankSum=-0.603;DP=30;FS=10.901;MLEAC=1;MLEAF=0.500;MQ=60.00;MQ0=0;MQRankSum=0.727;QD=17.49;ReadPosRankSum=0.104;ANN=A|synonymous_variant|LOW|CDS:Phatr3_J42459.p1|Gene_transcript:Phatr3_J42459.t1|transcript|transcript:Phatr3_J42459.t1|Coding|2/2|c.717C>A|p.Ala239Ala|717/2013|717/1674|239/557||	GT:AD:DP:GQ:PL	0/1:14,16:30:99:553,0,498
chr_1	126643	.	G	A	279.77	.	AC=1;AF=0.500;AN=2;BaseQRankSum=1.073;ClippingRankSum=-2.027;DP=24;FS=3.741;MLEAC=1;MLEAF=0.500;MQ=60.00;MQ0=0;MQRankSum=0.835;QD=11.66;ReadPosRankSum=1.073;ANN=A|missense_variant|MODERATE|CDS:Phatr3_J42459.p1|Gene_transcript:Phatr3_J42459.t1|transcript|transcript:Phatr3_J42459.t1|Coding|2/2|c.793G>A|p.Ala265Thr|793/2013|793/1674|265/557||	GT:AD:DP:GQ:PL	0/1:15,9:24:99:308,0,552
chr_1	126741	.	T	C	560.77	.	AC=1;AF=0.500;AN=2;BaseQRankSum=1.602;ClippingRankSum=0.255;DP=28;FS=0.000;MLEAC=1;MLEAF=0.500;MQ=60.00;MQ0=0;MQRankSum=-1.880;QD=20.03;ReadPosRankSum=-1.184;ANN=C|synonymous_variant|LOW|CDS:Phatr3_J42459.p1|Gene_transcript:Phatr3_J42459.t1|transcript|transcript:Phatr3_J42459.t1|Coding|2/2|c.891T>C|p.Ile297Ile|891/2013|891/1674|297/557||	GT:AD:DP:GQ:PL	0/1:12,16:28:99:589,0,419
chr_1	126822	.	C	T	425.77	.	AC=1;AF=0.500;AN=2;BaseQRankSum=0.000;ClippingRankSum=0.634;DP=20;FS=0.000;MLEAC=1;MLEAF=0.500;MQ=60.00;MQ0=0;MQRankSum=0.317;QD=21.29;ReadPosRankSum=0.555;ANN=T|synonymous_variant|LOW|CDS:Phatr3_J42459.p1|Gene_transcript:Phatr3_J42459.t1|transcript|transcript:Phatr3_J42459.t1|Coding|2/2|c.972C>T|p.Asn324Asn|972/2013|972/1674|324/557||	GT:AD:DP:GQ:PL	0/1:7,13:20:99:454,0,235
chr_1	127032	.	A	T	119.77	.	AC=1;AF=0.500;AN=2;BaseQRankSum=1.137;ClippingRankSum=2.346;DP=24;FS=0.000;MLEAC=1;MLEAF=0.500;MQ=60.00;MQ0=0;MQRankSum=0.355;QD=4.99;ReadPosRankSum=-1.208;ANN=T|synonymous_variant|LOW|CDS:Phatr3_J42459.p1|Gene_transcript:Phatr3_J42459.t1|transcript|transcript:Phatr3_J42459.t1|Coding|2/2|c.1182A>T|p.Arg394Arg|1182/2013|1182/1674|394/557||	GT:AD:DP:GQ:PL	0/1:19,5:24:99:148,0,1506
chr_1	127038	.	T	G	119.77	.	AC=1;AF=0.500;AN=2;BaseQRankSum=1.278;ClippingRankSum=1.975;DP=24;FS=0.000;MLEAC=1;MLEAF=0.500;MQ=60.00;MQ0=0;MQRankSum=0.581;QD=4.99;ReadPosRankSum=-0.968;ANN=G|synonymous_variant|LOW|CDS:Phatr3_J42459.p1|Gene_transcript:Phatr3_J42459.t1|transcript|transcript:Phatr3_J42459.t1|Coding|2/2|c.1188T>G|p.Thr396Thr|1188/2013|1188/1674|396/557||	GT:AD:DP:GQ:PL	0/1:20,4:24:99:148,0,1506
chr_1	127080	.	A	T	604.77	.	AC=2;AF=1.00;AN=2;DP=15;FS=0.000;MLEAC=2;MLEAF=1.00;MQ=60.00;MQ0=0;QD=26.74;ANN=T|synonymous_variant|LOW|CDS:Phatr3_J42459.p1|Gene_transcript:Phatr3_J42459.t1|transcript|transcript:Phatr3_J42459.t1|Coding|2/2|c.1230A>T|p.Thr410Thr|1230/2013|1230/1674|410/557||	GT:AD:DP:GQ:PL	1/1:0,15:15:45:633,45,0
chr_1	127120	.	C	G	174.77	.	AC=1;AF=0.500;AN=2;BaseQRankSum=2.464;ClippingRankSum=1.281;DP=18;FS=2.112;MLEAC=1;MLEAF=0.500;MQ=60.00;MQ0=0;MQRankSum=-0.789;QD=9.71;ReadPosRankSum=0.690;ANN=G|missense_variant|MODERATE|CDS:Phatr3_J42459.p1|Gene_transcript:Phatr3_J42459.t1|transcript|transcript:Phatr3_J42459.t1|Coding|2/2|c.1270C>G|p.Leu424Val|1270/2013|1270/1674|424/557||	GT:AD:DP:GQ:PL	0/1:13,5:18:99:203,0,1000
chr_1	127125	.	T	A	174.77	.	AC=1;AF=0.500;AN=2;BaseQRankSum=-1.623;ClippingRankSum=1.272;DP=19;FS=0.000;MLEAC=1;MLEAF=0.500;MQ=60.00;MQ0=0;MQRankSum=-1.359;QD=9.20;ReadPosRankSum=0.219;ANN=A|synonymous_variant|LOW|CDS:Phatr3_J42459.p1|Gene_transcript:Phatr3_J42459.t1|transcript|transcript:Phatr3_J42459.t1|Coding|2/2|c.1275T>A|p.Val425Val|1275/2013|1275/1674|425/557||	GT:AD:DP:GQ:PL	0/1:13,6:19:99:203,0,1000
chr_1	127995	.	G	T	116.77	.	AC=1;AF=0.500;AN=2;BaseQRankSum=0.720;ClippingRankSum=1.380;DP=6;FS=3.310;MLEAC=1;MLEAF=0.500;MQ=60.00;MQ0=0;MQRankSum=-1.380;QD=19.46;ReadPosRankSum=-1.380;ANN=T|intergenic_region|MODIFIER|CDS:Phatr3_J42459.p1-gene:Phatr3_J8760|Gene_transcript:Phatr3_J42459.t1-gene:Phatr3_J8760|intergenic_region|Gene_transcript:Phatr3_J42459.t1-gene:Phatr3_J8760|||||||||	GT:AD:DP:GQ:PL	0/1:2,4:6:60:145,0,60
chr_1	128100	.	A	T	230.77	.	AC=1;AF=0.500;AN=2;BaseQRankSum=-0.549;ClippingRankSum=1.001;DP=23;FS=4.304;MLEAC=1;MLEAF=0.500;MQ=60.00;MQ0=0;MQRankSum=-0.742;QD=10.03;ReadPosRankSum=-0.032;ANN=T|intergenic_region|MODIFIER|CDS:Phatr3_J42459.p1-gene:Phatr3_J8760|Gene_transcript:Phatr3_J42459.t1-gene:Phatr3_J8760|intergenic_region|Gene_transcript:Phatr3_J42459.t1-gene:Phatr3_J8760|||||||||	GT:AD:DP:GQ:PL	0/1:15,8:23:99:259,0,520
chr_1	128116	.	T	G	125.77	.	AC=1;AF=0.500;AN=2;BaseQRankSum=1.222;ClippingRankSum=-0.960;DP=20;FS=0.000;MLEAC=1;MLEAF=0.500;MQ=60.00;MQ0=0;MQRankSum=0.611;QD=6.29;ReadPosRankSum=0.873;ANN=G|intergenic_region|MODIFIER|CDS:Phatr3_J42459.p1-gene:Phatr3_J8760|Gene_transcript:Phatr3_J42459.t1-gene:Phatr3_J8760|intergenic_region|Gene_transcript:Phatr3_J42459.t1-gene:Phatr3_J8760|||||||||	GT:AD:DP:GQ:PL	0/1:15,5:20:99:154,0,476
chr_1	128325	.	C	T	246.77	.	AC=1;AF=0.500;AN=2;BaseQRankSum=-1.543;ClippingRankSum=-0.157;DP=23;FS=1.824;MLEAC=1;MLEAF=0.500;MQ=60.00;MQ0=0;MQRankSum=-0.787;QD=10.73;ReadPosRankSum=-2.236;ANN=T|intergenic_region|MODIFIER|CDS:Phatr3_J42459.p1-gene:Phatr3_J8760|Gene_transcript:Phatr3_J42459.t1-gene:Phatr3_J8760|intergenic_region|Gene_transcript:Phatr3_J42459.t1-gene:Phatr3_J8760|||||||||	GT:AD:DP:GQ:PL	0/1:14,9:23:99:275,0,519
chr_1	128350	.	T	A	362.77	.	AC=1;AF=0.500;AN=2;BaseQRankSum=1.333;ClippingRankSum=0.869;DP=24;FS=1.810;MLEAC=1;MLEAF=0.500;MQ=60.00;MQ0=0;MQRankSum=-1.159;QD=15.12;ReadPosRankSum=-0.174;ANN=A|intergenic_region|MODIFIER|CDS:Phatr3_J42459.p1-gene:Phatr3_J8760|Gene_transcript:Phatr3_J42459.t1-gene:Phatr3_J8760|intergenic_region|Gene_transcript:Phatr3_J42459.t1-gene:Phatr3_J8760|||||||||	GT:AD:DP:GQ:PL	0/1:13,11:24:99:391,0,470
chr_1	128582	.	T	G	568.77	.	AC=1;AF=0.500;AN=2;BaseQRankSum=0.377;ClippingRankSum=-0.108;DP=26;FS=3.783;MLEAC=1;MLEAF=0.500;MQ=60.00;MQ0=0;MQRankSum=-0.808;QD=21.88;ReadPosRankSum=0.323;ANN=G|intergenic_region|MODIFIER|CDS:Phatr3_J42459.p1-gene:Phatr3_J8760|Gene_transcript:Phatr3_J42459.t1-gene:Phatr3_J8760|intergenic_region|Gene_transcript:Phatr3_J42459.t1-gene:Phatr3_J8760|||||||||	GT:AD:DP:GQ:PL	0/1:9,17:26:99:597,0,283
chr_1	128844	.	A	G	664.77	.	AC=1;AF=0.500;AN=2;BaseQRankSum=1.150;ClippingRankSum=-2.183;DP=35;FS=7.768;MLEAC=1;MLEAF=0.500;MQ=60.00;MQ0=0;MQRankSum=-0.383;QD=18.99;ReadPosRankSum=-1.050;ANN=G|intergenic_region|MODIFIER|CDS:Phatr3_J42459.p1-gene:Phatr3_J8760|Gene_transcript:Phatr3_J42459.t1-gene:Phatr3_J8760|intergenic_region|Gene_transcript:Phatr3_J42459.t1-gene:Phatr3_J8760|||||||||	GT:AD:DP:GQ:PL	0/1:15,20:35:99:693,0,513
chr_1	128877	.	A	T	233.77	.	AC=1;AF=0.500;AN=2;BaseQRankSum=-0.429;ClippingRankSum=0.664;DP=34;FS=0.000;MLEAC=1;MLEAF=0.500;MQ=60.00;MQ0=0;MQRankSum=-0.390;QD=6.88;ReadPosRankSum=0.156;ANN=T|intergenic_region|MODIFIER|CDS:Phatr3_J42459.p1-gene:Phatr3_J8760|Gene_transcript:Phatr3_J42459.t1-gene:Phatr3_J8760|intergenic_region|Gene_transcript:Phatr3_J42459.t1-gene:Phatr3_J8760|||||||||	GT:AD:DP:GQ:PL	0/1:25,9:34:99:262,0,901
chr_1	128962	.	G	A	718.77	.	AC=1;AF=0.500;AN=2;BaseQRankSum=-0.383;ClippingRankSum=0.536;DP=37;FS=4.743;MLEAC=1;MLEAF=0.500;MQ=60.00;MQ0=0;MQRankSum=-0.199;QD=19.43;ReadPosRankSum=-1.395;ANN=A|missense_variant|MODERATE|CDS:Phatr3_J8760.p1|Gene_transcript:Phatr3_J8760.t1|transcript|transcript:Phatr3_J8760.t1|Coding|1/1|c.17G>A|p.Arg6Gln|17/1740|17/1740|6/579||	GT:AD:DP:GQ:PL	0/1:16,21:37:99:747,0,540
chr_1	128987	.	C	G	598.77	.	AC=1;AF=0.500;AN=2;BaseQRankSum=0.086;ClippingRankSum=-0.997;DP=43;FS=0.000;MLEAC=1;MLEAF=0.500;MQ=60.00;MQ0=0;MQRankSum=0.972;QD=13.92;ReadPosRankSum=-0.111;ANN=G|synonymous_variant|LOW|CDS:Phatr3_J8760.p1|Gene_transcript:Phatr3_J8760.t1|transcript|transcript:Phatr3_J8760.t1|Coding|1/1|c.42C>G|p.Thr14Thr|42/1740|42/1740|14/579||	GT:AD:DP:GQ:PL	0/1:25,18:43:99:627,0,889
chr_1	129003	.	C	A	614.77	.	AC=1;AF=0.500;AN=2;BaseQRankSum=-0.831;ClippingRankSum=-0.410;DP=46;FS=0.000;MLEAC=1;MLEAF=0.500;MQ=60.00;MQ0=0;MQRankSum=-1.695;QD=13.36;ReadPosRankSum=-1.496;ANN=A|missense_variant|MODERATE|CDS:Phatr3_J8760.p1|Gene_transcript:Phatr3_J8760.t1|transcript|transcript:Phatr3_J8760.t1|Coding|1/1|c.58C>A|p.Pro20Thr|58/1740|58/1740|20/579||	GT:AD:DP:GQ:PL	0/1:26,20:46:99:643,0,942
chr_1	129096	.	G	A	297.77	.	AC=1;AF=0.500;AN=2;BaseQRankSum=0.512;ClippingRankSum=0.990;DP=22;FS=1.792;MLEAC=1;MLEAF=0.500;MQ=60.00;MQ0=0;MQRankSum=1.058;QD=13.53;ReadPosRankSum=0.375;ANN=A|missense_variant|MODERATE|CDS:Phatr3_J8760.p1|Gene_transcript:Phatr3_J8760.t1|transcript|transcript:Phatr3_J8760.t1|Coding|1/1|c.151G>A|p.Val51Ile|151/1740|151/1740|51/579||	GT:AD:DP:GQ:PL	0/1:14,8:22:99:326,0,1155
chr_1	129098	.	C	T	297.77	.	AC=1;AF=0.500;AN=2;BaseQRankSum=-1.014;ClippingRankSum=0.775;DP=24;FS=1.685;MLEAC=1;MLEAF=0.500;MQ=60.00;MQ0=0;MQRankSum=-1.312;QD=12.41;ReadPosRankSum=0.835;ANN=T|synonymous_variant|LOW|CDS:Phatr3_J8760.p1|Gene_transcript:Phatr3_J8760.t1|transcript|transcript:Phatr3_J8760.t1|Coding|1/1|c.153C>T|p.Val51Val|153/1740|153/1740|51/579||	GT:AD:DP:GQ:PL	0/1:15,9:24:99:326,0,1155
chr_1	129164	.	C	A	518.77	.	AC=1;AF=0.500;AN=2;BaseQRankSum=0.613;ClippingRankSum=1.561;DP=31;FS=1.400;MLEAC=1;MLEAF=0.500;MQ=60.00;MQ0=0;MQRankSum=0.968;QD=16.73;ReadPosRankSum=-0.059;ANN=A|synonymous_variant|LOW|CDS:Phatr3_J8760.p1|Gene_transcript:Phatr3_J8760.t1|transcript|transcript:Phatr3_J8760.t1|Coding|1/1|c.219C>A|p.Val73Val|219/1740|219/1740|73/579||	GT:AD:DP:GQ:PL	0/1:16,15:31:99:547,0,563
chr_1	129407	.	T	C	795.77	.	AC=1;AF=0.500;AN=2;BaseQRankSum=-0.775;ClippingRankSum=-0.342;DP=34;FS=3.000;MLEAC=1;MLEAF=0.500;MQ=60.00;MQ0=0;MQRankSum=-1.279;QD=23.40;ReadPosRankSum=0.811;ANN=C|synonymous_variant|LOW|CDS:Phatr3_J8760.p1|Gene_transcript:Phatr3_J8760.t1|transcript|transcript:Phatr3_J8760.t1|Coding|1/1|c.462T>C|p.His154His|462/1740|462/1740|154/579||	GT:AD:DP:GQ:PL	0/1:12,22:34:99:824,0,386
chr_1	129712	.	C	G	587.77	.	AC=1;AF=0.500;AN=2;BaseQRankSum=-0.606;ClippingRankSum=1.028;DP=39;FS=2.780;MLEAC=1;MLEAF=0.500;MQ=60.00;MQ0=0;MQRankSum=-0.887;QD=15.07;ReadPosRankSum=-1.254;ANN=G|missense_variant|MODERATE|CDS:Phatr3_J8760.p1|Gene_transcript:Phatr3_J8760.t1|transcript|transcript:Phatr3_J8760.t1|Coding|1/1|c.767C>G|p.Ala256Gly|767/1740|767/1740|256/579||	GT:AD:DP:GQ:PL	0/1:21,18:39:99:616,0,753
chr_1	129749	.	A	G	415.77	.	AC=1;AF=0.500;AN=2;BaseQRankSum=0.955;ClippingRankSum=-0.611;DP=37;FS=0.000;MLEAC=1;MLEAF=0.500;MQ=60.00;MQ0=0;MQRankSum=0.360;QD=11.24;ReadPosRankSum=1.080;ANN=G|synonymous_variant|LOW|CDS:Phatr3_J8760.p1|Gene_transcript:Phatr3_J8760.t1|transcript|transcript:Phatr3_J8760.t1|Coding|1/1|c.804A>G|p.Gln268Gln|804/1740|804/1740|268/579||	GT:AD:DP:GQ:PL	0/1:23,14:37:99:444,0,764
chr_1	129854	.	C	T	781.77	.	AC=1;AF=0.500;AN=2;BaseQRankSum=1.145;ClippingRankSum=0.199;DP=51;FS=0.000;MLEAC=1;MLEAF=0.500;MQ=60.00;MQ0=0;MQRankSum=-1.562;QD=15.33;ReadPosRankSum=0.842;ANN=T|synonymous_variant|LOW|CDS:Phatr3_J8760.p1|Gene_transcript:Phatr3_J8760.t1|transcript|transcript:Phatr3_J8760.t1|Coding|1/1|c.909C>T|p.Asp303Asp|909/1740|909/1740|303/579||	GT:AD:DP:GQ:PL	0/1:28,23:51:99:810,0,952
chr_1	129924	.	C	T	517.77	.	AC=1;AF=0.500;AN=2;BaseQRankSum=0.000;ClippingRankSum=0.645;DP=28;FS=3.227;MLEAC=1;MLEAF=0.500;MQ=60.00;MQ0=0;MQRankSum=0.000;QD=18.49;ReadPosRankSum=-0.875;ANN=T|missense_variant|MODERATE|CDS:Phatr3_J8760.p1|Gene_transcript:Phatr3_J8760.t1|transcript|transcript:Phatr3_J8760.t1|Coding|1/1|c.979C>T|p.Arg327Trp|979/1740|979/1740|327/579||	GT:AD:DP:GQ:PL	0/1:13,15:28:99:546,0,461
chr_1	130289	.	A	G	58.77	.	AC=1;AF=0.500;AN=2;BaseQRankSum=-1.076;ClippingRankSum=1.211;DP=16;FS=0.000;MLEAC=1;MLEAF=0.500;MQ=60.00;MQ0=0;MQRankSum=-0.538;QD=3.67;ReadPosRankSum=-1.480;ANN=G|synonymous_variant|LOW|CDS:Phatr3_J8760.p1|Gene_transcript:Phatr3_J8760.t1|transcript|transcript:Phatr3_J8760.t1|Coding|1/1|c.1344A>G|p.Ser448Ser|1344/1740|1344/1740|448/579||	GT:AD:DP:GQ:PL	0/1:13,3:16:87:87,0,961
chr_1	130297	.	A	C	58.77	.	AC=1;AF=0.500;AN=2;BaseQRankSum=0.072;ClippingRankSum=1.516;DP=15;FS=0.000;MLEAC=1;MLEAF=0.500;MQ=60.00;MQ0=0;MQRankSum=0.217;QD=3.92;ReadPosRankSum=-0.938;ANN=C|missense_variant|MODERATE|CDS:Phatr3_J8760.p1|Gene_transcript:Phatr3_J8760.t1|transcript|transcript:Phatr3_J8760.t1|Coding|1/1|c.1352A>C|p.Gln451Pro|1352/1740|1352/1740|451/579||	GT:AD:DP:GQ:PL	0/1:12,3:15:87:87,0,961
chr_1	130382	.	G	A	255.77	.	AC=1;AF=0.500;AN=2;BaseQRankSum=1.693;ClippingRankSum=1.940;DP=19;FS=0.000;MLEAC=1;MLEAF=0.500;MQ=60.00;MQ0=0;MQRankSum=-0.206;QD=13.46;ReadPosRankSum=0.537;ANN=A|synonymous_variant|LOW|CDS:Phatr3_J8760.p1|Gene_transcript:Phatr3_J8760.t1|transcript|transcript:Phatr3_J8760.t1|Coding|1/1|c.1437G>A|p.Gln479Gln|1437/1740|1437/1740|479/579||	GT:AD:DP:GQ:PL	0/1:11,8:19:99:284,0,385
chr_1	130697	.	G	T	217.77	.	AC=1;AF=0.500;AN=2;BaseQRankSum=-0.049;ClippingRankSum=-1.122;DP=17;FS=0.000;MLEAC=1;MLEAF=0.500;MQ=60.00;MQ0=0;MQRankSum=0.732;QD=12.81;ReadPosRankSum=0.537;ANN=T|intergenic_region|MODIFIER|CDS:Phatr3_J8760.p1-gene:Phatr3_J42461|Gene_transcript:Phatr3_J8760.t1-gene:Phatr3_J42461|intergenic_region|Gene_transcript:Phatr3_J8760.t1-gene:Phatr3_J42461|||||||||	GT:AD:DP:GQ:PL	0/1:10,7:17:99:246,0,372
chr_1	130768	.	A	G	37.77	.	AC=1;AF=0.500;AN=2;BaseQRankSum=0.198;ClippingRankSum=0.198;DP=7;FS=0.000;MLEAC=1;MLEAF=0.500;MQ=60.00;MQ0=0;MQRankSum=-0.922;QD=5.40;ReadPosRankSum=-0.922;ANN=G|intergenic_region|MODIFIER|CDS:Phatr3_J8760.p1-gene:Phatr3_J42461|Gene_transcript:Phatr3_J8760.t1-gene:Phatr3_J42461|intergenic_region|Gene_transcript:Phatr3_J8760.t1-gene:Phatr3_J42461|||||||||	GT:AD:DP:GQ:PL	0/1:5,2:7:66:66,0,394
chr_1	130770	.	A	C	37.77	.	AC=1;AF=0.500;AN=2;BaseQRankSum=0.736;ClippingRankSum=-0.736;DP=6;FS=0.000;MLEAC=1;MLEAF=0.500;MQ=60.00;MQ0=0;MQRankSum=0.736;QD=6.29;ReadPosRankSum=0.736;ANN=C|intergenic_region|MODIFIER|CDS:Phatr3_J8760.p1-gene:Phatr3_J42461|Gene_transcript:Phatr3_J8760.t1-gene:Phatr3_J42461|intergenic_region|Gene_transcript:Phatr3_J8760.t1-gene:Phatr3_J42461|||||||||	GT:AD:DP:GQ:PL	0/1:5,1:6:66:66,0,394
chr_1	130806	.	T	A	67.77	.	AC=1;AF=0.500;AN=2;BaseQRankSum=-1.307;ClippingRankSum=0.000;DP=9;FS=7.782;MLEAC=1;MLEAF=0.500;MQ=60.00;MQ0=0;MQRankSum=0.361;QD=7.53;ReadPosRankSum=0.876;ANN=A|intergenic_region|MODIFIER|CDS:Phatr3_J8760.p1-gene:Phatr3_J42461|Gene_transcript:Phatr3_J8760.t1-gene:Phatr3_J42461|intergenic_region|Gene_transcript:Phatr3_J8760.t1-gene:Phatr3_J42461|||||||||	GT:AD:DP:GQ:PL	0/1:5,4:9:96:96,0,186
chr_1	130821	.	G	A	163.77	.	AC=1;AF=0.500;AN=2;BaseQRankSum=-0.101;ClippingRankSum=0.101;DP=13;FS=9.890;MLEAC=1;MLEAF=0.500;MQ=60.00;MQ0=0;MQRankSum=-0.811;QD=12.60;ReadPosRankSum=0.660;ANN=A|intergenic_region|MODIFIER|CDS:Phatr3_J8760.p1-gene:Phatr3_J42461|Gene_transcript:Phatr3_J8760.t1-gene:Phatr3_J42461|intergenic_region|Gene_transcript:Phatr3_J8760.t1-gene:Phatr3_J42461|||||||||	GT:AD:DP:GQ:PL	0/1:7,6:13:99:192,0,254
chr_1	130890	.	C	G	483.77	.	AC=1;AF=0.500;AN=2;BaseQRankSum=2.062;ClippingRankSum=0.510;DP=27;FS=12.443;MLEAC=1;MLEAF=0.500;MQ=60.00;MQ0=0;MQRankSum=0.849;QD=17.92;ReadPosRankSum=-0.364;ANN=G|intergenic_region|MODIFIER|CDS:Phatr3_J8760.p1-gene:Phatr3_J42461|Gene_transcript:Phatr3_J8760.t1-gene:Phatr3_J42461|intergenic_region|Gene_transcript:Phatr3_J8760.t1-gene:Phatr3_J42461|||||||||	GT:AD:DP:GQ:PL	0/1:13,14:27:99:512,0,464
chr_1	130909	.	G	A	410.77	.	AC=1;AF=0.500;AN=2;BaseQRankSum=-0.317;ClippingRankSum=0.669;DP=21;FS=7.025;MLEAC=1;MLEAF=0.500;MQ=60.00;MQ0=0;MQRankSum=1.514;QD=19.56;ReadPosRankSum=-1.021;ANN=A|intergenic_region|MODIFIER|CDS:Phatr3_J8760.p1-gene:Phatr3_J42461|Gene_transcript:Phatr3_J8760.t1-gene:Phatr3_J42461|intergenic_region|Gene_transcript:Phatr3_J8760.t1-gene:Phatr3_J42461|||||||||	GT:AD:DP:GQ:PL	0/1:10,11:21:99:439,0,769
chr_1	130914	.	G	A	410.77	.	AC=1;AF=0.500;AN=2;BaseQRankSum=1.021;ClippingRankSum=0.599;DP=21;FS=7.025;MLEAC=1;MLEAF=0.500;MQ=60.00;MQ0=0;MQRankSum=1.444;QD=19.56;ReadPosRankSum=-1.232;ANN=A|intergenic_region|MODIFIER|CDS:Phatr3_J8760.p1-gene:Phatr3_J42461|Gene_transcript:Phatr3_J8760.t1-gene:Phatr3_J42461|intergenic_region|Gene_transcript:Phatr3_J8760.t1-gene:Phatr3_J42461|||||||||	GT:AD:DP:GQ:PL	0/1:10,11:21:99:439,0,769
chr_1	130950	.	C	G	128.77	.	AC=1;AF=0.500;AN=2;BaseQRankSum=0.046;ClippingRankSum=-2.453;DP=19;FS=22.142;MLEAC=1;MLEAF=0.500;MQ=60.00;MQ0=0;MQRankSum=0.602;QD=6.78;ReadPosRankSum=0.417;ANN=G|intergenic_region|MODIFIER|CDS:Phatr3_J8760.p1-gene:Phatr3_J42461|Gene_transcript:Phatr3_J8760.t1-gene:Phatr3_J42461|intergenic_region|Gene_transcript:Phatr3_J8760.t1-gene:Phatr3_J42461|||||||||	GT:AD:DP:GQ:PL	0/1:14,5:19:99:157,0,523
chr_1	131097	.	T	C	147.77	.	AC=1;AF=0.500;AN=2;BaseQRankSum=0.454;ClippingRankSum=0.124;DP=20;FS=1.922;MLEAC=1;MLEAF=0.500;MQ=60.00;MQ0=0;MQRankSum=1.526;QD=7.39;ReadPosRankSum=0.041;ANN=C|intergenic_region|MODIFIER|CDS:Phatr3_J8760.p1-gene:Phatr3_J42461|Gene_transcript:Phatr3_J8760.t1-gene:Phatr3_J42461|intergenic_region|Gene_transcript:Phatr3_J8760.t1-gene:Phatr3_J42461|||||||||	GT:AD:DP:GQ:PL	0/1:14,6:20:99:176,0,501
chr_1	131162	.	A	G	836.77	.	AC=1;AF=0.500;AN=2;BaseQRankSum=-0.722;ClippingRankSum=-0.260;DP=29;FS=4.821;MLEAC=1;MLEAF=0.500;MQ=60.00;MQ0=0;MQRankSum=-0.029;QD=28.85;ReadPosRankSum=-1.241;ANN=G|intergenic_region|MODIFIER|CDS:Phatr3_J8760.p1-gene:Phatr3_J42461|Gene_transcript:Phatr3_J8760.t1-gene:Phatr3_J42461|intergenic_region|Gene_transcript:Phatr3_J8760.t1-gene:Phatr3_J42461|||||||||	GT:AD:DP:GQ:PL	0/1:5,24:29:99:865,0,122
chr_1	131222	.	T	G	1206.77	.	AC=1;AF=0.500;AN=2;BaseQRankSum=0.990;ClippingRankSum=-2.232;DP=45;FS=15.135;MLEAC=1;MLEAF=0.500;MQ=60.00;MQ0=0;MQRankSum=-0.964;QD=26.82;ReadPosRankSum=-0.040;ANN=G|intergenic_region|MODIFIER|CDS:Phatr3_J8760.p1-gene:Phatr3_J42461|Gene_transcript:Phatr3_J8760.t1-gene:Phatr3_J42461|intergenic_region|Gene_transcript:Phatr3_J8760.t1-gene:Phatr3_J42461|||||||||	GT:AD:DP:GQ:PL	0/1:11,34:45:99:1235,0,325
chr_1	131348	.	C	T	402.77	.	AC=1;AF=0.500;AN=2;BaseQRankSum=-0.811;ClippingRankSum=-1.434;DP=30;FS=8.700;MLEAC=1;MLEAF=0.500;MQ=60.00;MQ0=0;MQRankSum=0.021;QD=13.43;ReadPosRankSum=1.143;ANN=T|intergenic_region|MODIFIER|CDS:Phatr3_J8760.p1-gene:Phatr3_J42461|Gene_transcript:Phatr3_J8760.t1-gene:Phatr3_J42461|intergenic_region|Gene_transcript:Phatr3_J8760.t1-gene:Phatr3_J42461|||||||||	GT:AD:DP:GQ:PL	0/1:16,14:30:99:431,0,577
chr_1	131367	.	A	G	628.77	.	AC=1;AF=0.500;AN=2;BaseQRankSum=0.377;ClippingRankSum=-0.962;DP=43;FS=6.428;MLEAC=1;MLEAF=0.500;MQ=60.00;MQ0=0;MQRankSum=-0.791;QD=14.62;ReadPosRankSum=0.840;ANN=G|intergenic_region|MODIFIER|CDS:Phatr3_J8760.p1-gene:Phatr3_J42461|Gene_transcript:Phatr3_J8760.t1-gene:Phatr3_J42461|intergenic_region|Gene_transcript:Phatr3_J8760.t1-gene:Phatr3_J42461|||||||||	GT:AD:DP:GQ:PL	0/1:23,20:43:99:657,0,830
chr_1	131563	.	T	C	232.77	.	AC=1;AF=0.500;AN=2;BaseQRankSum=-2.121;ClippingRankSum=3.256;DP=33;FS=0.000;MLEAC=1;MLEAF=0.500;MQ=60.00;MQ0=0;MQRankSum=-0.693;QD=7.05;ReadPosRankSum=-2.079;ANN=C|5_prime_UTR_variant|MODIFIER|Phatr3_J42461-E1|Gene_transcript:Phatr3_J42461.t1|transcript|transcript:Phatr3_J42461.t1|Coding|1/1|c.-66T>C|||||66|	GT:AD:DP:GQ:PL	0/1:25,8:33:99:261,0,1978
chr_1	131564	.	T	A	232.77	.	AC=1;AF=0.500;AN=2;BaseQRankSum=-2.079;ClippingRankSum=3.298;DP=33;FS=0.000;MLEAC=1;MLEAF=0.500;MQ=60.00;MQ0=0;MQRankSum=0.147;QD=7.05;ReadPosRankSum=-2.079;ANN=A|5_prime_UTR_variant|MODIFIER|Phatr3_J42461-E1|Gene_transcript:Phatr3_J42461.t1|transcript|transcript:Phatr3_J42461.t1|Coding|1/1|c.-65T>A|||||65|	GT:AD:DP:GQ:PL	0/1:25,8:33:99:261,0,1978
chr_1	131616	.	G	A	370.77	.	AC=1;AF=0.500;AN=2;BaseQRankSum=1.217;ClippingRankSum=2.806;DP=37;FS=8.360;MLEAC=1;MLEAF=0.500;MQ=60.00;MQ0=0;MQRankSum=-1.152;QD=10.02;ReadPosRankSum=0.081;ANN=A|5_prime_UTR_premature_start_codon_gain_variant|LOW|Phatr3_J42461-E1|Gene_transcript:Phatr3_J42461.t1|transcript|transcript:Phatr3_J42461.t1|Coding|1/1|c.-13G>A||||||,A|5_prime_UTR_variant|MODIFIER|Phatr3_J42461-E1|Gene_transcript:Phatr3_J42461.t1|transcript|transcript:Phatr3_J42461.t1|Coding|1/1|c.-13G>A|||||13|	GT:AD:DP:GQ:PL	0/1:25,12:37:99:399,0,900
chr_1	131636	.	G	A	533.77	.	AC=1;AF=0.500;AN=2;BaseQRankSum=-0.428;ClippingRankSum=2.084;DP=40;FS=7.009;MLEAC=1;MLEAF=0.500;MQ=60.00;MQ0=0;MQRankSum=-1.781;QD=13.34;ReadPosRankSum=2.747;ANN=A|missense_variant|MODERATE|Phatr3_J42461-E1|Gene_transcript:Phatr3_J42461.t1|transcript|transcript:Phatr3_J42461.t1|Coding|1/1|c.8G>A|p.Cys3Tyr|113/1860|8/1755|3/584||	GT:AD:DP:GQ:PL	0/1:24,16:40:99:562,0,884
chr_1	131725	.	T	C	431.77	.	AC=1;AF=0.500;AN=2;BaseQRankSum=0.138;ClippingRankSum=-1.198;DP=28;FS=9.428;MLEAC=1;MLEAF=0.500;MQ=60.00;MQ0=0;MQRankSum=-0.921;QD=15.42;ReadPosRankSum=1.612;ANN=C|missense_variant|MODERATE|Phatr3_J42461-E1|Gene_transcript:Phatr3_J42461.t1|transcript|transcript:Phatr3_J42461.t1|Coding|1/1|c.97T>C|p.Tyr33His|202/1860|97/1755|33/584||	GT:AD:DP:GQ:PL	0/1:15,13:28:99:460,0,517
chr_1	131875	.	T	A	287.77	.	AC=1;AF=0.500;AN=2;BaseQRankSum=1.165;ClippingRankSum=-0.850;DP=23;FS=3.796;MLEAC=1;MLEAF=0.500;MQ=60.00;MQ0=0;MQRankSum=-0.724;QD=12.51;ReadPosRankSum=0.661;ANN=A|missense_variant|MODERATE|Phatr3_J42461-E1|Gene_transcript:Phatr3_J42461.t1|transcript|transcript:Phatr3_J42461.t1|Coding|1/1|c.247T>A|p.Ser83Thr|352/1860|247/1755|83/584||	GT:AD:DP:GQ:PL	0/1:14,9:23:99:316,0,517
chr_1	131928	.	T	A	418.77	.	AC=1;AF=0.500;AN=2;BaseQRankSum=-0.946;ClippingRankSum=-0.267;DP=27;FS=0.000;MLEAC=1;MLEAF=0.500;MQ=60.00;MQ0=0;MQRankSum=0.170;QD=15.51;ReadPosRankSum=0.655;ANN=A|missense_variant|MODERATE|Phatr3_J42461-E1|Gene_transcript:Phatr3_J42461.t1|transcript|transcript:Phatr3_J42461.t1|Coding|1/1|c.300T>A|p.Phe100Leu|405/1860|300/1755|100/584||	GT:AD:DP:GQ:PL	0/1:14,13:27:99:447,0,509
chr_1	132030	.	T	C	336.77	.	AC=1;AF=0.500;AN=2;BaseQRankSum=0.718;ClippingRankSum=2.684;DP=20;FS=2.017;MLEAC=1;MLEAF=0.500;MQ=60.00;MQ0=0;MQRankSum=0.794;QD=16.84;ReadPosRankSum=-0.038;ANN=C|synonymous_variant|LOW|Phatr3_J42461-E1|Gene_transcript:Phatr3_J42461.t1|transcript|transcript:Phatr3_J42461.t1|Coding|1/1|c.402T>C|p.Ala134Ala|507/1860|402/1755|134/584||	GT:AD:DP:GQ:PL	0/1:10,10:20:99:365,0,360
chr_1	132043	.	G	T	426.77	.	AC=1;AF=0.500;AN=2;BaseQRankSum=-1.333;ClippingRankSum=2.607;DP=24;FS=4.129;MLEAC=1;MLEAF=0.500;MQ=60.00;MQ0=0;MQRankSum=-0.348;QD=17.78;ReadPosRankSum=-2.665;ANN=T|stop_gained|HIGH|Phatr3_J42461-E1|Gene_transcript:Phatr3_J42461.t1|transcript|transcript:Phatr3_J42461.t1|Coding|1/1|c.415G>T|p.Glu139*|520/1860|415/1755|139/584||	GT:AD:DP:GQ:PL	0/1:11,13:24:99:455,0,397
chr_1	132103	.	A	G	453.77	.	AC=1;AF=0.500;AN=2;BaseQRankSum=-1.506;ClippingRankSum=0.458;DP=29;FS=0.000;MLEAC=1;MLEAF=0.500;MQ=60.00;MQ0=0;MQRankSum=0.502;QD=15.65;ReadPosRankSum=1.244;ANN=G|missense_variant|MODERATE|Phatr3_J42461-E1|Gene_transcript:Phatr3_J42461.t1|transcript|transcript:Phatr3_J42461.t1|Coding|1/1|c.475A>G|p.Thr159Ala|580/1860|475/1755|159/584||	GT:AD:DP:GQ:PL	0/1:15,14:29:99:482,0,516
chr_1	132244	.	A	G	466.77	.	AC=1;AF=0.500;AN=2;BaseQRankSum=0.171;ClippingRankSum=1.311;DP=32;FS=1.412;MLEAC=1;MLEAF=0.500;MQ=60.00;MQ0=0;MQRankSum=1.083;QD=14.59;ReadPosRankSum=1.918;ANN=G|missense_variant|MODERATE|Phatr3_J42461-E1|Gene_transcript:Phatr3_J42461.t1|transcript|transcript:Phatr3_J42461.t1|Coding|1/1|c.616A>G|p.Asn206Asp|721/1860|616/1755|206/584||	GT:AD:DP:GQ:PL	0/1:18,14:32:99:495,0,667
chr_1	132282	.	T	C	199.77	.	AC=1;AF=0.500;AN=2;BaseQRankSum=-0.846;ClippingRankSum=0.493;DP=22;FS=7.649;MLEAC=1;MLEAF=0.500;MQ=60.00;MQ0=0;MQRankSum=-0.211;QD=9.08;ReadPosRankSum=-0.916;ANN=C|synonymous_variant|LOW|Phatr3_J42461-E1|Gene_transcript:Phatr3_J42461.t1|transcript|transcript:Phatr3_J42461.t1|Coding|1/1|c.654T>C|p.Ser218Ser|759/1860|654/1755|218/584||	GT:AD:DP:GQ:PL	0/1:15,7:22:99:228,0,565
chr_1	132305	.	G	C	122.77	.	AC=1;AF=0.500;AN=2;BaseQRankSum=0.041;ClippingRankSum=1.115;DP=21;FS=2.141;MLEAC=1;MLEAF=0.500;MQ=60.00;MQ0=0;MQRankSum=-0.454;QD=5.85;ReadPosRankSum=0.619;ANN=C|missense_variant|MODERATE|Phatr3_J42461-E1|Gene_transcript:Phatr3_J42461.t1|transcript|transcript:Phatr3_J42461.t1|Coding|1/1|c.677G>C|p.Cys226Ser|782/1860|677/1755|226/584||	GT:AD:DP:GQ:PL	0/1:16,5:21:99:151,0,620
chr_1	132671	.	C	G	352.77	.	AC=1;AF=0.500;AN=2;BaseQRankSum=-0.567;ClippingRankSum=0.617;DP=27;FS=9.061;MLEAC=1;MLEAF=0.500;MQ=60.00;MQ0=0;MQRankSum=-0.518;QD=13.07;ReadPosRankSum=-0.765;ANN=G|missense_variant|MODERATE|Phatr3_J42461-E1|Gene_transcript:Phatr3_J42461.t1|transcript|transcript:Phatr3_J42461.t1|Coding|1/1|c.1043C>G|p.Ala348Gly|1148/1860|1043/1755|348/584||	GT:AD:DP:GQ:PL	0/1:16,11:27:99:381,0,599
chr_1	132744	.	T	A	363.77	.	AC=1;AF=0.500;AN=2;BaseQRankSum=0.958;ClippingRankSum=-1.068;DP=25;FS=0.000;MLEAC=1;MLEAF=0.500;MQ=60.00;MQ0=0;MQRankSum=-0.739;QD=14.55;ReadPosRankSum=0.903;ANN=A|synonymous_variant|LOW|Phatr3_J42461-E1|Gene_transcript:Phatr3_J42461.t1|transcript|transcript:Phatr3_J42461.t1|Coding|1/1|c.1116T>A|p.Pro372Pro|1221/1860|1116/1755|372/584||	GT:AD:DP:GQ:PL	0/1:14,11:25:99:392,0,486
chr_1	132822	.	T	C	259.77	.	AC=1;AF=0.500;AN=2;BaseQRankSum=1.806;ClippingRankSum=-1.500;DP=24;FS=4.084;MLEAC=1;MLEAF=0.500;MQ=60.00;MQ0=0;MQRankSum=-0.276;QD=10.82;ReadPosRankSum=1.868;ANN=C|synonymous_variant|LOW|Phatr3_J42461-E1|Gene_transcript:Phatr3_J42461.t1|transcript|transcript:Phatr3_J42461.t1|Coding|1/1|c.1194T>C|p.Leu398Leu|1299/1860|1194/1755|398/584||	GT:AD:DP:GQ:PL	0/1:16,8:24:99:288,0,1112
chr_1	132823	.	T	C	259.77	.	AC=1;AF=0.500;AN=2;BaseQRankSum=1.745;ClippingRankSum=-1.500;DP=24;FS=4.084;MLEAC=1;MLEAF=0.500;MQ=60.00;MQ0=0;MQRankSum=0.337;QD=10.82;ReadPosRankSum=2.664;ANN=C|missense_variant|MODERATE|Phatr3_J42461-E1|Gene_transcript:Phatr3_J42461.t1|transcript|transcript:Phatr3_J42461.t1|Coding|1/1|c.1195T>C|p.Phe399Leu|1300/1860|1195/1755|399/584||	GT:AD:DP:GQ:PL	0/1:16,8:24:99:288,0,1112
chr_1	132916	.	T	A	604.77	.	AC=1;AF=0.500;AN=2;BaseQRankSum=-0.477;ClippingRankSum=-0.678;DP=27;FS=3.816;MLEAC=1;MLEAF=0.500;MQ=60.00;MQ0=0;MQRankSum=0.527;QD=22.40;ReadPosRankSum=0.929;ANN=A|missense_variant|MODERATE|Phatr3_J42461-E1|Gene_transcript:Phatr3_J42461.t1|transcript|transcript:Phatr3_J42461.t1|Coding|1/1|c.1288T>A|p.Ser430Thr|1393/1860|1288/1755|430/584||	GT:AD:DP:GQ:PL	0/1:10,17:27:99:633,0,346
chr_1	133020	.	T	G	377.77	.	AC=1;AF=0.500;AN=2;BaseQRankSum=0.231;ClippingRankSum=-2.495;DP=26;FS=0.000;MLEAC=1;MLEAF=0.500;MQ=60.00;MQ0=0;MQRankSum=1.106;QD=14.53;ReadPosRankSum=-1.517;ANN=G|synonymous_variant|LOW|Phatr3_J42461-E1|Gene_transcript:Phatr3_J42461.t1|transcript|transcript:Phatr3_J42461.t1|Coding|1/1|c.1392T>G|p.Ser464Ser|1497/1860|1392/1755|464/584||	GT:AD:DP:GQ:PL	0/1:14,12:26:99:406,0,505
chr_1	133198	.	A	G	647.77	.	AC=1;AF=0.500;AN=2;BaseQRankSum=1.250;ClippingRankSum=-2.065;DP=39;FS=4.677;MLEAC=1;MLEAF=0.500;MQ=60.00;MQ0=0;MQRankSum=0.379;QD=16.61;ReadPosRankSum=0.576;ANN=G|missense_variant|MODERATE|Phatr3_J42461-E1|Gene_transcript:Phatr3_J42461.t1|transcript|transcript:Phatr3_J42461.t1|Coding|1/1|c.1570A>G|p.Ser524Gly|1675/1860|1570/1755|524/584||	GT:AD:DP:GQ:PL	0/1:20,19:39:99:676,0,722
chr_1	133588	.	A	G	115.77	.	AC=1;AF=0.500;AN=2;BaseQRankSum=0.158;ClippingRankSum=0.264;DP=17;FS=13.554;MLEAC=1;MLEAF=0.500;MQ=60.00;MQ0=0;MQRankSum=-0.264;QD=6.81;ReadPosRankSum=1.634;ANN=G|intergenic_region|MODIFIER|Phatr3_J42461-E1-gene:Phatr3_J31458|Gene_transcript:Phatr3_J42461.t1-gene:Phatr3_J31458|intergenic_region|Gene_transcript:Phatr3_J42461.t1-gene:Phatr3_J31458|||||||||	GT:AD:DP:GQ:PL	0/1:12,5:17:99:144,0,454
chr_1	133961	.	A	C	79.77	.	AC=1;AF=0.500;AN=2;BaseQRankSum=1.754;ClippingRankSum=-1.300;DP=8;FS=0.000;MLEAC=1;MLEAF=0.500;MQ=60.00;MQ0=0;MQRankSum=-0.550;QD=9.97;ReadPosRankSum=0.937;ANN=C|intergenic_region|MODIFIER|Phatr3_J42461-E1-gene:Phatr3_J31458|Gene_transcript:Phatr3_J42461.t1-gene:Phatr3_J31458|intergenic_region|Gene_transcript:Phatr3_J42461.t1-gene:Phatr3_J31458|||||||||	GT:AD:DP:GQ:PL	0/1:4,3:7:99:108,0,103
chr_1	134019	.	T	C	42.77	.	AC=1;AF=0.500;AN=2;BaseQRankSum=0.118;ClippingRankSum=-2.132;DP=18;FS=2.823;MLEAC=1;MLEAF=0.500;MQ=60.00;MQ0=0;MQRankSum=0.118;QD=2.38;ReadPosRankSum=0.118;ANN=C|intergenic_region|MODIFIER|Phatr3_J42461-E1-gene:Phatr3_J31458|Gene_transcript:Phatr3_J42461.t1-gene:Phatr3_J31458|intergenic_region|Gene_transcript:Phatr3_J42461.t1-gene:Phatr3_J31458|||||||||	GT:AD:DP:GQ:PL	0/1:15,3:18:71:71,0,527
chr_1	134051	.	G	A	186.77	.	AC=1;AF=0.500;AN=2;BaseQRankSum=0.381;ClippingRankSum=2.858;DP=24;FS=5.653;MLEAC=1;MLEAF=0.500;MQ=60.00;MQ0=0;MQRankSum=-1.651;QD=7.78;ReadPosRankSum=-1.778;ANN=A|intergenic_region|MODIFIER|Phatr3_J42461-E1-gene:Phatr3_J31458|Gene_transcript:Phatr3_J42461.t1-gene:Phatr3_J31458|intergenic_region|Gene_transcript:Phatr3_J42461.t1-gene:Phatr3_J31458|||||||||	GT:AD:DP:GQ:PL	0/1:17,7:24:99:215,0,628
chr_1	134064	.	C	T	276.77	.	AC=1;AF=0.500;AN=2;BaseQRankSum=0.651;ClippingRankSum=2.746;DP=25;FS=9.118;MLEAC=1;MLEAF=0.500;MQ=60.00;MQ0=0;MQRankSum=-0.425;QD=11.07;ReadPosRankSum=0.538;ANN=T|intergenic_region|MODIFIER|Phatr3_J42461-E1-gene:Phatr3_J31458|Gene_transcript:Phatr3_J42461.t1-gene:Phatr3_J31458|intergenic_region|Gene_transcript:Phatr3_J42461.t1-gene:Phatr3_J31458|||||||||	GT:AD:DP:GQ:PL	0/1:16,9:25:99:305,0,562
chr_1	135015	.	C	A	267.77	.	AC=1;AF=0.500;AN=2;BaseQRankSum=0.978;ClippingRankSum=0.533;DP=13;FS=8.921;MLEAC=1;MLEAF=0.500;MQ=60.00;MQ0=0;MQRankSum=-0.533;QD=20.60;ReadPosRankSum=-0.533;ANN=A|missense_variant|MODERATE|CDS:Phatr3_J31458.p1|Gene_transcript:Phatr3_J31458.t1|transcript|transcript:Phatr3_J31458.t1|Coding|1/1|c.147G>T|p.Gln49His|147/1032|147/1032|49/343||	GT:AD:DP:GQ:PL	0/1:5,8:13:99:296,0,126
chr_1	135030	.	G	A	125.77	.	AC=1;AF=0.500;AN=2;BaseQRankSum=-0.113;ClippingRankSum=-0.680;DP=16;FS=2.622;MLEAC=1;MLEAF=0.500;MQ=60.00;MQ0=0;MQRankSum=-0.906;QD=7.86;ReadPosRankSum=0.340;ANN=A|synonymous_variant|LOW|CDS:Phatr3_J31458.p1|Gene_transcript:Phatr3_J31458.t1|transcript|transcript:Phatr3_J31458.t1|Coding|1/1|c.132C>T|p.Ser44Ser|132/1032|132/1032|44/343||	GT:AD:DP:GQ:PL	0/1:11,5:16:99:154,0,415
chr_1	135044	.	T	C	33.77	.	AC=1;AF=0.500;AN=2;BaseQRankSum=0.382;ClippingRankSum=-1.931;DP=11;FS=0.000;MLEAC=1;MLEAF=0.500;MQ=60.00;MQ0=0;MQRankSum=0.000;QD=3.07;ReadPosRankSum=0.382;ANN=C|missense_variant|MODERATE|CDS:Phatr3_J31458.p1|Gene_transcript:Phatr3_J31458.t1|transcript|transcript:Phatr3_J31458.t1|Coding|1/1|c.118A>G|p.Thr40Ala|118/1032|118/1032|40/343||	GT:AD:DP:GQ:PL	0/1:8,3:11:62:62,0,308
chr_1	135205	.	A	C	112.77	.	AC=1;AF=0.500;AN=2;BaseQRankSum=-0.365;ClippingRankSum=-1.133;DP=10;FS=8.751;MLEAC=1;MLEAF=0.500;MQ=60.00;MQ0=0;MQRankSum=-0.633;QD=11.28;ReadPosRankSum=1.568;ANN=C|intergenic_region|MODIFIER|CDS:Phatr3_J31458.p1-gene:Phatr3_EG01752|Gene_transcript:Phatr3_J31458.t1-gene:Phatr3_EG01752|intergenic_region|Gene_transcript:Phatr3_J31458.t1-gene:Phatr3_EG01752|||||||||	GT:AD:DP:GQ:PL	0/1:6,4:10:99:141,0,223
chr_1	135425	.	C	G	324.77	.	AC=1;AF=0.500;AN=2;BaseQRankSum=-0.612;ClippingRankSum=1.184;DP=19;FS=10.620;MLEAC=1;MLEAF=0.500;MQ=60.00;MQ0=0;MQRankSum=0.204;QD=17.09;ReadPosRankSum=-2.082;ANN=G|intergenic_region|MODIFIER|CDS:Phatr3_J31458.p1-gene:Phatr3_EG01752|Gene_transcript:Phatr3_J31458.t1-gene:Phatr3_EG01752|intergenic_region|Gene_transcript:Phatr3_J31458.t1-gene:Phatr3_EG01752|||||||||	GT:AD:DP:GQ:PL	0/1:9,10:19:99:353,0,322
chr_1	135436	.	T	C	151.77	.	AC=1;AF=0.500;AN=2;BaseQRankSum=1.098;ClippingRankSum=-0.470;DP=10;FS=0.000;MLEAC=1;MLEAF=0.500;MQ=60.00;MQ0=0;MQRankSum=1.453;QD=15.18;ReadPosRankSum=0.336;ANN=C|intergenic_region|MODIFIER|CDS:Phatr3_J31458.p1-gene:Phatr3_EG01752|Gene_transcript:Phatr3_J31458.t1-gene:Phatr3_EG01752|intergenic_region|Gene_transcript:Phatr3_J31458.t1-gene:Phatr3_EG01752|||||||||	GT:AD:DP:GQ:PL	0/1:5,5:10:99:180,0,172
chr_1	135530	.	C	T	303.77	.	AC=1;AF=0.500;AN=2;BaseQRankSum=-0.669;ClippingRankSum=-3.832;DP=31;FS=1.489;MLEAC=1;MLEAF=0.500;MQ=60.00;MQ0=0;MQRankSum=-1.359;QD=9.80;ReadPosRankSum=-2.494;ANN=T|intergenic_region|MODIFIER|CDS:Phatr3_J31458.p1-gene:Phatr3_EG01752|Gene_transcript:Phatr3_J31458.t1-gene:Phatr3_EG01752|intergenic_region|Gene_transcript:Phatr3_J31458.t1-gene:Phatr3_EG01752|||||||||	GT:AD:DP:GQ:PL	0/1:19,12:31:99:332,0,634
chr_1	135591	.	T	C	79.77	.	AC=1;AF=0.500;AN=2;BaseQRankSum=-1.654;ClippingRankSum=0.142;DP=20;FS=0.000;MLEAC=1;MLEAF=0.500;MQ=60.00;MQ0=0;MQRankSum=1.370;QD=3.99;ReadPosRankSum=-2.315;ANN=C|intergenic_region|MODIFIER|CDS:Phatr3_J31458.p1-gene:Phatr3_EG01752|Gene_transcript:Phatr3_J31458.t1-gene:Phatr3_EG01752|intergenic_region|Gene_transcript:Phatr3_J31458.t1-gene:Phatr3_EG01752|||||||||	GT:AD:DP:GQ:PL	0/1:16,4:20:99:108,0,1228
chr_1	135598	.	A	G	79.77	.	AC=1;AF=0.500;AN=2;BaseQRankSum=0.391;ClippingRankSum=0.056;DP=19;FS=0.000;MLEAC=1;MLEAF=0.500;MQ=60.00;MQ0=0;MQRankSum=0.280;QD=4.20;ReadPosRankSum=-2.516;ANN=G|intergenic_region|MODIFIER|CDS:Phatr3_J31458.p1-gene:Phatr3_EG01752|Gene_transcript:Phatr3_J31458.t1-gene:Phatr3_EG01752|intergenic_region|Gene_transcript:Phatr3_J31458.t1-gene:Phatr3_EG01752|||||||||	GT:AD:DP:GQ:PL	0/1:16,3:19:99:108,0,1228
chr_1	135602	.	C	T	643.94	.	AC=2;AF=1.00;AN=2;BaseQRankSum=-0.385;ClippingRankSum=0.000;DP=18;FS=0.000;MLEAC=2;MLEAF=1.00;MQ=60.00;MQ0=0;MQRankSum=-0.771;QD=29.70;ReadPosRankSum=1.542;ANN=T|intergenic_region|MODIFIER|CDS:Phatr3_J31458.p1-gene:Phatr3_EG01752|Gene_transcript:Phatr3_J31458.t1-gene:Phatr3_EG01752|intergenic_region|Gene_transcript:Phatr3_J31458.t1-gene:Phatr3_EG01752|||||||||	GT:AD:DP:GQ:PL	1/1:1,17:18:14:672,14,0
chr_1	135719	.	C	T	273.77	.	AC=1;AF=0.500;AN=2;BaseQRankSum=-1.968;ClippingRankSum=-0.477;DP=24;FS=3.851;MLEAC=1;MLEAF=0.500;MQ=60.00;MQ0=0;MQRankSum=0.000;QD=11.41;ReadPosRankSum=0.239;ANN=T|synonymous_variant|LOW|CDS:Phatr3_EG01752.p1|Gene_transcript:Phatr3_EG01752.t1|transcript|transcript:Phatr3_EG01752.t1|Coding|1/1|c.111C>T|p.Thr37Thr|111/2325|111/2325|37/774||	GT:AD:DP:GQ:PL	0/1:15,9:24:99:302,0,563
chr_1	135958	.	A	C	464.77	.	AC=1;AF=0.500;AN=2;BaseQRankSum=1.268;ClippingRankSum=-0.104;DP=30;FS=0.000;MLEAC=1;MLEAF=0.500;MQ=60.00;MQ0=0;MQRankSum=-0.104;QD=15.49;ReadPosRankSum=-0.104;ANN=C|missense_variant|MODERATE|CDS:Phatr3_EG01752.p1|Gene_transcript:Phatr3_EG01752.t1|transcript|transcript:Phatr3_EG01752.t1|Coding|1/1|c.350A>C|p.Gln117Pro|350/2325|350/2325|117/774||	GT:AD:DP:GQ:PL	0/1:16,14:30:99:493,0,553
chr_1	136052	.	C	T	551.77	.	AC=1;AF=0.500;AN=2;BaseQRankSum=0.536;ClippingRankSum=1.131;DP=31;FS=3.365;MLEAC=1;MLEAF=0.500;MQ=60.00;MQ0=0;MQRankSum=0.179;QD=17.80;ReadPosRankSum=-0.814;ANN=T|synonymous_variant|LOW|CDS:Phatr3_EG01752.p1|Gene_transcript:Phatr3_EG01752.t1|transcript|transcript:Phatr3_EG01752.t1|Coding|1/1|c.444C>T|p.Ala148Ala|444/2325|444/2325|148/774||	GT:AD:DP:GQ:PL	0/1:14,17:31:99:580,0,489
chr_1	136066	.	T	C	414.77	.	AC=1;AF=0.500;AN=2;BaseQRankSum=-0.412;ClippingRankSum=0.461;DP=27;FS=1.527;MLEAC=1;MLEAF=0.500;MQ=60.00;MQ0=0;MQRankSum=-0.461;QD=15.36;ReadPosRankSum=0.073;ANN=C|missense_variant|MODERATE|CDS:Phatr3_EG01752.p1|Gene_transcript:Phatr3_EG01752.t1|transcript|transcript:Phatr3_EG01752.t1|Coding|1/1|c.458T>C|p.Leu153Pro|458/2325|458/2325|153/774||	GT:AD:DP:GQ:PL	0/1:14,13:27:99:443,0,510
chr_1	136379	.	C	A	709.77	.	AC=1;AF=0.500;AN=2;BaseQRankSum=-0.778;ClippingRankSum=-0.636;DP=29;FS=1.922;MLEAC=1;MLEAF=0.500;MQ=60.00;MQ0=0;MQRankSum=0.636;QD=24.47;ReadPosRankSum=0.165;ANN=A|synonymous_variant|LOW|CDS:Phatr3_EG01752.p1|Gene_transcript:Phatr3_EG01752.t1|transcript|transcript:Phatr3_EG01752.t1|Coding|1/1|c.771C>A|p.Gly257Gly|771/2325|771/2325|257/774||	GT:AD:DP:GQ:PL	0/1:9,20:29:99:738,0,297
chr_1	136558	.	A	C	540.77	.	AC=1;AF=0.500;AN=2;BaseQRankSum=-0.057;ClippingRankSum=-0.094;DP=32;FS=3.256;MLEAC=1;MLEAF=0.500;MQ=60.00;MQ0=0;MQRankSum=0.019;QD=16.90;ReadPosRankSum=-0.132;ANN=C|missense_variant|MODERATE|CDS:Phatr3_EG01752.p1|Gene_transcript:Phatr3_EG01752.t1|transcript|transcript:Phatr3_EG01752.t1|Coding|1/1|c.950A>C|p.Glu317Ala|950/2325|950/2325|317/774||	GT:AD:DP:GQ:PL	0/1:16,16:32:99:569,0,550
chr_1	136572	.	A	C	454.77	.	AC=1;AF=0.500;AN=2;BaseQRankSum=1.387;ClippingRankSum=-1.311;DP=32;FS=5.480;MLEAC=1;MLEAF=0.500;MQ=60.00;MQ0=0;MQRankSum=-1.918;QD=14.21;ReadPosRankSum=0.665;ANN=C|missense_variant|MODERATE|CDS:Phatr3_EG01752.p1|Gene_transcript:Phatr3_EG01752.t1|transcript|transcript:Phatr3_EG01752.t1|Coding|1/1|c.964A>C|p.Lys322Gln|964/2325|964/2325|322/774||	GT:AD:DP:GQ:PL	0/1:18,14:32:99:483,0,646
chr_1	136666	.	G	C	396.77	.	AC=1;AF=0.500;AN=2;BaseQRankSum=1.256;ClippingRankSum=0.209;DP=30;FS=5.859;MLEAC=1;MLEAF=0.500;MQ=60.00;MQ0=0;MQRankSum=-1.758;QD=13.23;ReadPosRankSum=-0.167;ANN=C|missense_variant|MODERATE|CDS:Phatr3_EG01752.p1|Gene_transcript:Phatr3_EG01752.t1|transcript|transcript:Phatr3_EG01752.t1|Coding|1/1|c.1058G>C|p.Cys353Ser|1058/2325|1058/2325|353/774||	GT:AD:DP:GQ:PL	0/1:17,13:30:99:425,0,624
chr_1	136706	.	A	C	439.77	.	AC=1;AF=0.500;AN=2;BaseQRankSum=-0.982;ClippingRankSum=0.371;DP=29;FS=1.550;MLEAC=1;MLEAF=0.500;MQ=60.00;MQ0=0;MQRankSum=-0.502;QD=15.16;ReadPosRankSum=0.982;ANN=C|synonymous_variant|LOW|CDS:Phatr3_EG01752.p1|Gene_transcript:Phatr3_EG01752.t1|transcript|transcript:Phatr3_EG01752.t1|Coding|1/1|c.1098A>C|p.Ala366Ala|1098/2325|1098/2325|366/774||	GT:AD:DP:GQ:PL	0/1:15,14:29:99:468,0,530
chr_1	136922	.	A	G	414.77	.	AC=1;AF=0.500;AN=2;BaseQRankSum=0.337;ClippingRankSum=-0.102;DP=39;FS=0.000;MLEAC=1;MLEAF=0.500;MQ=60.00;MQ0=0;MQRankSum=0.747;QD=10.64;ReadPosRankSum=0.102;ANN=G|synonymous_variant|LOW|CDS:Phatr3_EG01752.p1|Gene_transcript:Phatr3_EG01752.t1|transcript|transcript:Phatr3_EG01752.t1|Coding|1/1|c.1314A>G|p.Arg438Arg|1314/2325|1314/2325|438/774||	GT:AD:DP:GQ:PL	0/1:25,14:39:99:443,0,889
chr_1	137007	.	A	G	449.77	.	AC=1;AF=0.500;AN=2;BaseQRankSum=-0.200;ClippingRankSum=-0.455;DP=33;FS=1.352;MLEAC=1;MLEAF=0.500;MQ=60.00;MQ0=0;MQRankSum=-0.237;QD=13.63;ReadPosRankSum=-0.674;ANN=G|missense_variant|MODERATE|CDS:Phatr3_EG01752.p1|Gene_transcript:Phatr3_EG01752.t1|transcript|transcript:Phatr3_EG01752.t1|Coding|1/1|c.1399A>G|p.Asn467Asp|1399/2325|1399/2325|467/774||	GT:AD:DP:GQ:PL	0/1:19,14:33:99:478,0,1483
chr_1	137014	.	G	A	741.77	.	AC=1;AF=0.500;AN=2;BaseQRankSum=-0.811;ClippingRankSum=0.487;DP=34;FS=3.000;MLEAC=1;MLEAF=0.500;MQ=60.00;MQ0=0;MQRankSum=-1.027;QD=21.82;ReadPosRankSum=-1.063;ANN=A|missense_variant|MODERATE|CDS:Phatr3_EG01752.p1|Gene_transcript:Phatr3_EG01752.t1|transcript|transcript:Phatr3_EG01752.t1|Coding|1/1|c.1406G>A|p.Ser469Asn|1406/2325|1406/2325|469/774||	GT:AD:DP:GQ:PL	0/1:12,22:34:99:770,0,925
chr_1	137294	.	G	A	519.77	.	AC=1;AF=0.500;AN=2;BaseQRankSum=-0.456;ClippingRankSum=-0.020;DP=31;FS=5.449;MLEAC=1;MLEAF=0.500;MQ=60.00;MQ0=0;MQRankSum=1.528;QD=16.77;ReadPosRankSum=1.012;ANN=A|synonymous_variant|LOW|CDS:Phatr3_EG01752.p1|Gene_transcript:Phatr3_EG01752.t1|transcript|transcript:Phatr3_EG01752.t1|Coding|1/1|c.1686G>A|p.Arg562Arg|1686/2325|1686/2325|562/774||	GT:AD:DP:GQ:PL	0/1:14,17:31:99:548,0,480
chr_1	137345	.	C	G	479.77	.	AC=1;AF=0.500;AN=2;BaseQRankSum=0.578;ClippingRankSum=1.412;DP=36;FS=7.555;MLEAC=1;MLEAF=0.500;MQ=60.00;MQ0=0;MQRankSum=-0.385;QD=13.33;ReadPosRankSum=0.128;ANN=G|synonymous_variant|LOW|CDS:Phatr3_EG01752.p1|Gene_transcript:Phatr3_EG01752.t1|transcript|transcript:Phatr3_EG01752.t1|Coding|1/1|c.1737C>G|p.Val579Val|1737/2325|1737/2325|579/774||	GT:AD:DP:GQ:PL	0/1:21,15:36:99:508,0,759
chr_1	137411	.	C	T	181.77	.	AC=1;AF=0.500;AN=2;BaseQRankSum=0.116;ClippingRankSum=0.636;DP=26;FS=10.922;MLEAC=1;MLEAF=0.500;MQ=60.00;MQ0=0;MQRankSum=-2.254;QD=6.99;ReadPosRankSum=0.694;ANN=T|synonymous_variant|LOW|CDS:Phatr3_EG01752.p1|Gene_transcript:Phatr3_EG01752.t1|transcript|transcript:Phatr3_EG01752.t1|Coding|1/1|c.1803C>T|p.Ile601Ile|1803/2325|1803/2325|601/774||	GT:AD:DP:GQ:PL	0/1:19,7:26:99:210,0,717
chr_1	137424	.	T	C	70.77	.	AC=1;AF=0.500;AN=2;BaseQRankSum=0.271;ClippingRankSum=-0.039;DP=24;FS=5.869;MLEAC=1;MLEAF=0.500;MQ=60.00;MQ0=0;MQRankSum=0.426;QD=2.95;ReadPosRankSum=1.665;ANN=C|missense_variant|MODERATE|CDS:Phatr3_EG01752.p1|Gene_transcript:Phatr3_EG01752.t1|transcript|transcript:Phatr3_EG01752.t1|Coding|1/1|c.1816T>C|p.Cys606Arg|1816/2325|1816/2325|606/774||	GT:AD:DP:GQ:PL	0/1:20,4:24:99:99,0,759
chr_1	137468	.	G	A	327.77	.	AC=1;AF=0.500;AN=2;BaseQRankSum=0.186;ClippingRankSum=2.952;DP=31;FS=5.632;MLEAC=1;MLEAF=0.500;MQ=60.00;MQ0=0;MQRankSum=0.557;QD=10.57;ReadPosRankSum=-1.094;ANN=A|synonymous_variant|LOW|CDS:Phatr3_EG01752.p1|Gene_transcript:Phatr3_EG01752.t1|transcript|transcript:Phatr3_EG01752.t1|Coding|1/1|c.1860G>A|p.Lys620Lys|1860/2325|1860/2325|620/774||	GT:AD:DP:GQ:PL	0/1:20,11:31:99:356,0,741
chr_1	137489	.	G	T	504.77	.	AC=1;AF=0.500;AN=2;BaseQRankSum=0.015;ClippingRankSum=1.937;DP=38;FS=4.891;MLEAC=1;MLEAF=0.500;MQ=60.00;MQ0=0;MQRankSum=1.789;QD=13.28;ReadPosRankSum=1.818;ANN=T|synonymous_variant|LOW|CDS:Phatr3_EG01752.p1|Gene_transcript:Phatr3_EG01752.t1|transcript|transcript:Phatr3_EG01752.t1|Coding|1/1|c.1881G>T|p.Val627Val|1881/2325|1881/2325|627/774||	GT:AD:DP:GQ:PL	0/1:22,16:38:99:533,0,1647
chr_1	137498	.	G	A	711.77	.	AC=1;AF=0.500;AN=2;BaseQRankSum=1.035;ClippingRankSum=-1.098;DP=36;FS=7.558;MLEAC=1;MLEAF=0.500;MQ=60.00;MQ0=0;MQRankSum=0.239;QD=19.77;ReadPosRankSum=-2.181;ANN=A|synonymous_variant|LOW|CDS:Phatr3_EG01752.p1|Gene_transcript:Phatr3_EG01752.t1|transcript|transcript:Phatr3_EG01752.t1|Coding|1/1|c.1890G>A|p.Glu630Glu|1890/2325|1890/2325|630/774||	GT:AD:DP:GQ:PL	0/1:16,20:36:99:740,0,1170
chr_1	137651	.	A	G	531.77	.	AC=1;AF=0.500;AN=2;BaseQRankSum=0.869;ClippingRankSum=-0.038;DP=32;FS=2.991;MLEAC=1;MLEAF=0.500;MQ=60.00;MQ0=0;MQRankSum=0.529;QD=16.62;ReadPosRankSum=0.302;ANN=G|synonymous_variant|LOW|CDS:Phatr3_EG01752.p1|Gene_transcript:Phatr3_EG01752.t1|transcript|transcript:Phatr3_EG01752.t1|Coding|1/1|c.2043A>G|p.Arg681Arg|2043/2325|2043/2325|681/774||	GT:AD:DP:GQ:PL	0/1:15,17:32:99:560,0,424
chr_1	138002	.	T	C	168.77	.	AC=1;AF=0.500;AN=2;BaseQRankSum=-0.211;ClippingRankSum=-2.831;DP=19;FS=4.242;MLEAC=1;MLEAF=0.500;MQ=60.00;MQ0=0;MQRankSum=-0.803;QD=8.88;ReadPosRankSum=-0.211;ANN=C|intergenic_region|MODIFIER|CDS:Phatr3_EG01752.p1-gene:Phatr3_J53933|Gene_transcript:Phatr3_EG01752.t1-gene:Phatr3_J53933|intergenic_region|Gene_transcript:Phatr3_EG01752.t1-gene:Phatr3_J53933|||||||||	GT:AD:DP:GQ:PL	0/1:12,7:19:99:197,0,430
chr_1	138059	.	A	C	548.77	.	AC=1;AF=0.500;AN=2;BaseQRankSum=-0.127;ClippingRankSum=-0.063;DP=36;FS=0.000;MLEAC=1;MLEAF=0.500;MQ=60.00;MQ0=0;MQRankSum=-1.648;QD=15.24;ReadPosRankSum=-0.158;ANN=C|intergenic_region|MODIFIER|CDS:Phatr3_EG01752.p1-gene:Phatr3_J53933|Gene_transcript:Phatr3_EG01752.t1-gene:Phatr3_J53933|intergenic_region|Gene_transcript:Phatr3_EG01752.t1-gene:Phatr3_J53933|||||||||	GT:AD:DP:GQ:PL	0/1:19,17:36:99:577,0,637
chr_1	138125	.	G	C	347.77	.	AC=1;AF=0.500;AN=2;BaseQRankSum=-0.047;ClippingRankSum=-0.894;DP=28;FS=1.619;MLEAC=1;MLEAF=0.500;MQ=60.00;MQ0=0;MQRankSum=1.176;QD=12.42;ReadPosRankSum=-0.141;ANN=C|missense_variant|MODERATE|CDS:Phatr3_J53933.p1|Gene_transcript:Phatr3_J53933.t1|transcript|transcript:Phatr3_J53933.t1|Coding|2/2|c.3905C>G|p.Thr1302Arg|3905/3963|3905/3963|1302/1320||	GT:AD:DP:GQ:PL	0/1:17,11:28:99:376,0,636
chr_1	138172	.	A	T	433.77	.	AC=1;AF=0.500;AN=2;BaseQRankSum=1.152;ClippingRankSum=0.461;DP=28;FS=5.590;MLEAC=1;MLEAF=0.500;MQ=60.00;MQ0=0;MQRankSum=1.474;QD=15.49;ReadPosRankSum=0.507;ANN=T|synonymous_variant|LOW|CDS:Phatr3_J53933.p1|Gene_transcript:Phatr3_J53933.t1|transcript|transcript:Phatr3_J53933.t1|Coding|2/2|c.3858T>A|p.Ser1286Ser|3858/3963|3858/3963|1286/1320||	GT:AD:DP:GQ:PL	0/1:15,13:28:99:462,0,543
chr_1	138277	.	G	A	326.77	.	AC=1;AF=0.500;AN=2;BaseQRankSum=-0.310;ClippingRankSum=1.466;DP=31;FS=3.393;MLEAC=1;MLEAF=0.500;MQ=60.00;MQ0=0;MQRankSum=1.631;QD=10.54;ReadPosRankSum=0.723;ANN=A|synonymous_variant|LOW|CDS:Phatr3_J53933.p1|Gene_transcript:Phatr3_J53933.t1|transcript|transcript:Phatr3_J53933.t1|Coding|2/2|c.3753C>T|p.Tyr1251Tyr|3753/3963|3753/3963|1251/1320||	GT:AD:DP:GQ:PL	0/1:20,11:31:99:355,0,729
chr_1	138331	.	G	A	631.77	.	AC=1;AF=0.500;AN=2;BaseQRankSum=0.164;ClippingRankSum=-0.617;DP=42;FS=0.000;MLEAC=1;MLEAF=0.500;MQ=60.00;MQ0=0;MQRankSum=0.516;QD=15.04;ReadPosRankSum=-0.516;ANN=A|synonymous_variant|LOW|CDS:Phatr3_J53933.p1|Gene_transcript:Phatr3_J53933.t1|transcript|transcript:Phatr3_J53933.t1|Coding|2/2|c.3699C>T|p.Ser1233Ser|3699/3963|3699/3963|1233/1320||	GT:AD:DP:GQ:PL	0/1:22,20:42:99:660,0,791
chr_1	138416	.	A	G	112.77	.	AC=1;AF=0.500;AN=2;BaseQRankSum=-1.250;ClippingRankSum=-1.065;DP=19;FS=0.000;MLEAC=1;MLEAF=0.500;MQ=60.00;MQ0=0;MQRankSum=1.157;QD=5.94;ReadPosRankSum=0.509;ANN=G|missense_variant|MODERATE|CDS:Phatr3_J53933.p1|Gene_transcript:Phatr3_J53933.t1|transcript|transcript:Phatr3_J53933.t1|Coding|2/2|c.3614T>C|p.Val1205Ala|3614/3963|3614/3963|1205/1320||	GT:AD:DP:GQ:PL	0/1:14,5:19:99:141,0,516
chr_1	138440	.	C	T	370.77	.	AC=1;AF=0.500;AN=2;BaseQRankSum=-0.760;ClippingRankSum=1.267;DP=21;FS=0.000;MLEAC=1;MLEAF=0.500;MQ=60.00;MQ0=0;MQRankSum=-0.616;QD=17.66;ReadPosRankSum=-1.485;ANN=T|missense_variant|MODERATE|CDS:Phatr3_J53933.p1|Gene_transcript:Phatr3_J53933.t1|transcript|transcript:Phatr3_J53933.t1|Coding|2/2|c.3590G>A|p.Arg1197His|3590/3963|3590/3963|1197/1320||	GT:AD:DP:GQ:PL	0/1:13,8:21:99:399,0,1092
chr_1	138450	.	A	T	370.77	.	AC=1;AF=0.500;AN=2;BaseQRankSum=0.553;ClippingRankSum=1.502;DP=26;FS=1.540;MLEAC=1;MLEAF=0.500;MQ=60.00;MQ0=0;MQRankSum=-0.395;QD=14.26;ReadPosRankSum=0.343;ANN=T|missense_variant|MODERATE|CDS:Phatr3_J53933.p1|Gene_transcript:Phatr3_J53933.t1|transcript|transcript:Phatr3_J53933.t1|Coding|2/2|c.3580T>A|p.Phe1194Ile|3580/3963|3580/3963|1194/1320||	GT:AD:DP:GQ:PL	0/1:16,10:26:99:399,0,1092
chr_1	138553	.	G	A	336.77	.	AC=1;AF=0.500;AN=2;BaseQRankSum=-1.297;ClippingRankSum=-1.194;DP=26;FS=0.000;MLEAC=1;MLEAF=0.500;MQ=60.00;MQ0=0;MQRankSum=1.505;QD=12.95;ReadPosRankSum=0.363;ANN=A|synonymous_variant|LOW|CDS:Phatr3_J53933.p1|Gene_transcript:Phatr3_J53933.t1|transcript|transcript:Phatr3_J53933.t1|Coding|2/2|c.3477C>T|p.Val1159Val|3477/3963|3477/3963|1159/1320||	GT:AD:DP:GQ:PL	0/1:15,11:26:99:365,0,549
chr_1	138711	.	A	G	625.77	.	AC=1;AF=0.500;AN=2;BaseQRankSum=0.032;ClippingRankSum=1.077;DP=36;FS=1.331;MLEAC=1;MLEAF=0.500;MQ=60.00;MQ0=0;MQRankSum=1.236;QD=17.38;ReadPosRankSum=-0.539;ANN=G|synonymous_variant|LOW|CDS:Phatr3_J53933.p1|Gene_transcript:Phatr3_J53933.t1|transcript|transcript:Phatr3_J53933.t1|Coding|2/2|c.3319T>C|p.Leu1107Leu|3319/3963|3319/3963|1107/1320||	GT:AD:DP:GQ:PL	0/1:17,19:36:99:654,0,582
chr_1	138823	.	A	T	399.77	.	AC=1;AF=0.500;AN=2;BaseQRankSum=-0.024;ClippingRankSum=0.171;DP=27;FS=0.000;MLEAC=1;MLEAF=0.500;MQ=60.00;MQ0=0;MQRankSum=-0.805;QD=14.81;ReadPosRankSum=0.024;ANN=T|synonymous_variant|LOW|CDS:Phatr3_J53933.p1|Gene_transcript:Phatr3_J53933.t1|transcript|transcript:Phatr3_J53933.t1|Coding|2/2|c.3207T>A|p.Gly1069Gly|3207/3963|3207/3963|1069/1320||	GT:AD:DP:GQ:PL	0/1:15,12:27:99:428,0,538
chr_1	138934	.	T	C	597.77	.	AC=1;AF=0.500;AN=2;BaseQRankSum=0.953;ClippingRankSum=0.064;DP=30;FS=1.527;MLEAC=1;MLEAF=0.500;MQ=60.00;MQ0=0;MQRankSum=0.233;QD=19.93;ReadPosRankSum=0.148;ANN=C|synonymous_variant|LOW|CDS:Phatr3_J53933.p1|Gene_transcript:Phatr3_J53933.t1|transcript|transcript:Phatr3_J53933.t1|Coding|2/2|c.3096A>G|p.Ser1032Ser|3096/3963|3096/3963|1032/1320||	GT:AD:DP:GQ:PL	0/1:12,18:30:99:626,0,351
chr_1	139078	.	C	T	266.77	.	AC=1;AF=0.500;AN=2;BaseQRankSum=1.774;ClippingRankSum=-1.003;DP=27;FS=6.262;MLEAC=1;MLEAF=0.500;MQ=60.00;MQ0=0;MQRankSum=-0.540;QD=9.88;ReadPosRankSum=1.003;ANN=T|synonymous_variant|LOW|CDS:Phatr3_J53933.p1|Gene_transcript:Phatr3_J53933.t1|transcript|transcript:Phatr3_J53933.t1|Coding|2/2|c.2952G>A|p.Leu984Leu|2952/3963|2952/3963|984/1320||	GT:AD:DP:GQ:PL	0/1:18,9:27:99:295,0,666
chr_1	139470	.	T	C	410.77	.	AC=1;AF=0.500;AN=2;BaseQRankSum=-0.849;ClippingRankSum=1.363;DP=26;FS=6.648;MLEAC=1;MLEAF=0.500;MQ=60.00;MQ0=0;MQRankSum=0.746;QD=15.80;ReadPosRankSum=0.180;ANN=C|missense_variant|MODERATE|CDS:Phatr3_J53933.p1|Gene_transcript:Phatr3_J53933.t1|transcript|transcript:Phatr3_J53933.t1|Coding|2/2|c.2560A>G|p.Lys854Glu|2560/3963|2560/3963|854/1320||	GT:AD:DP:GQ:PL	0/1:12,14:26:99:439,0,425
chr_1	139538	.	T	C	299.77	.	AC=1;AF=0.500;AN=2;BaseQRankSum=2.164;ClippingRankSum=-0.612;DP=19;FS=1.871;MLEAC=1;MLEAF=0.500;MQ=60.00;MQ0=0;MQRankSum=-0.286;QD=15.78;ReadPosRankSum=-1.511;ANN=C|missense_variant|MODERATE|CDS:Phatr3_J53933.p1|Gene_transcript:Phatr3_J53933.t1|transcript|transcript:Phatr3_J53933.t1|Coding|2/2|c.2492A>G|p.Lys831Arg|2492/3963|2492/3963|831/1320||	GT:AD:DP:GQ:PL	0/1:10,9:19:99:328,0,365
chr_1	139749	.	T	C	402.77	.	AC=1;AF=0.500;AN=2;BaseQRankSum=0.779;ClippingRankSum=-0.087;DP=24;FS=1.760;MLEAC=1;MLEAF=0.500;MQ=60.00;MQ0=0;MQRankSum=1.934;QD=16.78;ReadPosRankSum=0.895;ANN=C|missense_variant|MODERATE|CDS:Phatr3_J53933.p1|Gene_transcript:Phatr3_J53933.t1|transcript|transcript:Phatr3_J53933.t1|Coding|2/2|c.2281A>G|p.Ile761Val|2281/3963|2281/3963|761/1320||	GT:AD:DP:GQ:PL	0/1:12,12:24:99:431,0,422
chr_1	139848	.	T	C	573.77	.	AC=1;AF=0.500;AN=2;BaseQRankSum=1.395;ClippingRankSum=-0.520;DP=40;FS=1.222;MLEAC=1;MLEAF=0.500;MQ=60.00;MQ0=0;MQRankSum=-0.547;QD=14.34;ReadPosRankSum=0.793;ANN=C|missense_variant|MODERATE|CDS:Phatr3_J53933.p1|Gene_transcript:Phatr3_J53933.t1|transcript|transcript:Phatr3_J53933.t1|Coding|2/2|c.2182A>G|p.Asn728Asp|2182/3963|2182/3963|728/1320||	GT:AD:DP:GQ:PL	0/1:23,17:40:99:602,0,811
chr_1	139912	.	G	T	489.77	.	AC=1;AF=0.500;AN=2;BaseQRankSum=0.488;ClippingRankSum=-1.067;DP=33;FS=3.064;MLEAC=1;MLEAF=0.500;MQ=60.00;MQ0=0;MQRankSum=-0.090;QD=14.84;ReadPosRankSum=0.994;ANN=T|missense_variant|MODERATE|CDS:Phatr3_J53933.p1|Gene_transcript:Phatr3_J53933.t1|transcript|transcript:Phatr3_J53933.t1|Coding|2/2|c.2118C>A|p.Asn706Lys|2118/3963|2118/3963|706/1320||	GT:AD:DP:GQ:PL	0/1:18,15:33:99:518,0,657
chr_1	139996	.	G	A	558.77	.	AC=1;AF=0.500;AN=2;BaseQRankSum=-0.899;ClippingRankSum=-1.995;DP=29;FS=3.352;MLEAC=1;MLEAF=0.500;MQ=60.00;MQ0=0;MQRankSum=1.031;QD=19.27;ReadPosRankSum=1.995;ANN=A|synonymous_variant|LOW|CDS:Phatr3_J53933.p1|Gene_transcript:Phatr3_J53933.t1|transcript|transcript:Phatr3_J53933.t1|Coding|2/2|c.2034C>T|p.Ala678Ala|2034/3963|2034/3963|678/1320||	GT:AD:DP:GQ:PL	0/1:13,16:29:99:587,0,463
chr_1	140398	.	T	C	520.77	.	AC=1;AF=0.500;AN=2;BaseQRankSum=0.416;ClippingRankSum=-0.305;DP=25;FS=0.000;MLEAC=1;MLEAF=0.500;MQ=60.00;MQ0=0;MQRankSum=-0.361;QD=20.83;ReadPosRankSum=1.026;ANN=C|synonymous_variant|LOW|CDS:Phatr3_J53933.p1|Gene_transcript:Phatr3_J53933.t1|transcript|transcript:Phatr3_J53933.t1|Coding|2/2|c.1632A>G|p.Lys544Lys|1632/3963|1632/3963|544/1320||	GT:AD:DP:GQ:PL	0/1:10,15:25:99:549,0,341
chr_1	140605	.	C	T	191.77	.	AC=1;AF=0.500;AN=2;BaseQRankSum=0.582;ClippingRankSum=1.439;DP=24;FS=1.824;MLEAC=1;MLEAF=0.500;MQ=60.00;MQ0=0;MQRankSum=-0.827;QD=7.99;ReadPosRankSum=0.337;ANN=T|synonymous_variant|LOW|CDS:Phatr3_J53933.p1|Gene_transcript:Phatr3_J53933.t1|transcript|transcript:Phatr3_J53933.t1|Coding|2/2|c.1425G>A|p.Pro475Pro|1425/3963|1425/3963|475/1320||	GT:AD:DP:GQ:PL	0/1:16,8:24:99:220,0,561
chr_1	140638	.	C	T	156.77	.	AC=1;AF=0.500;AN=2;BaseQRankSum=-0.184;ClippingRankSum=1.954;DP=22;FS=0.000;MLEAC=1;MLEAF=0.500;MQ=60.00;MQ0=0;MQRankSum=-0.184;QD=7.13;ReadPosRankSum=-2.027;ANN=T|synonymous_variant|LOW|CDS:Phatr3_J53933.p1|Gene_transcript:Phatr3_J53933.t1|transcript|transcript:Phatr3_J53933.t1|Coding|2/2|c.1392G>A|p.Glu464Glu|1392/3963|1392/3963|464/1320||	GT:AD:DP:GQ:PL	0/1:16,6:22:99:185,0,612
chr_1	140669	.	T	C	110.77	.	AC=1;AF=0.500;AN=2;BaseQRankSum=-0.436;ClippingRankSum=0.873;DP=20;FS=0.000;MLEAC=1;MLEAF=0.500;MQ=60.00;MQ0=0;MQRankSum=0.175;QD=5.54;ReadPosRankSum=1.833;ANN=C|missense_variant|MODERATE|CDS:Phatr3_J53933.p1|Gene_transcript:Phatr3_J53933.t1|transcript|transcript:Phatr3_J53933.t1|Coding|2/2|c.1361A>G|p.Asn454Ser|1361/3963|1361/3963|454/1320||	GT:AD:DP:GQ:PL	0/1:15,5:20:99:139,0,548
chr_1	140773	.	G	A	470.77	.	AC=1;AF=0.500;AN=2;BaseQRankSum=-0.108;ClippingRankSum=0.108;DP=37;FS=0.000;MLEAC=1;MLEAF=0.500;MQ=60.00;MQ0=0;MQRankSum=0.325;QD=12.72;ReadPosRankSum=-0.356;ANN=A|synonymous_variant|LOW|CDS:Phatr3_J53933.p1|Gene_transcript:Phatr3_J53933.t1|transcript|transcript:Phatr3_J53933.t1|Coding|2/2|c.1257C>T|p.Ser419Ser|1257/3963|1257/3963|419/1320||	GT:AD:DP:GQ:PL	0/1:22,15:37:99:499,0,810
[truncated: 71,771,331 more chars]
