# Supplementary material for: Genome-wide analysis of allele-specific expression of genes in the model diatom Phaeodactylum tricornutum
Source: Sci Rep. 2021 Feb 3;11:2954. doi: 10.1038/s41598-021-82529-1 (PMC7859220; doi:10.1038/s41598-021-82529-1)
Supplement: Supplementary file 8 — Supplementary Dataset S1. [file 41598_2021_82529_MOESM8_ESM.xlsx]

## Sheet: Title
Genome-wide analysis of allele-specific expression of genes in the model diatom Phaeodactylum tricornutum
Antoine Hoguin, Achal Rastogi, Chris Bowler and Leila Tirichine
Supplementary Dataset 1 : Tables of ASE, BAE and MAE genes and their AFB (GENOME) and AEB (RNA) values.

## Sheet: ASE
GENE	CHR	START	END	LENGTH	CAT	GENOME (AFB%)	RNA (AEB%)
Phatr3_EG00042	chr_31	89746	90936	1190	ASE	18.1343	41.4286
Phatr3_EG00087	chr_29	136491	141056	4565	ASE	9.10857	27.9252
Phatr3_EG00092	chr_29	317159	319147	1988	ASE	15.719	26.8957
Phatr3_EG00094	chr_29	201181	203238	2057	ASE	15.5535	34.1157
Phatr3_EG00112	chr_29	180211	183831	3620	ASE	9.48132	20.8419
Phatr3_EG00126	chr_29	206354	206668	314	ASE	17.6592	53.1768
Phatr3_EG00136	chr_27	229133	235990	6857	ASE	16.4241	44.9489
Phatr3_EG00145	chr_27	251569	252354	785	ASE	1.21951	50
Phatr3_EG00157	chr_28	298520	300409	1889	ASE	16.5797	25.5639
Phatr3_EG00197	chr_26	124872	125386	514	ASE	9.09091	30
Phatr3_EG00215	chr_25	313899	315461	1562	ASE	2.23992	26.6667
Phatr3_EG00217	chr_25	361728	362678	950	ASE	13.6494	25.1828
Phatr3_EG00234	chr_24	302924	303793	869	ASE	4.03409	35.4167
Phatr3_EG00246	chr_24	377250	378707	1457	ASE	11.6279	45.4545
Phatr3_EG00252	chr_24	270992	271921	929	ASE	9.125	37.839
Phatr3_EG00253	chr_24	267363	268918	1555	ASE	9.61008	37.3512
Phatr3_EG00272	chr_22	143815	146202	2387	ASE	9.86622	28.3422
Phatr3_EG00274	chr_22	81710	82815	1105	ASE	15.833	30.2724
Phatr3_EG00277	chr_22	338259	340250	1991	ASE	15.4762	30
Phatr3_EG00281	chr_22	280628	281017	389	ASE	0	27.6596
Phatr3_EG00289	chr_22	268656	269870	1214	ASE	12.1903	31.6277
Phatr3_EG00290	chr_22	440903	442021	1118	ASE	14.9938	46.6686
Phatr3_EG00298	chr_23	121354	122453	1099	ASE	12.535	25.8224
Phatr3_EG00300	chr_23	220528	220930	402	ASE	13.5448	35.5771
Phatr3_EG00304	chr_23	383813	384319	506	ASE	2.09811	30.1165
Phatr3_EG00313	chr_23	141062	141488	426	ASE	8.48499	27.7099
Phatr3_EG00318	chr_23	340925	343181	2256	ASE	11.3402	24.4041
Phatr3_EG00329	chr_21	184508	186067	1559	ASE	11.6323	20.3634
Phatr3_EG00334	chr_21	189478	193959	4481	ASE	13.3252	31.9689
Phatr3_EG00335	chr_21	655960	657453	1493	ASE	9.13417	30.8985
Phatr3_EG00336	chr_21	349059	349850	791	ASE	4.16667	28.5714
Phatr3_EG00342	chr_21	141682	143142	1460	ASE	9.09091	60
Phatr3_EG00460	chr_20	434340	435206	866	ASE	10.22	47.1963
Phatr3_EG00461	chr_20	184937	185155	218	ASE	2.12766	28
Phatr3_EG00462	chr_20	99091	100085	994	ASE	9.68013	31.0161
Phatr3_EG00483	chr_18	198022	198462	440	ASE	17.9487	60
Phatr3_EG00484	chr_18	377340	378185	845	ASE	15.9543	54.8313
Phatr3_EG00511	chr_18	102509	108125	5616	ASE	11.015	26.5144
Phatr3_EG00522	chr_17	546586	549861	3275	ASE	9.2495	35.0809
Phatr3_EG00532	chr_17	108437	109226	789	ASE	15.5738	31.1348
Phatr3_EG00537	chr_17	372373	372804	431	ASE	13.3333	41.9355
Phatr3_EG00543	chr_17	299231	301110	1879	ASE	18.4171	28.7851
Phatr3_EG00544	chr_17	608510	610495	1985	ASE	7.24035	26.4236
Phatr3_EG00547	chr_17	551237	552178	941	ASE	9.2527	31.8794
Phatr3_EG00549	chr_17	452059	455067	3008	ASE	13.1674	25.2218
Phatr3_EG00551	chr_17	555716	558052	2336	ASE	16.9341	49.643
Phatr3_EG00554	chr_17	508875	509741	866	ASE	9.57501	31.1858
Phatr3_EG00556	chr_17	446986	449742	2756	ASE	7.69231	50
Phatr3_EG00558	chr_17	598861	602451	3590	ASE	8.41866	34.3182
Phatr3_EG00559	chr_17	88321	90363	2042	ASE	2.7027	50
Phatr3_EG00561	chr_17	419379	422891	3512	ASE	15.5619	27.7189
Phatr3_EG00577	chr_15	591978	593354	1376	ASE	20	46.6667
Phatr3_EG00582	chr_15	147952	148760	808	ASE	16.5481	32.3044
Phatr3_EG00583	chr_15	696873	697277	404	ASE	13.3478	50.0947
Phatr3_EG00588	chr_15	691440	691853	413	ASE	15.1637	39.2821
Phatr3_EG00591	chr_15	167034	168156	1122	ASE	8.33333	45.4545
Phatr3_EG00595	chr_15	381142	381781	639	ASE	7.26034	51.9231
Phatr3_EG00596	chr_15	410452	413499	3047	ASE	13.9577	28.9651
Phatr3_EG00597	chr_15	693518	694477	959	ASE	14.2857	60
Phatr3_EG00607	chr_15	270109	273240	3131	ASE	16	42.8571
Phatr3_EG00615	chr_15	681954	685713	3759	ASE	11.9766	22.1885
Phatr3_EG00616	chr_15	755858	756788	930	ASE	18.5488	33.3916
Phatr3_EG00618	chr_15	481839	483706	1867	ASE	13.2099	24.1667
Phatr3_EG00623	chr_15	169427	170264	837	ASE	10.7374	34.8634
Phatr3_EG00634	chr_14	157113	157861	748	ASE	16.129	23.0769
Phatr3_EG00637	chr_14	137402	138999	1597	ASE	7.14285	34.2257
Phatr3_EG00638	chr_14	214390	215264	874	ASE	12.4531	22.2222
Phatr3_EG00657	chr_14	384703	385665	962	ASE	5.88235	40
Phatr3_EG00671	chr_16	418809	421883	3074	ASE	7.69231	40
Phatr3_EG00682	chr_16	112262	114911	2649	ASE	7.88721	40
Phatr3_EG00688	chr_16	605959	606558	599	ASE	18.9189	44.8276
Phatr3_EG00700	chr_16	469356	470007	651	ASE	10.0687	36.3809
Phatr3_EG00716	chr_16	310947	313643	2696	ASE	14.3993	38.5589
Phatr3_EG00720	chr_10	537645	538928	1283	ASE	18.2857	31.5384
Phatr3_EG00725	chr_10	250328	250998	670	ASE	9.38833	23.1951
Phatr3_EG00735	chr_10	245289	246305	1016	ASE	11.7647	40
Phatr3_EG00740	chr_10	291204	291711	507	ASE	14.4032	47.6751
Phatr3_EG00747	chr_10	377428	379111	1683	ASE	19.6636	20.9524
Phatr3_EG00749	chr_10	795951	797582	1631	ASE	14.8175	37.3737
Phatr3_EG00760	chr_10	817902	818189	287	ASE	7.31707	21.1268
Phatr3_EG00761	chr_10	78292	79719	1427	ASE	15.3071	20.3868
Phatr3_EG00764	chr_10	654115	655253	1138	ASE	10.0541	29.8701
Phatr3_EG00769	chr_10	455218	458392	3174	ASE	17.2593	31.0065
Phatr3_EG00794	chr_11	356928	362411	5483	ASE	15.5022	26.0584
Phatr3_EG00810	chr_11	446944	447165	221	ASE	5.26316	22.5225
Phatr3_EG00815	chr_11	589432	590373	941	ASE	14.0765	26.1676
Phatr3_EG00816	chr_11	49218	50909	1691	ASE	16.6667	40
Phatr3_EG00839	chr_11	307293	309395	2102	ASE	15.5289	32.2541
Phatr3_EG00845	chr_11	864478	866622	2144	ASE	17.7073	26.8535
Phatr3_EG00846	chr_11	168703	169480	777	ASE	19.4557	29.1064
Phatr3_EG00849	chr_11	421259	422287	1028	ASE	12.2773	31.435
Phatr3_EG00851	chr_11	219247	219735	488	ASE	13.8889	49.4312
Phatr3_EG00852	chr_11	573071	574249	1178	ASE	9.38262	21.7915
Phatr3_EG00862	chr_11	370882	374388	3506	ASE	16.7609	27.2636
Phatr3_EG00868	chr_13	139064	140617	1553	ASE	11.1985	21.4815
Phatr3_EG00869	chr_13	693383	694618	1235	ASE	11.0847	36.8774
Phatr3_EG00878	chr_13	812445	813464	1019	ASE	19.5437	36.9772
Phatr3_EG00892	chr_13	799046	799429	383	ASE	10.4278	56.8357
Phatr3_EG00922	chr_13	112023	112871	848	ASE	16.5775	42.2222
Phatr3_EG00923	chr_13	581785	582165	380	ASE	16.2338	30.303
Phatr3_EG00926	chr_13	457330	458301	971	ASE	12.4947	55.1515
Phatr3_EG00930	chr_13	708939	709658	719	ASE	18.1818	40
Phatr3_EG00949	chr_8	238160	239191	1031	ASE	9.38003	37.4677
Phatr3_EG00956	chr_8	608337	609248	911	ASE	16.25	56.7105
Phatr3_EG00957	chr_8	595841	596420	579	ASE	5.55556	29.1667
Phatr3_EG00962	chr_8	350258	350551	293	ASE	7.69231	29.4118
Phatr3_EG00969	chr_8	813470	814008	538	ASE	10	44.2126
Phatr3_EG00973	chr_8	133388	134141	753	ASE	3.23276	28.6262
Phatr3_EG00976	chr_8	943621	945039	1418	ASE	11.665	33.1616
Phatr3_EG00999	chr_8	727128	729419	2291	ASE	15.7373	31.1835
Phatr3_EG01004	chr_7	347725	350694	2969	ASE	12.451	22.1996
Phatr3_EG01005	chr_7	341725	342692	967	ASE	8.57143	20.7143
Phatr3_EG01020	chr_7	812813	813398	585	ASE	18.1818	25
Phatr3_EG01022	chr_7	761066	762313	1247	ASE	14.6143	28.6776
Phatr3_EG01030	chr_7	370948	372039	1091	ASE	9.9701	21.875
Phatr3_EG01034	chr_7	284773	289186	4413	ASE	15.7734	36.2005
Phatr3_EG01036	chr_7	599557	599757	200	ASE	12.3457	26.2194
Phatr3_EG01048	chr_7	718417	719316	899	ASE	8.67508	21.5686
Phatr3_EG01052	chr_7	278476	279375	899	ASE	17.6471	60
Phatr3_EG01063	chr_7	390607	390969	362	ASE	16.6667	57.5758
Phatr3_EG01067	chr_7	951124	951336	212	ASE	20	28.2759
Phatr3_EG01069	chr_7	919687	922410	2723	ASE	7.17392	31.4686
Phatr3_EG01084	chr_9	814606	815335	729	ASE	17.937	24.4622
Phatr3_EG01085	chr_9	823577	824986	1409	ASE	11.1111	23.8095
Phatr3_EG01086	chr_9	181227	181878	651	ASE	8.52681	47.8456
Phatr3_EG01090	chr_9	872841	877392	4551	ASE	10.8288	24.3444
Phatr3_EG01092	chr_9	868482	868725	243	ASE	12.5	37.1429
Phatr3_EG01095	chr_9	215398	216717	1319	ASE	13.2405	30.1393
Phatr3_EG01099	chr_9	217465	218721	1256	ASE	2.38095	56.0896
Phatr3_EG01105	chr_9	304633	305949	1316	ASE	15.2525	28.4848
Phatr3_EG01111	chr_9	663078	664991	1913	ASE	14.9248	24.0533
Phatr3_EG01112	chr_9	869671	869941	270	ASE	6.45833	37.6471
Phatr3_EG01113	chr_9	202001	206878	4877	ASE	12.8517	24.5406
Phatr3_EG01117	chr_9	311013	311593	580	ASE	6.78571	35.2913
Phatr3_EG01119	chr_9	180127	180810	683	ASE	5.8788	24.8804
Phatr3_EG01121	chr_9	332081	333207	1126	ASE	15.3318	30
Phatr3_EG01125	chr_9	782726	785181	2455	ASE	19.8036	30.0335
Phatr3_EG01129	chr_9	568477	569265	788	ASE	12.1951	46.6667
Phatr3_EG01144	chr_9	300780	301328	548	ASE	19.0218	44.6524
Phatr3_EG01149	chr_9	832007	835134	3127	ASE	10.3806	21.7847
Phatr3_EG01162	chr_12	215991	217538	1547	ASE	17.8768	25.2347
Phatr3_EG01170	chr_12	888936	890882	1946	ASE	11.3197	33.3333
Phatr3_EG01185	chr_12	608114	608927	813	ASE	11.8519	57.0088
Phatr3_EG01236	bd_19x34	6132	7559	1427	ASE	12.6984	23.7762
Phatr3_EG01248	bd_18x34	22766	23196	430	ASE	17.7884	53.4848
Phatr3_EG01283	chr_5	487147	487841	694	ASE	11.7647	33.3333
Phatr3_EG01308	chr_5	608861	609174	313	ASE	3.44828	60
Phatr3_EG01318	chr_5	758643	760187	1544	ASE	15.1628	37.8788
Phatr3_EG01339	chr_5	716891	717808	917	ASE	8.95124	20.6823
Phatr3_EG01360	chr_6	93901	95178	1277	ASE	11.1111	31.25
Phatr3_EG01362	chr_6	864429	865121	692	ASE	11.9107	20.1923
Phatr3_EG01365	chr_6	989679	991041	1362	ASE	19.6531	40
Phatr3_EG01366	chr_6	192264	192705	441	ASE	14.7786	50
Phatr3_EG01368	chr_6	648645	651173	2528	ASE	14.7399	26.6845
Phatr3_EG01375	chr_6	843534	845150	1616	ASE	19.6428	32
Phatr3_EG01390	chr_6	545394	546482	1088	ASE	15.8242	48.5714
Phatr3_EG01399	chr_6	836763	837724	961	ASE	19.2153	29.3333
Phatr3_EG01402	chr_6	281480	283852	2372	ASE	17.4819	47.0238
Phatr3_EG01415	chr_6	421646	422049	403	ASE	1.06383	20.3008
Phatr3_EG01419	chr_6	777648	778844	1196	ASE	18.7154	41.8827
Phatr3_EG01425	chr_6	348322	349089	767	ASE	18.0098	32.9524
Phatr3_EG01448	bd_32x35	61426	63306	1880	ASE	18.6813	50.7576
Phatr3_EG01449	bd_32x35	21657	21989	332	ASE	19.537	32.7272
Phatr3_EG01456	chr_2	1043657	1044165	508	ASE	9.09091	33.3333
Phatr3_EG01459	chr_2	330070	330645	575	ASE	7.01262	25.817
Phatr3_EG01461	chr_2	105585	106711	1126	ASE	6.73651	27.2446
Phatr3_EG01464	chr_2	180665	183641	2976	ASE	0	41.1765
Phatr3_EG01468	chr_2	48955	49770	815	ASE	17.6768	31.2115
Phatr3_EG01471	chr_2	218624	219622	998	ASE	12.5244	23.3913
Phatr3_EG01475	chr_2	1327829	1329181	1352	ASE	14.3892	24.1905
Phatr3_EG01480	chr_2	96133	96444	311	ASE	0	40
Phatr3_EG01483	chr_2	837819	839085	1266	ASE	16.6667	25.974
Phatr3_EG01487	chr_2	169667	171844	2177	ASE	12.412	20.6551
Phatr3_EG01489	chr_2	223914	224765	851	ASE	4.63526	51.5584
Phatr3_EG01490	chr_2	825265	825984	719	ASE	15.9394	24.882
Phatr3_EG01491	chr_2	214116	215084	968	ASE	12.7513	27.2401
Phatr3_EG01492	chr_2	390898	404785	13887	ASE	15.8632	22.5336
Phatr3_EG01494	chr_2	197761	198804	1043	ASE	10.989	40
Phatr3_EG01497	chr_2	846148	847611	1463	ASE	3.7037	40
Phatr3_EG01507	chr_2	221388	221667	279	ASE	0	54.5455
Phatr3_EG01519	chr_2	898366	899521	1155	ASE	18.019	44.6032
Phatr3_EG01535	chr_2	921595	922026	431	ASE	8.57143	42.8571
Phatr3_EG01541	chr_2	382141	383664	1523	ASE	16.1932	37.2549
Phatr3_EG01549	chr_4	382452	384892	2440	ASE	15.1523	40.1953
Phatr3_EG01567	chr_4	1110687	1111946	1259	ASE	11.1111	38.7755
Phatr3_EG01570	chr_4	25733	26194	461	ASE	12.7874	23.118
Phatr3_EG01572	chr_4	1172628	1173709	1081	ASE	5.37633	27.3465
Phatr3_EG01573	chr_4	137413	137694	281	ASE	19.0476	48.8889
Phatr3_EG01584	chr_4	36328	37161	833	ASE	6.25	38.4615
Phatr3_EG01587	chr_4	843317	843982	665	ASE	18.405	30.117
Phatr3_EG01588	chr_4	116761	120204	3443	ASE	10.9397	27.1086
Phatr3_EG01590	chr_4	691145	692539	1394	ASE	8.27202	24.6712
Phatr3_EG01603	chr_4	825814	828694	2880	ASE	13.507	33.8007
Phatr3_EG01609	chr_4	1267263	1267937	674	ASE	9.57143	30.5556
Phatr3_EG01622	chr_3	1041888	1043120	1232	ASE	13.7774	23.3918
Phatr3_EG01630	chr_3	565574	568039	2465	ASE	19.4439	24.3148
Phatr3_EG01636	chr_3	770074	771023	949	ASE	8.00582	26.6435
Phatr3_EG01648	chr_3	1084012	1084629	617	ASE	14.2857	43.8202
Phatr3_EG01652	chr_3	1059794	1061485	1691	ASE	15.6016	27.6548
Phatr3_EG01653	chr_3	223687	225112	1425	ASE	16.5586	27.4376
Phatr3_EG01656	chr_3	655621	658188	2567	ASE	8.19048	34.536
Phatr3_EG01659	chr_3	801363	802349	986	ASE	12.2724	32.9369
Phatr3_EG01660	chr_3	1177121	1177774	653	ASE	14.2137	20.6293
Phatr3_EG01661	chr_3	1046822	1047465	643	ASE	0	50
Phatr3_EG01664	chr_3	1324768	1325502	734	ASE	17.7938	33.3333
Phatr3_EG01668	chr_3	1180950	1181660	710	ASE	8.65248	27.347
Phatr3_EG01671	chr_3	173767	174381	614	ASE	16.333	34.7387
Phatr3_EG01704	chr_3	1177958	1178701	743	ASE	4.84695	35.7372
Phatr3_EG01723	chr_3	603735	604263	528	ASE	13.6646	51.9231
Phatr3_EG01732	chr_3	713009	714124	1115	ASE	10.9197	26.5369
Phatr3_EG01741	chr_3	796955	798016	1061	ASE	18.9189	27.2727
Phatr3_EG01746	chr_3	326610	331945	5335	ASE	17.7785	33.2609
Phatr3_EG01749	chr_1	610985	611610	625	ASE	12.9443	58.437
Phatr3_EG01750	chr_1	1806318	1807415	1097	ASE	10.0732	21.0204
Phatr3_EG01752	chr_1	135609	137933	2324	ASE	18.5157	22.5816
Phatr3_EG01755	chr_1	1695481	1697470	1989	ASE	9.61389	25.1155
Phatr3_EG01759	chr_1	2109268	2109653	385	ASE	19.3634	30
Phatr3_EG01762	chr_1	264652	265153	501	ASE	16.6667	33.3333
Phatr3_EG01770	chr_1	2365373	2367854	2481	ASE	19.4313	34.7368
Phatr3_EG01785	chr_1	2492269	2492706	437	ASE	14.2141	24.2857
Phatr3_EG01793	chr_1	606444	607203	759	ASE	10.4278	46.7293
Phatr3_EG01796	chr_1	1949735	1950740	1005	ASE	14.8552	28.3936
Phatr3_EG01799	chr_1	1637026	1637934	908	ASE	9.08701	50.8372
Phatr3_EG01801	chr_1	2152207	2155722	3515	ASE	19.853	29.0312
Phatr3_EG01804	chr_1	1619105	1620883	1778	ASE	12.8295	30.5678
Phatr3_EG01809	chr_1	741574	743913	2339	ASE	13.8968	27.0568
Phatr3_EG01814	chr_1	698365	699342	977	ASE	4	45.4545
Phatr3_EG01816	chr_1	1196454	1197226	772	ASE	20	39.1304
Phatr3_EG01818	chr_1	711245	712875	1630	ASE	12.6323	23.3591
Phatr3_EG01840	chr_1	1235352	1236485	1133	ASE	11.9957	60
Phatr3_EG01841	chr_1	668060	670027	1967	ASE	18.7746	27.2742
Phatr3_EG01843	chr_1	32615	33778	1163	ASE	2.77778	31.6734
Phatr3_EG01844	chr_1	1237415	1240022	2607	ASE	17.7605	35.878
Phatr3_EG01849	chr_1	1233881	1234233	352	ASE	8.33335	41.958
Phatr3_EG01855	chr_1	235470	235744	274	ASE	19.2308	30.2558
Phatr3_EG01863	chr_1	1259485	1260335	850	ASE	13.8138	35.0111
Phatr3_EG01865	chr_1	2108853	2109530	677	ASE	17.3534	22.2222
Phatr3_EG01869	chr_1	663347	665210	1863	ASE	16.982	45.2502
Phatr3_EG01883	chr_1	1557299	1562497	5198	ASE	17.277	20.6687
Phatr3_EG01897	chr_27	152655	153434	779	ASE	19.0476	58.3333
Phatr3_EG01898	chr_27	153461	154717	1256	ASE	7.69231	26.3158
Phatr3_EG01909	chr_25	467535	469010	1475	ASE	19.1481	36.5842
Phatr3_EG01910	chr_25	329990	330439	449	ASE	11.0192	45.0939
Phatr3_EG01916	chr_24	66923	68533	1610	ASE	18.3356	20.4559
Phatr3_EG01932	chr_23	35105	37350	2245	ASE	10.1519	32.5758
Phatr3_EG01933	chr_23	37791	39302	1511	ASE	19.6122	46.3218
Phatr3_EG01934	chr_21	490104	492176	2072	ASE	3.7037	40
Phatr3_EG01947	chr_20	57596	62247	4651	ASE	14.8148	36.3636
Phatr3_EG01950	chr_20	562560	564077	1517	ASE	17.6904	53.9474
Phatr3_EG01957	chr_18	438318	439787	1469	ASE	14.9604	26.5784
Phatr3_EG01958	chr_18	434367	435986	1619	ASE	18.5881	34.4146
Phatr3_EG01965	chr_17	121760	123718	1958	ASE	15.4498	33.9534
Phatr3_EG01972	chr_15	201612	204801	3189	ASE	19.797	22.683
Phatr3_EG01977	chr_15	240966	242183	1217	ASE	19.1795	20.6278
Phatr3_EG01984	chr_15	76617	81746	5129	ASE	11.2035	30.0074
Phatr3_EG01988	chr_14	156391	157794	1403	ASE	16.129	23.0769
Phatr3_EG01997	chr_10	283878	285603	1725	ASE	11.2523	31.2025
Phatr3_EG01999	chr_10	285674	288441	2767	ASE	9.09091	27.2727
Phatr3_EG02004	chr_11	146580	147576	996	ASE	15.466	32.8062
Phatr3_EG02005	chr_11	331227	331703	476	ASE	10.6243	22.1801
Phatr3_EG02012	chr_13	663671	665883	2212	ASE	9.10302	22.1974
Phatr3_EG02025	chr_8	52074	52700	626	ASE	2.7027	31.0345
Phatr3_EG02029	chr_8	51678	52700	1022	ASE	2.7027	31.0345
Phatr3_EG02038	chr_7	583304	584492	1188	ASE	18.8903	33.3787
Phatr3_EG02043	chr_7	281238	282269	1031	ASE	6.00358	25.1852
Phatr3_EG02076	chr_5	609454	610591	1137	ASE	12.6628	29.1164
Phatr3_EG02078	chr_5	589855	595893	6038	ASE	14.873	26.0865
Phatr3_EG02084	chr_5	610775	612472	1697	ASE	16.6437	29.3695
Phatr3_EG02104	chr_6	493305	494477	1172	ASE	3.0303	25
Phatr3_EG02107	chr_6	467164	468792	1628	ASE	12.8917	30.1248
Phatr3_EG02112	chr_2	1130105	1132014	1909	ASE	12.1678	26.0395
Phatr3_EG02121	chr_4	35346	36143	797	ASE	9.90431	35.614
Phatr3_EG02124	chr_4	958246	960420	2174	ASE	0	21.7391
Phatr3_EG02126	chr_4	964166	966806	2640	ASE	9.4017	24.5455
Phatr3_EG02135	chr_4	617253	619484	2231	ASE	16.6667	24.6352
Phatr3_EG02139	chr_3	665592	665939	347	ASE	5.55556	33.3333
Phatr3_EG02145	chr_3	665944	666627	683	ASE	4.06015	35.2174
Phatr3_EG02146	chr_3	161587	165701	4114	ASE	15.0835	29.1507
Phatr3_EG02147	chr_3	51815	54938	3123	ASE	13.9044	26.7958
Phatr3_EG02150	chr_3	530472	533572	3100	ASE	19.6428	50
Phatr3_EG02164	chr_1	2434796	2437057	2261	ASE	17.1221	40.7029
Phatr3_EG02172	chr_1	854703	856031	1328	ASE	12.3162	53.5088
Phatr3_EG02176	chr_1	2326359	2331082	4723	ASE	19.1509	34.0789
Phatr3_EG02177	chr_1	1231427	1233017	1590	ASE	16.129	50
Phatr3_EG02179	chr_1	1233777	1235732	1955	ASE	11.8621	47.0724
Phatr3_EG02181	chr_1	1854383	1855954	1571	ASE	5.89133	22.744
Phatr3_EG02184	chr_1	1644073	1648761	4688	ASE	14.6205	46.3207
Phatr3_EG02194	chr_1	2216659	2217804	1145	ASE	11.1523	36.7388
Phatr3_EG02196	chr_1	1641909	1644054	2145	ASE	17.8138	41.7159
Phatr3_EG02208	chr_29	60877	63623	2746	ASE	18.0858	30.2915
Phatr3_EG02211	chr_29	129797	135274	5477	ASE	18.2824	28.8486
Phatr3_EG02212	chr_27	175709	178373	2664	ASE	11.7669	33.5244
Phatr3_EG02213	chr_27	127015	132481	5466	ASE	11.5309	37.193
Phatr3_EG02216	chr_28	94150	96656	2506	ASE	15.7599	38.5299
Phatr3_EG02217	chr_28	293798	296767	2969	ASE	17.814	22.1996
Phatr3_EG02218	chr_26	296547	299753	3206	ASE	17.8706	38.2145
Phatr3_EG02224	chr_24	198364	203325	4961	ASE	18.9395	36.25
Phatr3_EG02225	chr_22	214670	218260	3590	ASE	11.2269	21.2121
Phatr3_EG02228	chr_23	378305	380365	2060	ASE	12.1299	41.2657
Phatr3_EG02229	chr_23	495235	503799	8564	ASE	11.7355	27.2727
Phatr3_EG02232	chr_21	387952	394893	6941	ASE	11.0019	23.6788
Phatr3_EG02233	chr_21	597816	608517	10701	ASE	15.0705	24.2055
Phatr3_EG02234	chr_21	372164	378294	6130	ASE	16.7375	30.5433
Phatr3_EG02235	chr_21	632037	635658	3621	ASE	10.2127	31.8346
Phatr3_EG02236	chr_21	651764	654991	3227	ASE	4.07997	49.4865
Phatr3_EG02244	chr_20	245918	251671	5753	ASE	13.1875	34.6889
Phatr3_EG02251	chr_20	279769	283564	3795	ASE	12.7805	32.0488
Phatr3_EG02261	chr_17	402435	406016	3581	ASE	6.48266	21.4286
Phatr3_EG02264	chr_17	502569	505426	2857	ASE	17.7069	53.1016
Phatr3_EG02265	chr_17	266698	272860	6162	ASE	17.7086	26.075
Phatr3_EG02267	chr_15	702707	706595	3888	ASE	10.1931	35.421
Phatr3_EG02268	chr_15	593480	595995	2515	ASE	17.9975	25.704
Phatr3_EG02272	chr_14	104822	109125	4303	ASE	18.7152	31.6795
Phatr3_EG02274	chr_14	109519	120460	10941	ASE	16.4982	40.1891
Phatr3_EG02275	chr_14	660455	662937	2482	ASE	4.84849	36.6667
Phatr3_EG02276	chr_14	135446	137602	2156	ASE	17.886	34.6263
Phatr3_EG02280	chr_16	608978	612326	3348	ASE	19.958	23.1536
Phatr3_EG02283	chr_16	487707	492255	4548	ASE	19.1541	21.587
Phatr3_EG02284	chr_16	217827	222333	4506	ASE	9.20504	26.7375
Phatr3_EG02291	chr_10	342021	344267	2246	ASE	15.7682	35.9764
Phatr3_EG02292	chr_10	173681	178583	4902	ASE	14.3895	28.27
Phatr3_EG02294	chr_11	187037	188777	1740	ASE	11.7073	23.2562
Phatr3_EG02295	chr_11	75392	86487	11095	ASE	16.1131	25.8004
Phatr3_EG02296	chr_11	230693	233064	2371	ASE	16.063	24.3349
Phatr3_EG02298	chr_11	747461	752525	5064	ASE	18.0332	31.1921
Phatr3_EG02300	chr_13	821891	831662	9771	ASE	12.8064	23.1955
Phatr3_EG02302	chr_13	339708	345574	5866	ASE	19.975	22.9813
Phatr3_EG02303	chr_13	248048	252136	4088	ASE	10.947	21.9231
Phatr3_EG02313	chr_7	892844	899142	6298	ASE	18.4925	29.2439
Phatr3_EG02316	chr_7	577366	580057	2691	ASE	12.6401	28.0334
Phatr3_EG02317	chr_7	500907	502778	1871	ASE	14.2857	33.3333
Phatr3_EG02320	chr_9	894821	898631	3810	ASE	16.6004	25.5266
Phatr3_EG02322	chr_9	183967	193584	9617	ASE	15.748	25.4297
Phatr3_EG02323	chr_9	910135	920411	10276	ASE	9.87286	20.9518
Phatr3_EG02334	chr_12	236278	239970	3692	ASE	12.6483	36.0597
Phatr3_EG02336	chr_12	459816	463818	4002	ASE	13.3333	28.5714
Phatr3_EG02339	bd_28x34	38	6927	6889	ASE	15.7891	27.7271
Phatr3_EG02344	bd_10x23	45066	53849	8783	ASE	13.718	30.9526
Phatr3_EG02345	chr_5	693555	699354	5799	ASE	17.2375	29.1807
Phatr3_EG02349	chr_5	447594	449202	1608	ASE	8.7375	30.4407
Phatr3_EG02351	chr_5	358550	361747	3197	ASE	9.56269	23.1044
Phatr3_EG02360	bd_31x35	122127	126743	4616	ASE	14.5639	28.6013
Phatr3_EG02361	bd_31x35	112662	114560	1898	ASE	7.5957	28.2961
Phatr3_EG02363	bd_31x35	139172	142057	2885	ASE	7.14986	36.8367
Phatr3_EG02365	chr_6	599472	602080	2608	ASE	11.8727	26.372
Phatr3_EG02371	chr_6	896946	904347	7401	ASE	15.9082	34.3965
Phatr3_EG02374	bd_32x35	114048	116048	2000	ASE	12.8323	25.1658
Phatr3_EG02375	bd_32x35	275839	277458	1619	ASE	0.813007	23.5119
Phatr3_EG02376	chr_2	1450264	1454903	4639	ASE	16.2762	31.775
Phatr3_EG02379	chr_2	814434	816688	2254	ASE	12.187	26.278
Phatr3_EG02384	chr_4	780919	783634	2715	ASE	9.8804	38.2887
Phatr3_EG02389	chr_4	1020166	1022844	2678	ASE	17.0231	21.4998
Phatr3_EG02390	chr_4	643186	655322	12136	ASE	16.3422	26.1846
Phatr3_EG02392	chr_4	909467	912506	3039	ASE	12.6323	21.421
Phatr3_EG02394	chr_3	1146058	1153299	7241	ASE	17.1188	29.6062
Phatr3_EG02397	chr_3	1237677	1244626	6949	ASE	16.1495	30.3911
Phatr3_EG02399	chr_3	1411020	1412722	1702	ASE	13.7152	21.5576
Phatr3_EG02403	chr_1	736295	738858	2563	ASE	15.5	26.2597
Phatr3_EG02406	chr_1	1545167	1548828	3661	ASE	18.1004	43.8972
Phatr3_EG02409	chr_1	115412	118848	3436	ASE	11.2108	23.3473
Phatr3_EG02411	chr_1	1199878	1203308	3430	ASE	11.8126	29.4291
Phatr3_EG02413	chr_33	8199	11739	3540	ASE	15.6922	31.8962
Phatr3_EG02417	chr_21	283081	288108	5027	ASE	14.3464	34.2857
Phatr3_EG02427	chr_20	301732	302749	1017	ASE	11.5171	40
Phatr3_EG02430	chr_10	793362	795392	2030	ASE	18.6559	37.7778
Phatr3_EG02431	chr_20	148915	152406	3491	ASE	18.8781	26.7453
Phatr3_EG02432	chr_10	790830	792956	2126	ASE	6.9069	37.747
Phatr3_EG02433	chr_1	899131	900423	1292	ASE	10.637	34.3896
Phatr3_EG02434	chr_1	744006	745073	1067	ASE	9.38753	25.5494
Phatr3_EG02438	chr_1	2486230	2488977	2747	ASE	12.9175	24.8308
Phatr3_EG02449	chr_1	2316882	2318433	1551	ASE	13.5082	28.8175
Phatr3_EG02450	chr_1	2016921	2023989	7068	ASE	15.5458	35.8541
Phatr3_EG02455	chr_1	155006	155587	581	ASE	13.462	29.0154
Phatr3_EG02456	chr_1	161820	163072	1252	ASE	11.6013	22.7513
Phatr3_EG02463	chr_1	919309	921116	1807	ASE	17.8017	21.7593
Phatr3_EG02465	chr_1	964187	966115	1928	ASE	14.9187	31.1332
Phatr3_EG02466	chr_1	797875	800278	2403	ASE	13.9959	32.8615
Phatr3_EG02467	chr_1	934815	935702	887	ASE	17.3507	29.0385
Phatr3_EG02469	chr_1	943420	945648	2228	ASE	17.7229	21.0051
Phatr3_EG02479	chr_1	741766	743913	2147	ASE	14.0521	30.0631
Phatr3_EG02497	chr_15	791867	797020	5153	ASE	15.4662	28.6364
Phatr3_EG02499	chr_15	762084	763106	1022	ASE	15.0646	28.747
Phatr3_EG02501	chr_28	45509	49368	3859	ASE	15.9675	23.145
Phatr3_EG02502	chr_15	315209	317002	1793	ASE	7.91097	25.2781
Phatr3_EG02503	chr_15	317737	323758	6021	ASE	11.8497	23.2682
Phatr3_EG02505	chr_15	43884	50934	7050	ASE	15.0926	22.7239
Phatr3_EG02516	chr_13	720960	724619	3659	ASE	13.0086	24.4333
Phatr3_EG02520	chr_3	715383	716811	1428	ASE	9.69501	23.7302
Phatr3_EG02521	chr_13	714874	720903	6029	ASE	15.5646	28.6167
Phatr3_EG02523	chr_13	726845	727711	866	ASE	13.9026	20.1389
Phatr3_EG02528	chr_10	929466	931739	2273	ASE	5.88573	28.5714
Phatr3_EG02529	chr_10	739341	745963	6622	ASE	6.5916	41.6667
Phatr3_EG02534	chr_10	660303	661520	1217	ASE	14.3745	25.0909
Phatr3_EG02538	bd_32x35	251558	253507	1949	ASE	19.0138	30.3225
Phatr3_EG02541	chr_9	411497	424440	12943	ASE	15.3749	25.0451
Phatr3_EG02542	bd_18x34	17096	18933	1837	ASE	11.2789	27.5224
Phatr3_EG02547	chr_21	525898	531093	5195	ASE	16.6855	32.902
Phatr3_EG02549	chr_21	509537	510228	691	ASE	19.3182	44.4462
Phatr3_EG02556	chr_22	172572	173351	779	ASE	0	38.4615
Phatr3_EG02563	chr_22	166767	168434	1667	ASE	13.9517	35.6998
Phatr3_EG02569	chr_22	423407	424471	1064	ASE	18.8453	32.967
Phatr3_EG02571	chr_22	464052	465335	1283	ASE	8.21078	46.6667
Phatr3_EG02573	chr_24	138693	140593	1900	ASE	9.82775	30.9211
Phatr3_EG02574	chr_24	116967	122408	5441	ASE	14.0813	28.6305
Phatr3_EG02576	chr_24	154177	155737	1560	ASE	6.25589	47.0945
Phatr3_EG02578	chr_24	145074	154005	8931	ASE	11.8687	42.805
Phatr3_EG02582	chr_25	278153	280829	2676	ASE	18.6677	26.7
Phatr3_EG02583	chr_25	331197	332756	1559	ASE	13.0737	28.9947
Phatr3_EG02588	chr_28	232705	233596	891	ASE	0	53.8462
Phatr3_EG02596	chr_2	1178423	1179311	888	ASE	4.7619	27.2727
Phatr3_EG02597	chr_2	1154469	1157130	2661	ASE	17.3052	34.1298
Phatr3_EG02601	chr_2	1291254	1293989	2735	ASE	12.9509	40
Phatr3_EG02605	chr_2	358145	359885	1740	ASE	16.6027	22.416
Phatr3_EG02609	chr_2	719692	720500	808	ASE	0	22.5806
Phatr3_EG02610	chr_2	905743	907173	1430	ASE	9.67742	51.7241
Phatr3_EG02623	chr_32	91738	97321	5583	ASE	14.9499	27.746
Phatr3_EG02627	chr_3	368043	368546	503	ASE	18.4689	40.9688
Phatr3_EG02628	chr_3	366401	368019	1618	ASE	18.0735	25.24
Phatr3_EG02630	chr_4	843317	847298	3981	ASE	19.2643	28.1773
Phatr3_EG02640	chr_4	692804	694165	1361	ASE	5.7191	42.4242
Phatr3_EG02642	chr_4	746421	748976	2555	ASE	16.0008	31.7437
Phatr3_EG02644	chr_4	841958	843166	1208	ASE	16.7462	25.7143
Phatr3_EG02646	chr_5	179018	180468	1450	ASE	9.99829	23.9987
Phatr3_EG02648	chr_5	209060	210802	1742	ASE	5.69993	40.6429
Phatr3_EG02649	chr_5	168037	168843	806	ASE	15.018	54.3098
Phatr3_EG02652	chr_7	40981	42285	1304	ASE	19.5114	28.5971
Phatr3_EG02653	chr_7	43236	44699	1463	ASE	14.8936	60
Phatr3_EG02655	chr_7	38426	39484	1058	ASE	12.7555	21.2032
Phatr3_EG02657	chr_7	120704	122152	1448	ASE	18.97	43.2576
Phatr3_EG02658	chr_7	336014	340923	4909	ASE	9.64675	21.6667
Phatr3_EG02660	chr_7	977070	978486	1416	ASE	11.5206	25.7698
Phatr3_EG02663	chr_8	582528	591501	8973	ASE	17.9657	26.4594
Phatr3_EG02667	chr_8	967433	969353	1920	ASE	20	60
Phatr3_EG02670	chr_8	866621	873808	7187	ASE	17.4208	22.1232
Phatr3_J10068	chr_2	432866	434054	1188	ASE	19.8046	34.7745
Phatr3_J10102	chr_2	479148	481845	2697	ASE	7.42424	32.5259
Phatr3_J10122	chr_2	1045919	1047223	1304	ASE	15.8249	45.1321
Phatr3_J10128	chr_2	601982	602341	359	ASE	14.2857	28
Phatr3_J10148	chr_2	327206	327658	452	ASE	2.32558	51.3514
Phatr3_J10213	chr_3	287520	289313	1793	ASE	12.5547	26.3406
Phatr3_J10239	chr_3	894063	895406	1343	ASE	13.3333	35.7143
Phatr3_J10257	chr_3	1382085	1383509	1424	ASE	9.54953	24.7863
Phatr3_J10293	chr_3	667155	669561	2406	ASE	12.4138	31.6883
Phatr3_J10319	chr_3	401293	404877	3584	ASE	13.8503	29.5032
Phatr3_J10350	chr_3	352966	354192	1226	ASE	5.26316	50
Phatr3_J10356	chr_3	400646	401200	554	ASE	14.2857	35
Phatr3_J10367	chr_3	38413	40836	2423	ASE	10.6238	32.2222
Phatr3_J10378	chr_3	338205	340130	1925	ASE	10.4005	22.6773
Phatr3_J10454	chr_3	640238	641422	1184	ASE	12.8459	33.2754
Phatr3_J10479	chr_3	1020792	1022321	1529	ASE	9.67742	40
Phatr3_J10497	chr_3	1023424	1024674	1250	ASE	8.57143	42.8571
Phatr3_J10508	chr_3	1052635	1053723	1088	ASE	7.57575	38.7914
Phatr3_J10524	chr_3	12062	13965	1903	ASE	14.76	36.929
Phatr3_J10628	chr_3	605323	607759	2436	ASE	16.9816	33.4491
Phatr3_J10640	chr_3	1340236	1341430	1194	ASE	14.667	28.7011
Phatr3_J10655	chr_3	1000197	1001793	1596	ASE	12.118	26.6819
Phatr3_J10659	chr_3	312512	315847	3335	ASE	16.4064	26.9156
Phatr3_J10666	chr_4	608700	609992	1292	ASE	13.8306	29.2967
Phatr3_J10718	chr_4	378655	379881	1226	ASE	15.5334	30.3571
Phatr3_J10722	chr_4	765008	767326	2318	ASE	16.4432	23.1175
Phatr3_J10781	chr_4	629269	632096	2827	ASE	18.2853	29.491
Phatr3_J107	chr_1	1778256	1786304	8048	ASE	12.0658	23.3026
Phatr3_J10805	chr_4	472695	481166	8471	ASE	15.0002	25.0578
Phatr3_J10821	chr_4	437297	437676	379	ASE	0	45.4545
Phatr3_J10830	chr_4	314454	315620	1166	ASE	17.9861	24.3684
Phatr3_J10835	chr_4	668070	670998	2928	ASE	11.2651	24.0014
Phatr3_J10852	chr_4	1308717	1309607	890	ASE	13.5924	22.8571
Phatr3_J10872	chr_4	376971	377851	880	ASE	10.1439	29.1838
Phatr3_J10925	chr_4	724828	725040	212	ASE	18.0172	34.6899
Phatr3_J10954	chr_4	1268050	1272025	3975	ASE	14.0228	50.2272
Phatr3_J10963	chr_4	368470	369839	1369	ASE	11.7546	29.3729
Phatr3_J11006	chr_4	1013676	1014488	812	ASE	13.4007	24.3803
Phatr3_J11014	chr_4	265714	268176	2462	ASE	15.052	26.8535
Phatr3_J11032	chr_4	34410	34829	419	ASE	8.33333	33.3333
Phatr3_J11048	chr_4	112783	116690	3907	ASE	10.6331	36.1111
Phatr3_J11116	chr_4	232712	234055	1343	ASE	3.7037	28.5714
Phatr3_J11154	chr_5	228366	228773	407	ASE	3.44827	28.2674
Phatr3_J11160	chr_5	521459	523117	1658	ASE	5.55556	23.0769
Phatr3_J11189	chr_5	406067	408329	2262	ASE	17.1477	23.4884
Phatr3_J11192	chr_5	757458	758482	1024	ASE	14.2361	27.5641
Phatr3_J11198	chr_5	939958	943254	3296	ASE	14.3635	28.2045
Phatr3_J11235	chr_5	630349	631059	710	ASE	13.7722	25.5937
Phatr3_J11285	chr_5	403877	405256	1379	ASE	8.20399	30.5556
Phatr3_J1129	chr_16	344899	347223	2324	ASE	12.9429	26.0362
Phatr3_J11337	chr_5	411022	413724	2702	ASE	18.6297	36.0287
Phatr3_J11368	chr_5	1000848	1004303	3455	ASE	12.6097	26.7479
Phatr3_J11373	chr_5	905775	907440	1665	ASE	5.50522	22.6007
Phatr3_J11387	chr_5	188658	189812	1154	ASE	16.0109	34.1025
Phatr3_J11462	chr_5	868425	868916	491	ASE	18.2199	23.6828
Phatr3_J11477	chr_5	495794	497536	1742	ASE	3.7037	53.8462
Phatr3_J11559	chr_6	167850	170723	2873	ASE	17.7631	29.0557
Phatr3_J1155	chr_11	562170	563885	1715	ASE	7.95862	20.1444
Phatr3_J11615	chr_6	317418	319145	1727	ASE	9.25003	34.5928
Phatr3_J11634	chr_6	858788	860314	1526	ASE	11.5152	36.6667
Phatr3_J11652	chr_6	203718	204644	926	ASE	10.3117	38.5833
Phatr3_J11674	chr_6	40577	43525	2948	ASE	11.5674	36.0046
Phatr3_J11720	chr_6	1013862	1019716	5854	ASE	17.0176	28.3533
Phatr3_J11733	chr_6	486333	487844	1511	ASE	11.4646	20.5769
Phatr3_J11735	chr_6	804799	806244	1445	ASE	19.9639	52.6991
Phatr3_J11740	chr_6	452106	454062	1956	ASE	10.4094	33.3333
Phatr3_J11777	chr_6	443597	444739	1142	ASE	11.8894	22.8418
Phatr3_J11781	chr_6	299291	300022	731	ASE	6.38298	50
Phatr3_J11866	chr_6	391398	394674	3276	ASE	11.4903	28.2654
Phatr3_J11883	chr_6	593246	595080	1834	ASE	16.3265	45.1183
Phatr3_J11940	chr_7	748454	750049	1595	ASE	15.8182	22.9734
Phatr3_J11990	chr_7	878350	879504	1154	ASE	5.26316	40
Phatr3_J1199	chr_13	792032	794713	2681	ASE	11.1811	25.438
Phatr3_J12028	chr_7	472559	474956	2397	ASE	17.6404	30.5669
Phatr3_J12031	chr_7	92142	93035	893	ASE	3.7037	26.8293
Phatr3_J12095	chr_7	194408	197115	2707	ASE	13.4852	27.153
Phatr3_J12144	chr_7	471286	472072	786	ASE	3.22581	22.5806
Phatr3_J12157	chr_7	453224	454747	1523	ASE	18.4093	23.174
Phatr3_J12186	chr_7	206463	207623	1160	ASE	13.6364	20.5882
Phatr3_J12217	chr_7	381111	382352	1241	ASE	13.8786	27.1528
Phatr3_J12238	chr_7	119337	120380	1043	ASE	15.0672	44.2576
Phatr3_J12280	chr_8	665139	667031	1892	ASE	18.2614	52.7433
Phatr3_J12330	chr_8	407700	408434	734	ASE	12.7778	30
Phatr3_J12331	chr_8	822311	823930	1619	ASE	11.7815	30.4375
Phatr3_J12339	chr_8	318448	321306	2858	ASE	9.7833	30.8572
Phatr3_J12346	chr_8	269198	270830	1632	ASE	13.8889	21.9047
Phatr3_J12354	chr_8	78793	79338	545	ASE	9.291	41.6667
Phatr3_J12366	chr_8	682690	683661	971	ASE	12.5	40
Phatr3_J1241	chr_25	294626	298483	3857	ASE	16.954	53.8462
Phatr3_J12420	chr_8	630722	633089	2367	ASE	17.8951	44.5511
Phatr3_J12436	chr_8	571308	572361	1053	ASE	16.7763	23.3333
Phatr3_J12501	chr_8	506791	508464	1673	ASE	9.7293	27.4856
Phatr3_J12510	chr_8	622304	623910	1606	ASE	10.4283	23.2712
Phatr3_J12544	chr_8	354320	355573	1253	ASE	18.2359	26.3466
Phatr3_J12586	chr_9	516877	518220	1343	ASE	9.66034	22.2611
Phatr3_J12589	chr_9	207133	208614	1481	ASE	19.3694	40.171
Phatr3_J12620	chr_9	740452	742722	2270	ASE	10.8694	21.5261
Phatr3_J12645	chr_9	526825	527868	1043	ASE	16.6201	24.6237
Phatr3_J12731	chr_9	519752	520435	683	ASE	17.5408	25.0816
Phatr3_J12757	chr_9	773531	774601	1070	ASE	2.85714	23.0769
Phatr3_J12762	chr_9	799843	801479	1636	ASE	19.2291	28.98
Phatr3_J12807	chr_9	220835	222271	1436	ASE	14.4703	22.404
Phatr3_J12820	chr_9	276515	277837	1322	ASE	15.4977	25.7487
Phatr3_J12868	chr_9	302749	303251	502	ASE	19.2308	43.5897
Phatr3_J12877	chr_9	670956	672211	1255	ASE	18.7442	26.7486
Phatr3_J12887	chr_9	339668	343561	3893	ASE	15.9781	25.5703
Phatr3_J12894	chr_9	155448	157358	1910	ASE	5.29066	35.5409
Phatr3_J12984	chr_10	398145	400928	2783	ASE	6.85719	25.844
Phatr3_J13001	chr_10	354954	356774	1820	ASE	18.6149	24.0175
Phatr3_J13053	chr_10	98060	101107	3047	ASE	17.9375	39.7773
Phatr3_J13088	chr_10	321963	323681	1718	ASE	16.0932	28.4199
Phatr3_J13095	chr_10	566063	566864	801	ASE	16.9683	58.0599
Phatr3_J13096	chr_10	349634	350387	753	ASE	4	37.0833
Phatr3_J13107	chr_10	896331	897164	833	ASE	20	36.6667
Phatr3_J13125	chr_10	624469	625719	1250	ASE	11.1254	32.6392
Phatr3_J13158	chr_10	209770	210315	545	ASE	14.2857	29.4118
Phatr3_J13205	chr_10	195731	199973	4242	ASE	16.9031	30.367
Phatr3_J13244	chr_11	150930	152250	1320	ASE	18.957	25.7257
Phatr3_J13253	chr_11	802819	803793	974	ASE	10.5263	31.3609
Phatr3_J13265	chr_11	162586	167101	4515	ASE	16.1382	24.405
Phatr3_J13361	chr_11	641284	642558	1274	ASE	2.85714	24
Phatr3_J13365	chr_11	170880	172662	1782	ASE	11.8881	21.8518
Phatr3_J13395	chr_11	713954	715286	1332	ASE	16.2698	33.0883
Phatr3_J13396	chr_11	210340	214015	3675	ASE	18.68	28.0563
Phatr3_J13417	chr_11	731237	733133	1896	ASE	8.92063	24.7694
Phatr3_J13418	chr_11	100081	101894	1813	ASE	9.99476	30.9524
Phatr3_J1341	chr_2	967135	969155	2020	ASE	13.4171	25.5974
Phatr3_J13459	chr_11	643954	644991	1037	ASE	7.47475	36.2764
Phatr3_J13505	chr_11	95640	97295	1655	ASE	18.521	26.6547
Phatr3_J13578	chr_12	325072	327507	2435	ASE	8.68919	31.6226
Phatr3_J13582	chr_12	262298	265607	3309	ASE	13.979	27.1604
Phatr3_J13590	chr_12	516123	517829	1706	ASE	5.55556	52.9412
Phatr3_J13700	chr_12	758527	758790	263	ASE	17.3691	51.4286
Phatr3_J13721	chr_12	403373	404457	1084	ASE	6.25	28.5714
Phatr3_J13725	chr_12	611327	612913	1586	ASE	6.05405	30.2431
Phatr3_J1372	chr_21	492217	494493	2276	ASE	15.5764	34.2939
Phatr3_J13741	chr_12	34461	36011	1550	ASE	8.17576	21.155
Phatr3_J13789	chr_12	165264	166241	977	ASE	16.0983	38.263
Phatr3_J13922	chr_13	674604	674954	350	ASE	10.1852	30.9603
Phatr3_J13987	chr_13	654592	655635	1043	ASE	0	51.1111
Phatr3_J14003	chr_13	437543	439237	1694	ASE	4.70822	21.1272
Phatr3_J14067	chr_13	560690	562540	1850	ASE	17.6688	23.3118
Phatr3_J14177	chr_14	406470	409172	2702	ASE	16.2674	45.9128
Phatr3_J14208	chr_14	90772	92009	1237	ASE	15.9179	28.2763
Phatr3_J14212	chr_14	257930	259555	1625	ASE	9.97851	31.3354
Phatr3_J14242	chr_14	790347	791241	894	ASE	14.1026	28.7739
Phatr3_J14284	chr_14	529452	531146	1694	ASE	19.8981	24.3248
Phatr3_J14307	chr_14	619602	620841	1239	ASE	19.4753	24.8893
Phatr3_J14322	chr_14	386421	388280	1859	ASE	16.6424	28.8077
Phatr3_J14327	chr_14	624883	625872	989	ASE	10.6569	22.6294
Phatr3_J14339	chr_14	23043	24188	1145	ASE	14.5463	23.8583
Phatr3_J14366	chr_14	533684	534586	902	ASE	3.22581	28.5714
Phatr3_J14374	chr_14	534625	535155	530	ASE	15.8263	20.8866
Phatr3_J14391	chr_15	542454	544541	2087	ASE	14.6726	31.9654
Phatr3_J14401	chr_15	169452	171415	1963	ASE	9.04018	31.0633
Phatr3_J14427	chr_15	131306	132349	1043	ASE	19.6765	42.7392
Phatr3_J14457	chr_15	631100	633225	2125	ASE	10.4628	43.4431
Phatr3_J14477	chr_15	252942	254480	1538	ASE	10.312	38.8267
Phatr3_J14478	chr_15	544607	545218	611	ASE	8.33333	32.6316
Phatr3_J14502	chr_15	613914	614645	731	ASE	14.9616	21.6706
Phatr3_J14549	chr_15	763368	763949	581	ASE	6.38298	21.2121
Phatr3_J14561	chr_15	368468	369349	881	ASE	8.33333	42.8571
Phatr3_J14571	chr_15	720740	721969	1229	ASE	11.381	31.6124
Phatr3_J1457	chr_13	816179	819323	3144	ASE	11.4738	36.4646
Phatr3_J14627	chr_15	433226	434404	1178	ASE	9.75663	29.9105
Phatr3_J14646	chr_15	734405	735889	1484	ASE	6.67612	32.5441
Phatr3_J14688	chr_16	635059	637901	2842	ASE	20	44.4444
Phatr3_J14735	chr_16	253049	254416	1367	ASE	5.85912	21.123
Phatr3_J14756	chr_16	430764	431987	1223	ASE	7.096	23.4286
Phatr3_J14762	chr_16	255545	257284	1739	ASE	10.4651	34.2857
Phatr3_J14769	chr_16	100170	101369	1199	ASE	12.5662	33.1095
Phatr3_J14770	chr_16	688902	690083	1181	ASE	16.9553	46.6277
Phatr3_J14778	chr_16	235963	238064	2101	ASE	14.5398	37.7556
Phatr3_J14783	chr_16	288966	289805	839	ASE	5.26315	48.4849
Phatr3_J14805	chr_16	181015	182097	1082	ASE	17.6471	42.8571
Phatr3_J14827	chr_16	682412	683970	1558	ASE	18.8642	40.8978
Phatr3_J14849	chr_16	353979	354362	383	ASE	3.84615	40
Phatr3_J14850	chr_16	679398	681737	2339	ASE	16.2186	25.3478
Phatr3_J14867	chr_16	233145	233711	566	ASE	15.9806	35.5707
Phatr3_J14887	chr_16	184959	186501	1542	ASE	17.4851	32.457
Phatr3_J14945	chr_17	256779	258133	1354	ASE	17.1612	22.8554
Phatr3_J14994	chr_17	170206	172517	2311	ASE	17.4235	26.9009
Phatr3_J14998	chr_17	71415	73967	2552	ASE	18.8661	45.8333
Phatr3_J15042	chr_17	323515	325563	2048	ASE	6.7085	57.5251
Phatr3_J15186	chr_18	78138	81266	3128	ASE	11.339	23.1731
Phatr3_J15207	chr_18	187786	189195	1409	ASE	11.9345	25.9734
Phatr3_J15264	chr_18	279384	286230	6846	ASE	17.3186	37.722
Phatr3_J15536	chr_20	455395	456597	1202	ASE	16.96	30.8856
Phatr3_J15555	chr_20	605183	610655	5472	ASE	18.8841	25.1362
Phatr3_J15595	chr_20	83339	84622	1283	ASE	3.46603	39.2949
Phatr3_J15692	chr_20	547779	548570	791	ASE	7.76515	27.3809
Phatr3_J15730	chr_21	316869	318695	1826	ASE	18.7176	28.8249
Phatr3_J15797	chr_21	577903	579021	1118	ASE	1.7556	48.0152
Phatr3_J15806	chr_21	467957	469822	1865	ASE	11.1284	21.0574
Phatr3_J15815	chr_21	365086	367962	2876	ASE	15.1768	21.2736
Phatr3_J15844	chr_21	175148	176728	1580	ASE	15.0504	43.2979
Phatr3_J15853	chr_21	346619	348637	2018	ASE	9.9468	28.5714
Phatr3_J15884	chr_22	479881	481224	1343	ASE	16.6667	36.9231
Phatr3_J15929	chr_22	199895	202909	3014	ASE	8.83766	27.5018
Phatr3_J15937	chr_22	340796	347263	6467	ASE	14.0659	33.3983
Phatr3_J15952	chr_22	57293	58759	1466	ASE	14.1855	36.5384
Phatr3_J15968	chr_22	467845	472860	5015	ASE	13.6163	32.4072
Phatr3_J15980	chr_22	539390	540214	824	ASE	16.5863	25.9802
Phatr3_J16067	chr_23	208590	210794	2204	ASE	8.4249	26.0684
Phatr3_J16074	chr_23	394552	395043	491	ASE	6.04395	22.7059
Phatr3_J16105	chr_23	453012	455673	2661	ASE	5.12841	28.9082
Phatr3_J16120	chr_23	42755	44227	1472	ASE	13.5135	40
Phatr3_J16130	chr_23	395828	396609	781	ASE	13.1489	37.2588
Phatr3_J16168	chr_24	40989	42448	1459	ASE	14.1787	53.0312
Phatr3_J16222	chr_24	232778	236707	3929	ASE	15.1737	30.7921
Phatr3_J16262	chr_24	350105	357292	7187	ASE	10.5007	27.2881
Phatr3_J16295	chr_25	321099	321914	815	ASE	13.5273	30.0761
Phatr3_J16334	chr_25	80988	82081	1093	ASE	8.64876	35.1782
Phatr3_J16363	chr_25	307594	308464	870	ASE	13.2036	38.4874
Phatr3_J16375	chr_25	458643	460061	1418	ASE	19.0117	29.0255
Phatr3_J16401	chr_25	279605	280733	1128	ASE	16.4615	31.8265
Phatr3_J16421	chr_26	241139	242737	1598	ASE	13.6945	24.1807
Phatr3_J16455	chr_26	339509	343181	3672	ASE	15.056	30.9891
Phatr3_J16471	chr_26	189374	190595	1221	ASE	19.1654	35.8012
Phatr3_J16499	chr_26	349478	351025	1547	ASE	15.7084	41.5951
Phatr3_J16606	chr_27	247598	248188	590	ASE	11.9596	26.2048
Phatr3_J16722	chr_28	197023	198834	1811	ASE	18.0754	35.0168
Phatr3_J16725	chr_28	138767	139787	1020	ASE	16.1904	40.2174
Phatr3_J16798	chr_28	98866	99705	839	ASE	17.5132	37.7588
Phatr3_J16807	chr_28	43451	44332	881	ASE	17.8838	22.0223
Phatr3_J16814	chr_28	324724	328398	3674	ASE	15.0327	39.0762
Phatr3_J16850	chr_29	208508	210381	1873	ASE	14.835	52.8303
Phatr3_J16861	chr_29	260003	262654	2651	ASE	2	40.6593
Phatr3_J16922	chr_29	56805	57873	1068	ASE	11.6279	45.4545
Phatr3_J17029	chr_31	186650	187999	1349	ASE	19.3583	29.3269
Phatr3_J17184	chr_1	145352	146856	1504	ASE	20	60
Phatr3_J17198	chr_1	167825	171576	3751	ASE	18.7285	31.0714
Phatr3_J17199	chr_1	183185	185389	2204	ASE	17.4243	45.0648
Phatr3_J17226	chr_1	283241	284475	1234	ASE	11.6919	33.0318
Phatr3_J17228	chr_1	289687	292089	2402	ASE	16.5671	20.2379
Phatr3_J17238	chr_1	297952	300828	2876	ASE	13.5143	34.8605
Phatr3_J17265	chr_1	390868	393207	2339	ASE	14.3952	22.8382
Phatr3_J17304	chr_1	545429	546814	1385	ASE	20	22.7273
Phatr3_J17324	chr_1	606451	607170	719	ASE	10.4278	46.7293
Phatr3_J17326	chr_1	610942	611852	910	ASE	16.1649	36.4214
Phatr3_J17344	chr_1	653913	656038	2125	ASE	14.4854	42.7223
Phatr3_J17362	chr_1	703495	704163	668	ASE	13.4643	47.733
Phatr3_J17495	chr_1	1061693	1063806	2113	ASE	15.7817	24.0765
Phatr3_J17555	chr_1	1226679	1227913	1234	ASE	15.7895	33.3333
Phatr3_J1758	chr_32	36185	40067	3882	ASE	16.4886	22.2162
Phatr3_J17720	chr_1	1715546	1717724	2178	ASE	6.66667	37.2222
Phatr3_J17772	chr_1	1858805	1862899	4094	ASE	10	33.3333
Phatr3_J17779	chr_1	1901024	1902364	1340	ASE	16.028	39.0831
Phatr3_J17846	chr_1	2102952	2103628	676	ASE	5.88235	34.2105
Phatr3_J1785	chr_1	2142975	2145434	2459	ASE	6.94672	34.6766
Phatr3_J17860	chr_1	2146067	2147034	967	ASE	4.7619	20.5882
Phatr3_J17928	chr_1	2319730	2320491	761	ASE	16	39.2308
Phatr3_J17936	chr_1	2416246	2417270	1024	ASE	10.8625	22.8154
Phatr3_J18008	chr_2	16832	19611	2779	ASE	11.1341	21.9179
Phatr3_J18036	chr_2	103947	105104	1157	ASE	15.5803	32.2857
Phatr3_J18087	chr_2	310365	311960	1595	ASE	5.55556	45.4545
Phatr3_J18132	chr_2	505852	507228	1376	ASE	13.9318	52.2009
Phatr3_J1813	chr_10	95933	97889	1956	ASE	12.1795	34.8081
Phatr3_J18180	chr_2	708701	709863	1162	ASE	12	40
Phatr3_J18197	chr_2	744347	748677	4330	ASE	3.7037	23.0769
Phatr3_J18217	chr_2	831199	832457	1258	ASE	18.5229	27.7546
Phatr3_J18239	chr_2	877918	881603	3685	ASE	5	45.7143
Phatr3_J18303	chr_2	1077734	1079197	1463	ASE	14.3147	23.2717
Phatr3_J18319	chr_2	1128122	1129768	1646	ASE	6.91111	29.8182
Phatr3_J18345	chr_2	1227114	1228309	1195	ASE	15.9664	22.8985
Phatr3_J18404	chr_2	1422266	1424634	2368	ASE	11.1888	41.3952
Phatr3_J18473	chr_3	218051	220144	2093	ASE	10.7056	34.302
Phatr3_J18475	chr_3	223823	225428	1605	ASE	16.5586	27.4376
Phatr3_J18572	chr_3	598333	600997	2664	ASE	13.5687	29.7322
Phatr3_J1859	chr_10	216178	218052	1874	ASE	9.55828	28.491
Phatr3_J1862	chr_2	513920	515539	1619	ASE	14.4258	23.5083
Phatr3_J1864	chr_11	177926	180200	2274	ASE	2.08696	34.2782
Phatr3_J18693	chr_3	995312	1000075	4763	ASE	13.6863	53.4086
Phatr3_J1874	chr_5	778565	782363	3798	ASE	12.0409	28.3013
Phatr3_J1875	chr_3	411636	414334	2698	ASE	14.3304	27.1222
Phatr3_J18793	chr_3	1331314	1333566	2252	ASE	12.7381	40.3922
Phatr3_J18826	chr_3	1401276	1405723	4447	ASE	16.644	23.1637
Phatr3_J18927	chr_4	380726	381823	1097	ASE	13.5292	25.7911
Phatr3_J19000	chr_4	682203	683332	1129	ASE	19.0253	51.0712
Phatr3_J19093	chr_4	947884	948892	1008	ASE	15.6389	26.0552
Phatr3_J19191	chr_4	1169238	1170597	1359	ASE	10.6105	26.0997
Phatr3_J19300	chr_5	216755	219896	3141	ASE	17.775	26.9708
Phatr3_J19329	chr_5	308108	309901	1793	ASE	8.30008	51.3842
Phatr3_J19482	chr_5	762437	765080	2643	ASE	12.6594	42.2972
Phatr3_J19579	chr_6	156515	159046	2531	ASE	12.8348	40
Phatr3_J19604	chr_6	227825	230449	2624	ASE	14.7746	45.3807
Phatr3_J19661	chr_6	389412	390496	1084	ASE	19.4709	40.4351
Phatr3_J19708	chr_6	558881	561131	2250	ASE	15.6751	30.0982
Phatr3_J19762	chr_6	750533	752956	2423	ASE	7.83041	44.0559
Phatr3_J19831	chr_6	944595	945914	1319	ASE	14.9796	32.2086
Phatr3_J19901	chr_7	175076	178422	3346	ASE	10.6332	28.0088
Phatr3_J19979	chr_7	435282	437625	2343	ASE	16.3075	23.0357
Phatr3_J19982	chr_7	440675	448252	7577	ASE	14.0972	24.8925
Phatr3_J20015	chr_7	520183	520866	683	ASE	18.3142	33.559
Phatr3_J20026	chr_7	563542	566738	3196	ASE	18.4114	46.322
Phatr3_J20066	chr_7	737886	740482	2596	ASE	12.2581	20.8452
Phatr3_J20124	chr_7	891136	892683	1547	ASE	18.4083	34.5067
Phatr3_J2032	chr_26	379428	381316	1888	ASE	15.1724	44.3095
Phatr3_J20335	chr_8	772746	775037	2291	ASE	3.22581	27.2727
Phatr3_J20460	chr_9	254964	256574	1610	ASE	9.69599	29.9905
Phatr3_J20504	chr_9	374816	378789	3973	ASE	16.2667	31.575
Phatr3_J20508	chr_9	391738	392876	1138	ASE	15.6075	23.7522
Phatr3_J20899	chr_10	801624	804257	2633	ASE	6.98316	23.046
Phatr3_J21030	chr_11	223865	225267	1402	ASE	9.07307	21.5794
Phatr3_J21198	chr_11	835526	836372	846	ASE	11.9174	33.6364
Phatr3_J21207	chr_12	2836	4580	1744	ASE	12.401	27.8111
Phatr3_J21316	chr_12	271842	274425	2583	ASE	11.0714	37.3809
Phatr3_J21430	chr_12	780220	782010	1790	ASE	19.8718	32.2222
Phatr3_J21455	chr_12	865324	868444	3120	ASE	3.7037	60
Phatr3_J21456	chr_12	892203	894809	2606	ASE	13.5859	32.2958
Phatr3_J21485	chr_13	147844	149470	1626	ASE	18.7831	37.1386
Phatr3_J21608	chr_13	586718	587548	830	ASE	19.3661	35.5555
Phatr3_J2171	chr_29	271321	273114	1793	ASE	11.6017	32.549
Phatr3_J21868	chr_14	622449	623364	915	ASE	14.2857	25
Phatr3_J21897	chr_14	784764	786126	1362	ASE	8.97866	20.1143
Phatr3_J21929	chr_15	111417	115409	3992	ASE	14.7758	24.8282
Phatr3_J21983	chr_15	300551	302062	1511	ASE	0	33.3333
Phatr3_J21988	chr_15	327886	331010	3124	ASE	12.7129	34.4997
Phatr3_J22006	chr_15	402936	403767	831	ASE	13.0616	34.5511
Phatr3_J22027	chr_15	462802	463436	634	ASE	6.89655	30
Phatr3_J2208	chr_12	631278	633567	2289	ASE	13.0435	52.381
Phatr3_J22113	chr_15	726544	729516	2972	ASE	12.2519	44.6397
Phatr3_J22117	chr_15	737218	740574	3356	ASE	3.44828	29.0472
Phatr3_J22122	chr_15	748753	750258	1505	ASE	17.5717	36.8005
Phatr3_J22247	chr_16	443033	444209	1176	ASE	9.4017	34.6041
Phatr3_J22319	chr_16	702134	704031	1897	ASE	16.1111	31.9608
Phatr3_J22357	chr_17	107993	110424	2431	ASE	12.5429	43.2368
Phatr3_J22367	chr_17	124323	126922	2599	ASE	10.9179	27.336
Phatr3_J22411	chr_17	339706	340726	1020	ASE	9.52199	29.4908
Phatr3_J22629	chr_18	540363	544925	4562	ASE	13.065	29.5238
Phatr3_J22909	chr_20	274090	275486	1396	ASE	18.2383	49.2937
Phatr3_J22913	chr_20	277972	279636	1664	ASE	20	33.3333
Phatr3_J22921	chr_20	286758	287870	1112	ASE	8	40
Phatr3_J22956	chr_20	434104	435074	970	ASE	12.7663	29.3633
Phatr3_J23059	chr_21	341906	343370	1464	ASE	18.408	23.3541
Phatr3_J231	chr_10	37316	42235	4919	ASE	15.7554	24.3148
Phatr3_J23224	chr_22	247340	250012	2672	ASE	13.5135	45.4545
Phatr3_J23292	chr_22	492323	494124	1801	ASE	8.2175	23.9319
Phatr3_J232	chr_2	584149	587735	3586	ASE	17.5454	22.6251
Phatr3_J23314	chr_22	569970	572210	2240	ASE	12.8468	33.8217
Phatr3_J23324	chr_23	24669	25199	530	ASE	17.5138	22.9434
Phatr3_J23365	chr_23	229029	230885	1856	ASE	14.9903	29.7482
Phatr3_J23371	chr_23	293811	295477	1666	ASE	14.126	22.7217
Phatr3_J23429	chr_24	58242	60462	2220	ASE	8.24196	53.6602
Phatr3_J23467	chr_24	244018	245646	1628	ASE	14.537	22.0464
Phatr3_J23489	chr_24	294251	294752	501	ASE	4.34783	50
Phatr3_J23557	chr_25	116940	118127	1187	ASE	16.25	33.3333
Phatr3_J23658	chr_26	142401	143024	623	ASE	0	30.4348
Phatr3_J23687	chr_26	213595	214488	893	ASE	2.85714	28.5714
Phatr3_J23709	chr_26	287063	288453	1390	ASE	11.8795	28.9394
Phatr3_J23717	chr_26	300193	301801	1608	ASE	6.25	40.625
Phatr3_J23811	chr_27	202531	204984	2453	ASE	17.1228	24.6422
Phatr3_J23865	chr_28	60086	62319	2233	ASE	18.1818	42.8571
Phatr3_J23920	chr_28	192889	194400	1511	ASE	6.03931	36.4527
Phatr3_J23924	chr_28	194949	197014	2065	ASE	12.5085	33.6153
Phatr3_J23959	chr_28	300874	302925	2051	ASE	9.46859	21.8182
Phatr3_J24006	chr_29	176790	178994	2204	ASE	15.4762	43.3334
Phatr3_J24019	chr_29	190718	195360	4642	ASE	17.0537	38.0804
Phatr3_J24069	chr_29	313062	313949	887	ASE	4.34783	30.4348
Phatr3_J24353	chr_1	278128	279924	1796	ASE	17.9569	35.0097
Phatr3_J2444	chr_16	371798	377075	5277	ASE	17.2012	25.2995
Phatr3_J24610	chr_1	953834	955345	1511	ASE	15.1923	21.1422
Phatr3_J24748	chr_1	1391689	1392930	1241	ASE	14.8446	31.5975
Phatr3_J24772	chr_1	1492729	1495287	2558	ASE	19.1184	42.3397
Phatr3_J24775	chr_1	1510741	1514250	3509	ASE	14.1145	22.4297
Phatr3_J25067	chr_1	2423284	2425574	2290	ASE	19.516	28.7943
Phatr3_J25168	chr_2	132619	133215	596	ASE	14.315	33.6379
Phatr3_J25172	chr_2	135961	136557	596	ASE	8.75	20.0124
Phatr3_J25184	chr_2	200836	202707	1871	ASE	17.4854	50
Phatr3_J2527	chr_21	172497	174428	1931	ASE	15.2506	42.1558
Phatr3_J25298	chr_2	672335	674284	1949	ASE	18.6342	28.1388
Phatr3_J25375	chr_2	922532	923338	806	ASE	11.7225	22.7966
Phatr3_J25379	chr_2	923829	925069	1240	ASE	8.29531	23.36
Phatr3_J25417	chr_2	1050564	1051733	1169	ASE	19.0729	47.0794
Phatr3_J25420	chr_2	1057766	1058452	686	ASE	4.34783	24.1379
Phatr3_J25577	chr_3	169554	169955	401	ASE	11.6414	24.3955
Phatr3_J25714	chr_3	627022	627914	892	ASE	19.3521	23.4569
Phatr3_J25739	chr_3	682114	683007	893	ASE	15.367	41.403
Phatr3_J25752	chr_3	713081	715033	1952	ASE	11.7214	32.7713
Phatr3_J25840	chr_3	1055221	1059009	3788	ASE	18.1155	24.3681
Phatr3_J26057	chr_4	384934	386094	1160	ASE	3.33333	59.8214
Phatr3_J2607	chr_16	539009	541300	2291	ASE	14.411	21.2106
Phatr3_J26256	chr_4	1014803	1016731	1928	ASE	10.7235	31.5236
Phatr3_J26290	chr_4	1110627	1113596	2969	ASE	16.2536	28.5713
Phatr3_J26293	chr_4	1114352	1115412	1060	ASE	5.85822	35.0768
Phatr3_J26432	chr_5	232938	234835	1897	ASE	13.7145	21.7744
Phatr3_J26515	chr_5	462137	463347	1210	ASE	6.37037	28.3018
Phatr3_J26742	chr_6	278325	281186	2861	ASE	11.1031	35.6009
Phatr3_J26775	chr_6	345493	348249	2756	ASE	10.9523	42
Phatr3_J26780	chr_6	366751	368838	2087	ASE	11.2398	43.3761
Phatr3_J26807	chr_6	442184	443456	1272	ASE	8.63249	27.6457
Phatr3_J26980	chr_6	1011821	1013918	2097	ASE	16.5628	27.9545
Phatr3_J27234	chr_7	831324	833000	1676	ASE	11.3113	22.861
Phatr3_J27246	chr_7	888608	891166	2558	ASE	18.5185	22.449
Phatr3_J27385	chr_8	492337	494430	2093	ASE	9.29989	60
Phatr3_J2738	chr_2	1199995	1201089	1094	ASE	16.6667	42.8571
Phatr3_J27447	chr_8	743364	745382	2018	ASE	12.7367	21.917
Phatr3_J27508	chr_8	932336	933652	1316	ASE	0	23.8095
Phatr3_J2762	chr_8	885172	887305	2133	ASE	14.947	28.1456
Phatr3_J27709	chr_9	624370	626418	2048	ASE	8.57977	36.1449
Phatr3_J27851	chr_9	961753	962172	419	ASE	18.2675	31.4194
Phatr3_J27889	chr_10	187050	187883	833	ASE	0	45.4545
Phatr3_J27923	chr_10	301394	303513	2119	ASE	4.39717	20.2778
Phatr3_J2793	chr_4	1130141	1131694	1553	ASE	11.3339	25.3584
Phatr3_J28068	chr_11	70888	72261	1373	ASE	7.96793	24.1017
Phatr3_J28181	chr_11	346270	347316	1046	ASE	15.3846	60
Phatr3_J28202	chr_11	404389	405270	881	ASE	4.79675	29.9464
Phatr3_J28215	chr_11	450251	451671	1420	ASE	12.4734	20.9957
Phatr3_J28219	chr_11	452658	454280	1622	ASE	17.4892	20.2345
Phatr3_J28331	chr_11	896827	898491	1664	ASE	17.8862	41.4286
Phatr3_J28482	chr_12	368268	370872	2604	ASE	16.1632	37.6008
Phatr3_J28562	chr_12	809345	809845	500	ASE	12.5	24.0506
Phatr3_J28684	chr_13	455538	457299	1761	ASE	13.3333	40
Phatr3_J28737	chr_13	601335	602858	1523	ASE	19.6053	35.8271
Phatr3_J28743	chr_13	604242	605457	1215	ASE	11.9809	30.9031
Phatr3_J28882	chr_14	249558	250562	1004	ASE	17.7739	38.2445
Phatr3_J29011	chr_14	703373	703996	623	ASE	11.456	34.8388
Phatr3_J29016	chr_14	764612	767909	3297	ASE	8.64994	46.0001
Phatr3_J29029	chr_14	801996	804219	2223	ASE	17.5407	25.4095
Phatr3_J29136	chr_15	408614	412030	3416	ASE	12.2826	33.6799
Phatr3_J29217	chr_15	662451	664684	2233	ASE	15.7037	40.5678
Phatr3_J29309	chr_16	194827	197912	3085	ASE	16.6571	42.885
Phatr3_J29423	chr_16	668191	670350	2159	ASE	17.7409	36.2506
Phatr3_J29551	chr_17	406325	408676	2351	ASE	12.6057	53.4479
Phatr3_J29658	chr_18	181272	182129	857	ASE	19.7655	28.2207
Phatr3_J29736	chr_18	484805	486124	1319	ASE	13.1318	25.7386
Phatr3_J29983	chr_20	50554	52210	1656	ASE	9.63795	23.5277
Phatr3_J30092	chr_20	507074	508008	934	ASE	17.5787	26.608
Phatr3_J30154	chr_21	159471	160964	1493	ASE	18.2995	25.6503
Phatr3_J30160	chr_21	180926	181240	314	ASE	12	28.5714
Phatr3_J30389	chr_22	410939	411609	670	ASE	11.1111	56.5217
Phatr3_J30394	chr_22	438339	440340	2001	ASE	9.33272	28.7332
Phatr3_J30461	chr_23	108746	110137	1391	ASE	14.4417	36.7737
Phatr3_J30466	chr_23	111556	112641	1085	ASE	10.3483	32.1874
Phatr3_J3046	chr_6	413569	415271	1702	ASE	14.8148	25.193
Phatr3_J30486	chr_23	220616	221041	425	ASE	7.77097	47.3271
Phatr3_J30514	chr_23	383678	384883	1205	ASE	2.15498	28.3566
Phatr3_J30519	chr_23	404997	409565	4568	ASE	15.8932	25.0181
Phatr3_J30572	chr_24	110092	111685	1593	ASE	6.56609	29.697
Phatr3_J30620	chr_24	306213	307760	1547	ASE	11.7646	35.8824
Phatr3_J30638	chr_24	375737	376783	1046	ASE	10.7802	38.3333
Phatr3_J30770	chr_25	460222	460750	528	ASE	5.88235	31.0345
Phatr3_J30807	chr_26	203810	205735	1925	ASE	14.1979	35.5658
Phatr3_J30898	chr_27	49373	50952	1579	ASE	18.3402	39.7883
Phatr3_J30909	chr_27	83885	84928	1043	ASE	14.017	43.4506
Phatr3_J31156	chr_29	216577	231397	14820	ASE	11.8246	23.2454
Phatr3_J31364	chr_32	52068	53723	1655	ASE	10.6395	50.4525
Phatr3_J31367	chr_32	66809	69370	2561	ASE	15.2336	34.4636
Phatr3_J31420	chr_1	51716	52687	971	ASE	4.34783	36.3636
Phatr3_J31447	chr_1	111656	112300	644	ASE	10.888	31.5972
Phatr3_J3145	chr_17	583057	585216	2159	ASE	8.87272	26.9157
Phatr3_J31508	chr_1	248431	249511	1080	ASE	15.7895	27.2727
Phatr3_J31525	chr_1	284490	287886	3396	ASE	14.9887	29.8479
Phatr3_J31559	chr_1	371554	372521	967	ASE	4.7619	41.1765
Phatr3_J31620	chr_1	538074	538640	566	ASE	14.9971	42.9459
Phatr3_J31649	chr_1	614897	615791	894	ASE	4.64744	24.6714
Phatr3_J31650	chr_1	616274	618192	1918	ASE	5.16194	30.8334
Phatr3_J31652	chr_1	622282	623339	1057	ASE	11.9124	44.6724
Phatr3_J31663	chr_1	647126	647695	569	ASE	11.0043	43.3513
Phatr3_J31816	chr_1	998301	999965	1664	ASE	16.6667	42.8571
Phatr3_J31831	chr_1	1043760	1044271	511	ASE	0	33.3333
Phatr3_J31846	chr_1	1075504	1076583	1079	ASE	12.2935	30.5555
Phatr3_J31900	chr_1	1209612	1210271	659	ASE	4	28.5714
Phatr3_J31975	chr_1	1383425	1384807	1382	ASE	16.6667	42.8571
Phatr3_J31986	chr_1	1404161	1405345	1184	ASE	7.69231	25
Phatr3_J32014	chr_1	1475888	1477578	1690	ASE	14.2857	40
Phatr3_J32083	chr_1	1639123	1640001	878	ASE	19.9506	44.6387
Phatr3_J32129	chr_1	1751941	1754184	2243	ASE	16.129	40
Phatr3_J32173	chr_1	1878654	1880381	1727	ASE	7.98788	57.4071
Phatr3_J32219	chr_1	1970143	1971010	867	ASE	19.7022	27.2549
Phatr3_J32251	chr_1	2051930	2053093	1163	ASE	13.1022	28.4899
Phatr3_J32253	chr_1	2055820	2057025	1205	ASE	19.7992	39.3333
Phatr3_J32261	chr_1	2069297	2072245	2948	ASE	11.9766	26.7896
Phatr3_J32274	chr_1	2098692	2099392	700	ASE	15.5477	45.7897
Phatr3_J32311	chr_1	2177966	2178912	946	ASE	0	29.4118
Phatr3_J32412	chr_1	2418333	2420852	2519	ASE	11.3392	30.5153
Phatr3_J3262	chr_26	198934	200241	1307	ASE	6.94339	20.5128
Phatr3_J32726	chr_2	661059	662093	1034	ASE	3.0303	38.4615
Phatr3_J32738	chr_2	686910	693561	6651	ASE	17.7432	29.8258
Phatr3_J32791	chr_2	813480	814392	912	ASE	14.6325	20.048
Phatr3_J32809	chr_2	849158	850069	911	ASE	11.1111	33.3333
Phatr3_J32813	chr_2	856511	857400	889	ASE	0	41.688
Phatr3_J32815	chr_2	859745	861739	1994	ASE	10.5455	22.6495
Phatr3_J32823	chr_2	874661	875329	668	ASE	2.17392	47.7477
Phatr3_J32830	chr_2	897041	898313	1272	ASE	15.7895	60
Phatr3_J32841	chr_2	920344	921359	1015	ASE	20	57.5758
Phatr3_J32847	chr_2	929460	930022	562	ASE	15.3453	35.9789
Phatr3_J32848	chr_2	930098	932155	2057	ASE	4.34783	40
Phatr3_J32852	chr_2	942755	943636	881	ASE	7.69231	43.5897
Phatr3_J32914	chr_2	1101154	1102161	1007	ASE	12.78	25.5755
Phatr3_J32949	chr_2	1170583	1171885	1302	ASE	16.9559	34.7863
Phatr3_J3296	chr_4	301335	307067	5732	ASE	14.782	22.6915
Phatr3_J32970	chr_2	1212925	1221437	8512	ASE	19.3512	28.8735
Phatr3_J33014	chr_2	1314955	1316315	1360	ASE	12.3504	41.1584
Phatr3_J33099	chr_3	42372	42581	209	ASE	6.15836	56.044
Phatr3_J33118	chr_3	94665	95819	1154	ASE	11.1111	47.3684
Phatr3_J33131	chr_3	133083	137297	4214	ASE	19.6675	36.3644
Phatr3_J33194	chr_3	283087	284220	1133	ASE	17.7031	31.0072
Phatr3_J33199	chr_3	291074	292189	1115	ASE	13.369	53.8462
Phatr3_J33208	chr_3	311724	312278	554	ASE	19.6708	47.4243
Phatr3_J33214	chr_3	323273	323842	569	ASE	16.9257	22.0626
Phatr3_J33231	chr_3	372139	374973	2834	ASE	18.5353	22.205
Phatr3_J33257	chr_3	444782	447510	2728	ASE	19.9027	36.5017
Phatr3_J33318	chr_3	597380	598000	620	ASE	10.3083	20.3422
Phatr3_J33329	chr_3	620080	621691	1611	ASE	15.2381	22.6316
Phatr3_J33356	chr_3	685660	686303	643	ASE	18.2002	24.9559
Phatr3_J33380	chr_3	741619	743505	1886	ASE	11.4976	30.6625
Phatr3_J33427	chr_3	882849	884021	1172	ASE	11.1111	33.3333
Phatr3_J33462	chr_3	989114	991168	2054	ASE	12.5	33.3333
Phatr3_J33473	chr_3	1018291	1019442	1151	ASE	3.09343	44.4854
Phatr3_J33484	chr_3	1045197	1046204	1007	ASE	9.69643	29.7742
Phatr3_J33493	chr_3	1065809	1067937	2128	ASE	9.81904	26.4332
Phatr3_J33499	chr_3	1082064	1082816	752	ASE	10.606	36.6667
Phatr3_J33502	chr_3	1095458	1096273	815	ASE	15.8531	26.2626
Phatr3_J33524	chr_3	1138885	1139921	1036	ASE	13.0435	28.5714
Phatr3_J33535	chr_3	1171026	1172526	1500	ASE	9.01066	22.4286
Phatr3_J33610	chr_3	1364662	1366983	2321	ASE	12.637	20.3019
Phatr3_J33623	chr_3	1395525	1398089	2564	ASE	13.52	20.8805
Phatr3_J33651	chr_4	18997	20274	1277	ASE	4.36988	22.4415
Phatr3_J33664	chr_4	60073	60786	713	ASE	18.5305	34.6913
Phatr3_J3369	chr_16	379872	381251	1379	ASE	10.4664	34.4492
Phatr3_J33720	chr_4	209997	210779	782	ASE	3.7037	48.1481
Phatr3_J33756	chr_4	277875	280738	2863	ASE	16.4021	21.2121
Phatr3_J33765	chr_4	299478	301054	1576	ASE	15.2708	30.5233
Phatr3_J33768	chr_4	309561	310391	830	ASE	14.2059	57.1621
Phatr3_J33774	chr_4	320236	321744	1508	ASE	19.5218	38.1868
Phatr3_J33920	chr_4	672261	673287	1026	ASE	9.0909	24.0275
Phatr3_J33947	chr_4	730298	732508	2210	ASE	7.10784	45.2381
Phatr3_J33955	chr_4	742584	744050	1466	ASE	15.7576	27.8633
Phatr3_J34003	chr_4	855089	856099	1010	ASE	16.4468	49.9395
Phatr3_J34010	chr_4	870058	871611	1553	ASE	14.8638	25.1288
Phatr3_J34014	chr_4	887776	889116	1340	ASE	2.72717	39.9017
Phatr3_J34059	chr_4	995880	996713	833	ASE	18.0287	54.127
Phatr3_J34091	chr_4	1071664	1071996	332	ASE	9.16667	27.2059
Phatr3_J34093	chr_4	1075181	1075936	755	ASE	5.26315	34.5744
Phatr3_J34116	chr_4	1135652	1137667	2015	ASE	14.2857	40
Phatr3_J34119	chr_4	1142738	1144186	1448	ASE	15.0675	20.1383
Phatr3_J34120	chr_4	1144558	1145322	764	ASE	14.4791	27.6282
Phatr3_J34124	chr_4	1154539	1157049	2510	ASE	13.0672	44.3137
Phatr3_J34132	chr_4	1171070	1171546	476	ASE	7.14286	37.931
Phatr3_J34146	chr_4	1210552	1211494	942	ASE	0	41.1765
Phatr3_J34280	chr_5	200691	201407	716	ASE	12.14	23.4416
Phatr3_J34287	chr_5	220414	220887	473	ASE	12	25
Phatr3_J34302	chr_5	251767	252991	1224	ASE	12.963	36.0708
Phatr3_J34303	chr_5	253715	254473	758	ASE	13.6364	45.4545
Phatr3_J34340	chr_5	331084	332311	1227	ASE	20	33.3333
Phatr3_J34373	chr_5	415071	416435	1364	ASE	15.9486	34.4345
Phatr3_J34392	chr_5	464647	465497	850	ASE	16.3388	33.7158
Phatr3_J34413	chr_5	511539	513326	1787	ASE	13.3333	60
Phatr3_J34422	chr_5	529360	530349	989	ASE	7.14286	55.5556
Phatr3_J34441	chr_5	583406	584266	860	ASE	18.2955	32.7428
Phatr3_J34493	chr_5	709608	711359	1751	ASE	13.8752	31.0889
Phatr3_J34528	chr_5	834119	834745	626	ASE	10.606	41.629
Phatr3_J34531	chr_5	838619	839130	511	ASE	14.2857	52.381
Phatr3_J34534	chr_5	844533	844940	407	ASE	13.046	27.0862
Phatr3_J34536	chr_5	849258	850321	1063	ASE	13.5384	21.9067
Phatr3_J34712	chr_6	201683	203671	1988	ASE	11.0158	41.0417
Phatr3_J34746	chr_6	286417	287298	881	ASE	2.8377	37.037
Phatr3_J34800	chr_6	411111	412154	1043	ASE	16.9412	32.9412
Phatr3_J34853	chr_6	514553	515533	980	ASE	9.5265	22.5524
Phatr3_J34876	chr_6	571697	572461	764	ASE	15.511	31.8026
Phatr3_J34896	chr_6	614660	615450	790	ASE	8.85135	21.7401
Phatr3_J34899	chr_6	619619	622092	2473	ASE	9.78401	24.6044
Phatr3_J34902	chr_6	627677	628312	635	ASE	20	40
Phatr3_J34908	chr_6	639037	639516	479	ASE	5.21966	32.7118
Phatr3_J34920	chr_6	662435	663262	827	ASE	12.5916	42.691
Phatr3_J34924	chr_6	668946	671546	2600	ASE	18.3418	26.0898
Phatr3_J34965	chr_6	769402	770814	1412	ASE	16.7597	26.8677
Phatr3_J34975	chr_6	788185	788738	553	ASE	14.5804	27.1428
Phatr3_J34985	chr_6	807703	809183	1480	ASE	7.53588	21.9697
Phatr3_J34991	chr_6	817252	818118	866	ASE	10.7143	23.0769
Phatr3_J35054	chr_6	965847	967551	1704	ASE	16.8567	39.0364
Phatr3_J35065	chr_6	994587	996074	1487	ASE	9.62296	24.4452
Phatr3_J35089	chr_7	26777	27310	533	ASE	12.1951	44.4444
Phatr3_J35101	chr_7	61275	62898	1623	ASE	19.347	26.5419
Phatr3_J35118	chr_7	95881	96786	905	ASE	11.5385	42.8571
Phatr3_J35200	chr_7	317463	318326	863	ASE	19.2894	23.415
Phatr3_J35250	chr_7	454891	456691	1800	ASE	18.1818	50
Phatr3_J35252	chr_7	458958	460935	1977	ASE	14.2241	28.75
Phatr3_J35253	chr_7	460928	461908	980	ASE	6.66667	56.0976
Phatr3_J35318	chr_7	620483	621466	983	ASE	9.67742	40
Phatr3_J35395	chr_7	814520	815119	599	ASE	13.1214	34.8185
Phatr3_J35557	chr_8	221926	222565	639	ASE	18.92	53.2468
Phatr3_J35564	chr_8	236534	237412	878	ASE	15.3434	34.8793
Phatr3_J35589	chr_8	297420	298727	1307	ASE	16.8481	37.517
Phatr3_J35603	chr_8	338970	339563	593	ASE	5.98142	20.9987
Phatr3_J35642	chr_8	427431	428072	641	ASE	7.73682	40.8369
Phatr3_J35644	chr_8	429826	430422	596	ASE	18.2804	34.6154
Phatr3_J35830	chr_8	836998	837267	269	ASE	15.6874	36.1655
Phatr3_J35832	chr_8	840514	842090	1576	ASE	18.2268	31.9127
Phatr3_J35859	chr_8	916471	917313	842	ASE	20	46.6667
Phatr3_J35876	chr_8	950598	951338	740	ASE	17.8322	28.5173
Phatr3_J35939	chr_9	138054	138863	809	ASE	2.38095	27.2222
Phatr3_J35960	chr_9	197828	198748	920	ASE	5.44871	43.2663
Phatr3_J35971	chr_9	232247	234652	2405	ASE	18.3867	27.6057
Phatr3_J36001	chr_9	303475	304701	1226	ASE	4.102	39.983
Phatr3_J36008	chr_9	331949	332914	965	ASE	15.3318	30
Phatr3_J36013	chr_9	343092	345281	2189	ASE	18.7555	32.2359
Phatr3_J36016	chr_9	348257	349624	1367	ASE	19.6207	28.7497
Phatr3_J36026	chr_9	367055	368068	1013	ASE	6.47774	26.6667
Phatr3_J36063	chr_9	464384	467236	2852	ASE	15.019	31.2493
Phatr3_J36077	chr_9	494985	496151	1166	ASE	13.8838	52.7272
Phatr3_J36084	chr_9	508248	508988	740	ASE	0	41.9355
Phatr3_J36095	chr_9	528681	529346	665	ASE	17.8911	54.6154
Phatr3_J36103	chr_9	545520	546494	974	ASE	13.7137	46.5657
Phatr3_J36105	chr_9	547543	548601	1058	ASE	19.4744	44.0349
Phatr3_J36139	chr_9	653609	655161	1552	ASE	10.3734	36.5118
Phatr3_J36198	chr_9	772565	773222	657	ASE	1.72414	24.359
Phatr3_J36211	chr_9	810112	812520	2408	ASE	19.7952	36.5893
Phatr3_J3621	chr_2	1017079	1021763	4684	ASE	14.16	25.6184
Phatr3_J36257	chr_9	934961	937774	2813	ASE	17.0041	22.3214
Phatr3_J36356	chr_10	249859	251196	1337	ASE	8.63984	23.1557
Phatr3_J36359	chr_10	260231	261187	956	ASE	18.9989	44.3452
Phatr3_J36394	chr_10	344828	345775	947	ASE	10.5263	50
Phatr3_J36403	chr_10	361415	362038	623	ASE	10.4701	34.7976
Phatr3_J36499	chr_10	606694	607881	1187	ASE	10.9492	27.1548
Phatr3_J36501	chr_10	610455	611309	854	ASE	15.0895	23.3782
Phatr3_J36517	chr_10	648023	648535	512	ASE	9.52381	44.4444
Phatr3_J36525	chr_10	669438	670047	609	ASE	6.38298	54.8387
Phatr3_J36595	chr_10	852694	854010	1316	ASE	18.8845	42.0763
Phatr3_J36597	chr_10	857612	860649	3037	ASE	16.506	24.1463
Phatr3_J36629	chr_10	923627	924958	1331	ASE	8.33944	22.5957
Phatr3_J36634	chr_10	934272	935243	971	ASE	18.5702	31.4286
Phatr3_J36641	chr_10	947850	948759	909	ASE	7.69231	23.0769
Phatr3_J36668	chr_11	91703	93749	2046	ASE	8.66107	25.052
Phatr3_J36720	chr_11	217402	219162	1760	ASE	14.738	24.5167
Phatr3_J36801	chr_11	398293	399117	824	ASE	8.25973	46.9125
Phatr3_J36821	chr_11	444744	446055	1311	ASE	12.6117	22.5013
Phatr3_J36892	chr_11	610163	611029	866	ASE	15.6675	23.843
Phatr3_J3692	chr_3	636580	639231	2651	ASE	18.8407	27.4319
Phatr3_J36969	chr_11	776231	777025	794	ASE	14.8321	41.7443
Phatr3_J36981	chr_11	804083	804667	584	ASE	17.7134	45.8229
Phatr3_J37042	chr_12	27153	28121	968	ASE	14.2857	60
Phatr3_J37043	chr_12	29004	31002	1998	ASE	15.1754	23.6787
Phatr3_J37078	chr_12	116251	116910	659	ASE	3.44828	39.3939
Phatr3_J37087	chr_12	136400	136825	425	ASE	15.1515	29.4118
Phatr3_J37093	chr_12	148174	148989	815	ASE	12.4176	20.4591
Phatr3_J37109	chr_12	182702	184321	1619	ASE	16.3462	21.4286
Phatr3_J37133	chr_12	235745	236391	646	ASE	12.1456	21.3462
Phatr3_J37171	chr_12	314869	315489	620	ASE	9.09091	23.0769
Phatr3_J37181	chr_12	338016	338738	722	ASE	15.1254	37.9762
Phatr3_J37212	chr_12	399713	401013	1300	ASE	11.6906	36.0567
Phatr3_J37215	chr_12	405066	406649	1583	ASE	8.74372	22.3485
Phatr3_J37253	chr_12	523887	525143	1256	ASE	17.1569	31.1828
Phatr3_J37268	chr_12	558455	564288	5833	ASE	12.1795	30
Phatr3_J37436	chr_13	145763	147155	1392	ASE	20	28.5714
Phatr3_J37492	chr_13	275672	276241	569	ASE	7.85185	22.9412
Phatr3_J37509	chr_13	316994	317449	455	ASE	14.2857	42.1053
Phatr3_J37514	chr_13	324456	325328	872	ASE	13.9015	33.8235
Phatr3_J37521	chr_13	335570	337395	1825	ASE	19.573	28.4443
Phatr3_J3755	chr_3	1112317	1113411	1094	ASE	0	46.6667
Phatr3_J37572	chr_13	451561	455246	3685	ASE	10.4596	36.7726
Phatr3_J37579	chr_13	465993	467000	1007	ASE	6.33169	36.1425
Phatr3_J37585	chr_13	480341	480958	617	ASE	7.14286	40
Phatr3_J37615	chr_13	546579	547058	479	ASE	9.67742	42.8571
Phatr3_J37632	chr_13	583155	584111	956	ASE	7.69231	60
Phatr3_J37652	chr_13	618684	619742	1058	ASE	19.3541	24.8862
Phatr3_J37655	chr_13	625177	626400	1223	ASE	0	50
Phatr3_J37658	chr_13	630303	630980	677	ASE	14.537	41.0797
Phatr3_J37674	chr_13	660102	661454	1352	ASE	11.8084	27.2727
Phatr3_J37687	chr_13	700685	701306	621	ASE	14.2857	40
Phatr3_J37858	chr_14	240926	242140	1214	ASE	11.466	21.9438
Phatr3_J37859	chr_14	244692	245738	1046	ASE	11.6279	50
Phatr3_J37873	chr_14	279890	281302	1412	ASE	13.7907	36.3716
Phatr3_J3787	chr_9	300387	301895	1508	ASE	15.861	32.646
Phatr3_J37886	chr_14	322222	323367	1145	ASE	7.38174	49.5986
Phatr3_J37903	chr_14	360808	361689	881	ASE	9.47202	57.1342
Phatr3_J37918	chr_14	398396	399130	734	ASE	19.9525	30.5367
Phatr3_J38005	chr_14	637916	640933	3017	ASE	17.0122	33.7717
Phatr3_J38015	chr_14	668626	670274	1648	ASE	19.2935	21.5611
Phatr3_J38018	chr_14	674078	675145	1067	ASE	3.04148	51.25
Phatr3_J38066	chr_14	792236	796795	4559	ASE	17.4921	33.0409
Phatr3_J38095	chr_15	61044	63377	2333	ASE	1.20448	46.9048
Phatr3_J38110	chr_15	97875	98510	635	ASE	5.83551	56.9989
Phatr3_J38165	chr_15	230175	230981	806	ASE	13.2961	39.8809
Phatr3_J38166	chr_15	231611	232327	716	ASE	13.7255	30.7692
Phatr3_J38261	chr_15	448695	449987	1292	ASE	18.0791	24.9348
Phatr3_J38277	chr_15	498990	501448	2458	ASE	19.4708	41.9444
Phatr3_J38283	chr_15	510662	511867	1205	ASE	16.9119	38.5281
Phatr3_J38299	chr_15	548175	549542	1367	ASE	12.0021	33.4219
Phatr3_J38325	chr_15	611181	611676	495	ASE	10	50
Phatr3_J3834	chr_14	349569	351302	1733	ASE	12.4939	36.506
Phatr3_J38361	chr_15	706607	713610	7003	ASE	11.9734	27.4931
Phatr3_J38362	chr_15	714868	716725	1857	ASE	5.89372	24.5303
Phatr3_J38402	chr_15	813214	813753	539	ASE	4.7619	33.3333
Phatr3_J38465	chr_16	183180	183923	743	ASE	6.66667	60
Phatr3_J38475	chr_16	204135	204746	611	ASE	7.31707	35.4839
Phatr3_J38509	chr_16	275713	276846	1133	ASE	16.4513	23.478
Phatr3_J38534	chr_16	335402	336016	614	ASE	11.6977	29.1248
Phatr3_J38559	chr_16	395130	396356	1226	ASE	16.3528	23.509
Phatr3_J38642	chr_16	587914	589836	1922	ASE	6.66667	30.4348
Phatr3_J38655	chr_16	617748	618965	1217	ASE	1.61291	50
Phatr3_J38665	chr_16	640799	642384	1585	ASE	19.9395	28.7455
Phatr3_J38671	chr_16	659282	660202	920	ASE	15.0177	26.1364
Phatr3_J38679	chr_16	673969	674592	623	ASE	16.129	28.5714
Phatr3_J38724	chr_17	65508	66319	811	ASE	18.2773	25
Phatr3_J38757	chr_17	133754	135490	1736	ASE	2.94117	25.9091
Phatr3_J38879	chr_17	432176	434599	2423	ASE	14.0477	28.854
Phatr3_J38884	chr_17	451263	452007	744	ASE	6.6995	36.4706
Phatr3_J38891	chr_17	467557	468814	1257	ASE	14.2785	34.5196
Phatr3_J38893	chr_17	471090	471700	610	ASE	7.2966	26.829
Phatr3_J38928	chr_17	575748	576121	373	ASE	5	47.8261
Phatr3_J38931	chr_17	579206	582580	3374	ASE	18.7736	30.2379
Phatr3_J39046	chr_18	206700	208061	1361	ASE	18.4314	48.4848
Phatr3_J39093	chr_18	314386	316141	1755	ASE	17.2802	37.7053
Phatr3_J39151	chr_18	451082	452602	1520	ASE	12.6053	24.2433
Phatr3_J3940	chr_2	259570	261411	1841	ASE	14.4928	47.8058
Phatr3_J39515	chr_20	31671	33853	2182	ASE	10.7955	45.4545
Phatr3_J39523	chr_20	48662	49840	1178	ASE	4.83972	27.2727
Phatr3_J39526	chr_20	52553	53919	1366	ASE	9.80392	40
Phatr3_J39529	chr_20	63049	63861	812	ASE	9.67742	38.4615
Phatr3_J39635	chr_20	312772	313917	1145	ASE	11.4706	28.7149
Phatr3_J39652	chr_20	353781	354749	968	ASE	13.3566	33.1579
Phatr3_J39681	chr_20	435277	436359	1082	ASE	5.51819	24.1703
Phatr3_J39687	chr_20	450247	450769	522	ASE	0	52.9412
Phatr3_J39869	chr_21	240345	240905	560	ASE	17.0984	23.8921
Phatr3_J39918	chr_21	361199	362521	1322	ASE	16.9192	37.7272
Phatr3_J39940	chr_21	418041	418667	626	ASE	18.4294	41.4208
Phatr3_J39961	chr_21	466662	467366	704	ASE	16.6667	34.2105
Phatr3_J40031	chr_21	641059	642501	1442	ASE	15.7895	40
Phatr3_J40070	chr_22	71755	74814	3059	ASE	8.39079	35.0649
Phatr3_J40111	chr_22	185910	186836	926	ASE	9.27074	32.8571
Phatr3_J4014	chr_23	121290	123326	2036	ASE	10.028	27.3246
Phatr3_J40171	chr_22	312699	313866	1167	ASE	6.66667	26.3158
Phatr3_J40172	chr_22	314488	315163	675	ASE	12.6316	48.3517
Phatr3_J40174	chr_22	317447	320196	2749	ASE	19.5626	39.2781
Phatr3_J40264	chr_22	552527	553066	539	ASE	13.8307	36.3674
Phatr3_J40273	chr_22	572783	573979	1196	ASE	15.9782	41.3901
Phatr3_J40325	chr_23	112921	121096	8175	ASE	9.59006	25.8198
Phatr3_J40347	chr_23	171545	172249	704	ASE	4.16667	40
Phatr3_J40375	chr_23	237004	238563	1559	ASE	14.3687	42.4837
Phatr3_J40416	chr_23	340907	343174	2267	ASE	12.2221	25.9234
Phatr3_J40441	chr_23	396847	397377	530	ASE	13.2075	40
Phatr3_J40461	chr_23	462781	463821	1040	ASE	13.7549	30.3666
Phatr3_J40462	chr_23	467199	468962	1763	ASE	13.3995	39.9169
Phatr3_J40467	chr_23	480311	481517	1206	ASE	13.9976	46.9193
Phatr3_J40573	chr_24	307914	309941	2027	ASE	15.7895	27.2727
Phatr3_J40578	chr_24	324826	332419	7593	ASE	14.4065	22.6394
Phatr3_J40606	chr_24	409677	419182	9505	ASE	14.1175	28.1188
Phatr3_J40647	chr_25	60881	61981	1100	ASE	6.97674	60
Phatr3_J40658	chr_25	84534	85220	686	ASE	17.0732	60
Phatr3_J40690	chr_25	155948	157243	1295	ASE	2.5641	33.3333
Phatr3_J40691	chr_25	157500	159438	1938	ASE	8.36008	38.3333
Phatr3_J40786	chr_25	397879	400090	2211	ASE	12.2623	22.938
Phatr3_J40996	chr_27	94095	94721	626	ASE	18.3398	22.5039
Phatr3_J41004	chr_27	110566	111726	1160	ASE	13.2777	35.0796
Phatr3_J41008	chr_27	124264	126735	2471	ASE	16.6667	50
Phatr3_J41016	chr_27	142776	144533	1757	ASE	12.2606	26.4129
Phatr3_J41064	chr_27	266805	267815	1010	ASE	19.7917	26.1904
Phatr3_J41079	chr_27	300868	302956	2088	ASE	15.5094	27.1775
Phatr3_J41167	chr_28	117242	121948	4706	ASE	20	40
Phatr3_J41170	chr_28	126615	128295	1680	ASE	8.69749	34.8589
Phatr3_J41173	chr_28	131440	133200	1760	ASE	17.8054	22.6179
Phatr3_J41189	chr_28	164677	165745	1068	ASE	19.0636	47.8022
Phatr3_J41214	chr_28	214558	220389	5831	ASE	16.6523	26.7252
Phatr3_J41241	chr_28	283077	284930	1853	ASE	16.9705	31.4286
Phatr3_J41265	chr_28	340367	341317	950	ASE	8.95701	20.9957
Phatr3_J41267	chr_28	343188	343870	682	ASE	15.3846	50
Phatr3_J41268	chr_28	344870	346531	1661	ASE	14.5236	20.7544
Phatr3_J41374	chr_29	311756	312544	788	ASE	12.5	26.3158
Phatr3_J41504	chr_31	14713	15138	425	ASE	10.2924	55.2121
Phatr3_J41530	chr_31	93889	94476	587	ASE	15.7895	27.2727
Phatr3_J41548	chr_31	140453	141136	683	ASE	19.4906	42.522
Phatr3_J41639	chr_33	27486	29678	2192	ASE	13.3751	29.5815
Phatr3_J41667	chr_1	829107	830108	1001	ASE	10.5263	52.9412
Phatr3_J41686	chr_1	1279533	1281163	1630	ASE	19.1068	29.468
Phatr3_J41701	chr_1	1941228	1942223	995	ASE	14.1129	22.7273
Phatr3_J41721	chr_2	36614	38487	1873	ASE	17.2414	28.5714
Phatr3_J41746	chr_2	828996	830357	1361	ASE	13.6364	31.9894
Phatr3_J41812	chr_3	1284704	1287232	2528	ASE	9.75694	27.5197
Phatr3_J41856	chr_4	1171664	1174014	2350	ASE	10.4274	21.993
Phatr3_J41857	chr_4	1230680	1232650	1970	ASE	17.1626	23.9079
Phatr3_J41969	chr_8	185796	186974	1178	ASE	20	57.1429
Phatr3_J42003	chr_9	487016	488644	1628	ASE	15.4233	38.7955
Phatr3_J42051	chr_11	168749	170608	1859	ASE	13.4637	25.6527
Phatr3_J42129	chr_13	376933	379051	2118	ASE	16.9245	36.1237
Phatr3_J4216	chr_6	263473	264771	1298	ASE	6.25	27.2727
Phatr3_J42274	chr_21	94164	94971	807	ASE	14.9588	43.8252
Phatr3_J4227	chr_3	662086	663877	1791	ASE	11.6935	29.2203
Phatr3_J42361	chr_28	97191	98606	1415	ASE	15.0613	30.8612
Phatr3_J42426	chr_1	22835	24639	1804	ASE	11.3345	21.6727
Phatr3_J42431	chr_1	34491	35501	1010	ASE	4.7619	50
Phatr3_J42432	chr_1	36435	37664	1229	ASE	13.369	37.6518
Phatr3_J42434	chr_1	41016	42852	1836	ASE	16.1798	33.9531
Phatr3_J42441	chr_1	60366	67272	6906	ASE	16.8907	42.5785
Phatr3_J42442	chr_1	67387	70719	3332	ASE	18.1307	20.7438
Phatr3_J42461	chr_1	131524	133383	1859	ASE	19.0525	41.4634
Phatr3_J42488	chr_1	195154	198808	3654	ASE	16.4386	23.6369
Phatr3_J42497	chr_1	220125	227383	7258	ASE	17.4782	31.1612
Phatr3_J42501	chr_1	233982	236249	2267	ASE	14.5749	20.1705
Phatr3_J42503	chr_1	239632	240500	868	ASE	5.96089	20.9259
Phatr3_J42505	chr_1	244371	247873	3502	ASE	11.2807	23.8384
Phatr3_J42512	chr_1	261807	265097	3290	ASE	14.5281	24.6728
Phatr3_J42523	chr_1	292286	293257	971	ASE	11.0199	21.3499
Phatr3_J42560	chr_1	418880	421065	2185	ASE	17.1946	21.2917
Phatr3_J42563	chr_1	426996	428909	1913	ASE	11.627	36.4335
Phatr3_J42566	chr_1	449743	450812	1069	ASE	16.1552	36.2746
Phatr3_J42567	chr_1	451849	456264	4415	ASE	14.2097	44.4726
Phatr3_J42578	chr_1	486840	487259	419	ASE	4.34783	38.4615
Phatr3_J42593	chr_1	526866	529115	2249	ASE	13.5787	35.6045
Phatr3_J42595	chr_1	530743	532443	1700	ASE	7.74675	28.3385
Phatr3_J42596	chr_1	534320	536709	2389	ASE	3.0303	40
Phatr3_J42600	chr_1	549900	550890	990	ASE	13.0928	30.0337
Phatr3_J42603	chr_1	557864	559481	1617	ASE	9.14941	53.3488
Phatr3_J42604	chr_1	560131	560608	477	ASE	4.06015	28.7387
Phatr3_J42608	chr_1	571213	571911	698	ASE	7.65225	30.0595
Phatr3_J42614	chr_1	585774	590360	4586	ASE	13.7592	35.1681
Phatr3_J42619	chr_1	608926	610605	1679	ASE	8.37218	46.3537
Phatr3_J42624	chr_1	626596	632865	6269	ASE	15.9892	20.217
Phatr3_J42625	chr_1	633392	635713	2321	ASE	18.3889	23.3013
Phatr3_J42658	chr_1	723022	724494	1472	ASE	16.9264	37.6306
Phatr3_J42660	chr_1	727105	728004	899	ASE	9.00538	53.9772
Phatr3_J42668	chr_1	745428	746915	1487	ASE	17.6389	21.4815
Phatr3_J42673	chr_1	753422	755839	2417	ASE	18.5185	45.4545
Phatr3_J42677	chr_1	763427	764980	1553	ASE	17.2414	34.5455
Phatr3_J42683	chr_1	779867	782464	2597	ASE	16.491	33.8283
Phatr3_J42689	chr_1	800372	805565	5193	ASE	18.9627	35.8658
Phatr3_J42694	chr_1	825811	828543	2732	ASE	15.2708	30.2642
Phatr3_J42698	chr_1	838619	840469	1850	ASE	18.7865	34.4444
Phatr3_J42699	chr_1	841009	842400	1391	ASE	16.9005	42.2153
Phatr3_J42708	chr_1	858800	860521	1721	ASE	15.3	50.8456
Phatr3_J42720	chr_1	889474	891661	2187	ASE	7.17949	50.6073
Phatr3_J42721	chr_1	892348	894669	2321	ASE	16.6447	26.5759
Phatr3_J42734	chr_1	929599	930672	1073	ASE	15.9639	29.7286
Phatr3_J42735	chr_1	931544	934006	2462	ASE	19.5337	21.0483
Phatr3_J42744	chr_1	949447	950418	971	ASE	9.72222	38.5455
Phatr3_J42755	chr_1	984455	985754	1299	ASE	17.6164	35.0885
Phatr3_J42758	chr_1	1007388	1011428	4040	ASE	15.3511	32.063
Phatr3_J42767	chr_1	1047613	1050132	2519	ASE	8.30747	31.2125
Phatr3_J42768	chr_1	1053398	1055362	1964	ASE	4.34783	50
Phatr3_J42776	chr_1	1078101	1081031	2930	ASE	15.221	26.8377
Phatr3_J42778	chr_1	1087639	1090192	2553	ASE	15.448	23.8451
Phatr3_J42779	chr_1	1090926	1092467	1541	ASE	19.8803	29.3499
Phatr3_J42793	chr_1	1124156	1132010	7854	ASE	17.1867	20.2597
Phatr3_J42807	chr_1	1193166	1194185	1019	ASE	9.50255	37.6585
Phatr3_J42808	chr_1	1194396	1196398	2002	ASE	3.7037	33.3333
Phatr3_J42820	chr_1	1224472	1225832	1360	ASE	15.8103	26.6448
Phatr3_J42826	chr_1	1249962	1253665	3703	ASE	5.55555	20.0981
Phatr3_J42827	chr_1	1253985	1254701	716	ASE	0	41.1765
Phatr3_J42830	chr_1	1263326	1264369	1043	ASE	6.47774	30
Phatr3_J42838	chr_1	1281327	1281785	458	ASE	6.25	43.75
Phatr3_J42841	chr_1	1286590	1289597	3007	ASE	18.5974	35.0991
Phatr3_J42848	chr_1	1304835	1305977	1142	ASE	11.4901	35.7514
Phatr3_J42876	chr_1	1384872	1390345	5473	ASE	12.4273	27.7675
Phatr3_J42879	chr_1	1400067	1401284	1217	ASE	5.1724	30
Phatr3_J42883	chr_1	1409985	1410405	420	ASE	11.0467	34.9285
Phatr3_J42884	chr_1	1411953	1413031	1078	ASE	7.17949	21.3235
Phatr3_J42887	chr_1	1419979	1421835	1856	ASE	19.7612	49.9199
Phatr3_J42892	chr_1	1432191	1444682	12491	ASE	14.7687	27.5885
Phatr3_J42893	chr_1	1445008	1450644	5636	ASE	19.7352	30.8467
Phatr3_J42896	chr_1	1452388	1454190	1802	ASE	10.7143	33.3333
Phatr3_J42906	chr_1	1486803	1488215	1412	ASE	6.52175	25.3588
Phatr3_J42911	chr_1	1497789	1498970	1181	ASE	7.37814	39.321
Phatr3_J42918	chr_1	1516541	1518085	1544	ASE	12.0272	22.6645
Phatr3_J42929	chr_1	1541809	1542525	716	ASE	20	33.3333
Phatr3_J42944	chr_1	1592525	1597584	5059	ASE	18.3256	32.173
Phatr3_J42951	chr_1	1609953	1612968	3015	ASE	9.55658	28.6764
Phatr3_J42955	chr_1	1622745	1625319	2574	ASE	6.52175	33.9286
Phatr3_J42956	chr_1	1625756	1627480	1724	ASE	11.6883	41.4286
Phatr3_J42957	chr_1	1627719	1629575	1856	ASE	14.17	26.4622
Phatr3_J42958	chr_1	1630356	1631273	917	ASE	13.7909	20.5886
Phatr3_J42962	chr_1	1636914	1638683	1769	ASE	14.8252	42.6843
Phatr3_J42963	chr_1	1640455	1641318	863	ASE	6.70051	38.3173
Phatr3_J42970	chr_1	1662203	1663214	1011	ASE	17.7941	31.4903
Phatr3_J42981	chr_1	1687702	1689381	1679	ASE	17.2248	33.0553
Phatr3_J42982	chr_1	1689912	1692170	2258	ASE	17.5396	37.3781
Phatr3_J42990	chr_1	1712289	1715170	2881	ASE	15.1515	55.5556
Phatr3_J42993	chr_1	1726387	1729050	2663	ASE	15.1641	28.5811
Phatr3_J42995	chr_1	1733373	1735149	1776	ASE	16.3462	30
Phatr3_J42998	chr_1	1740714	1744069	3355	ASE	17.1534	27.7064
Phatr3_J43008	chr_1	1770648	1772453	1805	ASE	4.34783	33.3333
Phatr3_J43016	chr_1	1801809	1805387	3578	ASE	2.81386	31.8168
Phatr3_J43019	chr_1	1809726	1812219	2493	ASE	12.8619	39.4302
Phatr3_J43027	chr_1	1832757	1834072	1315	ASE	9.2192	24.1484
Phatr3_J43029	chr_1	1837167	1843295	6128	ASE	17.6471	29.4118
Phatr3_J43034	chr_1	1856739	1858383	1644	ASE	18.9961	36.2963
Phatr3_J43041	chr_1	1883676	1884440	764	ASE	5.88235	36.3636
Phatr3_J43057	chr_1	1927836	1932099	4263	ASE	16.5716	40.8297
Phatr3_J43061	chr_1	1936784	1938075	1291	ASE	14.0747	21.6586
Phatr3_J43065	chr_1	1947631	1948927	1296	ASE	19.3725	20.699
Phatr3_J43067	chr_1	1950807	1951439	632	ASE	17.2414	47.8261
Phatr3_J43068	chr_1	1951760	1952912	1152	ASE	1.28205	30
Phatr3_J43069	chr_1	1952983	1953753	770	ASE	16.954	31
Phatr3_J43071	chr_1	1955692	1957959	2267	ASE	8.56171	35.614
Phatr3_J43072	chr_1	1957964	1959148	1184	ASE	11.6913	35.1056
Phatr3_J43079	chr_1	1974405	1975717	1312	ASE	18.4371	25.8824
Phatr3_J43084	chr_1	1986765	1988303	1538	ASE	20	27.2727
Phatr3_J43086	chr_1	1992123	1993235	1112	ASE	19.9662	26.3338
Phatr3_J43089	chr_1	2000243	2001586	1343	ASE	10.8333	41.8182
Phatr3_J43097	chr_1	2027159	2029117	1958	ASE	16.9096	35.0074
Phatr3_J43099	chr_1	2030749	2032321	1572	ASE	14.1474	24.4053
Phatr3_J43103	chr_1	2037327	2042549	5222	ASE	16.3352	32.5225
Phatr3_J43110	chr_1	2062111	2063319	1208	ASE	15.2778	45.2121
Phatr3_J43116	chr_1	2075179	2077566	2387	ASE	19.2834	29.814
Phatr3_J43118	chr_1	2082112	2084461	2349	ASE	17.5868	43.0734
Phatr3_J43121	chr_1	2094225	2094839	614	ASE	3.0303	40
Phatr3_J43122	chr_1	2096205	2098067	1862	ASE	19.6015	46.9468
Phatr3_J43128	chr_1	2107263	2108525	1262	ASE	15.0718	25.2536
Phatr3_J43131	chr_1	2112325	2113573	1248	ASE	14.6657	29.361
Phatr3_J43132	chr_1	2115012	2116946	1934	ASE	5.94356	24.3001
Phatr3_J43136	chr_1	2130608	2134678	4070	ASE	19.5068	42.811
Phatr3_J43140	chr_1	2141842	2142912	1070	ASE	18.4987	22.0225
Phatr3_J43143	chr_1	2147482	2148182	700	ASE	17.0437	36.0632
Phatr3_J43148	chr_1	2163283	2164557	1274	ASE	15.2986	26.2015
Phatr3_J43158	chr_1	2191026	2192303	1277	ASE	13.5566	41.9462
Phatr3_J43159	chr_1	2193158	2200682	7524	ASE	14.1461	28.5209
Phatr3_J43160	chr_1	2201047	2202519	1472	ASE	10.7369	31.0434
Phatr3_J43169	chr_1	2220989	2222203	1214	ASE	16.1677	33.125
Phatr3_J43174	chr_1	2231553	2232656	1103	ASE	13	48.6155
Phatr3_J43177	chr_1	2236613	2238154	1541	ASE	11.4286	28.8889
Phatr3_J43179	chr_1	2250512	2251784	1272	ASE	19.2468	29.3067
Phatr3_J43183	chr_1	2258634	2260028	1394	ASE	8.59667	31.2354
Phatr3_J43191	chr_1	2273867	2274493	626	ASE	19.1534	26.4069
Phatr3_J43194	chr_1	2279932	2281914	1982	ASE	4.36974	33.1169
Phatr3_J43208	chr_1	2315092	2316528	1436	ASE	14.0368	53.1868
Phatr3_J43211	chr_1	2320951	2323579	2628	ASE	16.3113	36.9973
Phatr3_J43218	chr_1	2349533	2351440	1907	ASE	14.2857	27.2727
Phatr3_J43224	chr_1	2376454	2379363	2909	ASE	18.6502	22.1523
Phatr3_J43228	chr_1	2386627	2388594	1967	ASE	14.8578	22.818
Phatr3_J43230	chr_1	2391054	2392661	1607	ASE	17.9196	23.6774
Phatr3_J43238	chr_1	2414120	2415932	1812	ASE	19.4636	36.1771
Phatr3_J43243	chr_1	2428235	2429527	1292	ASE	14.9562	38.0996
Phatr3_J43266	chr_1	2479172	2481412	2240	ASE	17.284	44.1521
Phatr3_J43267	chr_1	2483191	2484687	1496	ASE	10.5558	30.8526
Phatr3_J43274	chr_1	2498417	2503366	4949	ASE	5.79058	27.3737
Phatr3_J43299	chr_2	53807	58770	4963	ASE	15.2843	20.3673
Phatr3_J432	chr_5	452825	458268	5443	ASE	19.6804	25.1287
Phatr3_J43302	chr_2	65869	67689	1820	ASE	8.3767	27.9025
Phatr3_J43304	chr_2	72404	72961	557	ASE	11.1111	22.5352
Phatr3_J43313	chr_2	92426	93337	911	ASE	18.382	22.21
Phatr3_J43314	chr_2	94109	95235	1126	ASE	13.132	47.9796
Phatr3_J43315	chr_2	95298	96737	1439	ASE	17.1785	43.2956
Phatr3_J43336	chr_2	142484	149388	6904	ASE	13.5993	31.342
Phatr3_J43348	chr_2	189070	190191	1121	ASE	0	45.4545
Phatr3_J43356	chr_2	227545	228231	686	ASE	17.2318	33.2833
Phatr3_J43364	chr_2	253425	254579	1154	ASE	10.1136	32.6497
Phatr3_J43369	chr_2	263156	264274	1118	ASE	9.65617	29.1462
Phatr3_J43375	chr_2	280856	282254	1398	ASE	10.5387	22.7097
Phatr3_J43378	chr_2	286832	292940	6108	ASE	13.1607	24.7727
Phatr3_J43401	chr_2	352301	354146	1845	ASE	10.5357	43.75
Phatr3_J43402	chr_2	354980	356621	1641	ASE	10.0757	30
Phatr3_J43407	chr_2	366942	368078	1136	ASE	14.9902	21.4057
Phatr3_J43410	chr_2	373432	374932	1500	ASE	6.74682	30.6776
Phatr3_J43423	chr_2	421675	427363	5688	ASE	16.805	34.3405
Phatr3_J43424	chr_2	430083	430619	536	ASE	15.8372	32.3751
Phatr3_J43425	chr_2	431180	432791	1611	ASE	10.1618	26.6052
Phatr3_J4342	chr_26	124557	125837	1280	ASE	9.09091	30
Phatr3_J43432	chr_2	447404	448186	782	ASE	12.3261	34.2761
Phatr3_J43434	chr_2	449826	451784	1958	ASE	3.54374	20.3008
Phatr3_J43439	chr_2	459912	461108	1196	ASE	13.1633	20.1651
Phatr3_J4344	chr_15	564061	566003	1942	ASE	10.4454	39.3939
Phatr3_J43452	chr_2	495549	496322	773	ASE	13.0435	40
Phatr3_J43454	chr_2	500668	505081	4413	ASE	17.3002	23.2798
Phatr3_J43463	chr_2	523861	525552	1691	ASE	16.727	32.9828
Phatr3_J43471	chr_2	551445	553979	2534	ASE	17.0805	20.7474
Phatr3_J43482	chr_2	578227	582120	3893	ASE	12.7954	40.2733
Phatr3_J43489	chr_2	595318	599067	3749	ASE	15.355	29.7727
Phatr3_J43491	chr_2	603949	608356	4407	ASE	12.3763	30.3358
Phatr3_J43499	chr_2	643229	645259	2030	ASE	12.1428	27.7778
Phatr3_J43508	chr_2	665913	667099	1186	ASE	19.8575	25.5
Phatr3_J43516	chr_2	684463	685794	1331	ASE	5.26316	27.2727
Phatr3_J43517	chr_2	695660	699603	3943	ASE	3.97661	29.5105
Phatr3_J43526	chr_2	720869	721440	571	ASE	9.375	24.3697
Phatr3_J43530	chr_2	726897	728126	1229	ASE	4.1552	54.7178
Phatr3_J43543	chr_2	767563	768078	515	ASE	0	41.9355
Phatr3_J43545	chr_2	774480	777409	2929	ASE	12	30.4348
Phatr3_J43546	chr_2	779362	780456	1094	ASE	17.8438	33.3874
Phatr3_J43549	chr_2	789711	791554	1843	ASE	6.19883	42.8205
Phatr3_J43550	chr_2	791561	793715	2154	ASE	12.7407	28.9468
Phatr3_J43560	chr_2	817145	818230	1085	ASE	18.579	21.0449
Phatr3_J43565	chr_2	827402	828527	1125	ASE	5.57029	31.0606
Phatr3_J43576	chr_2	854421	856082	1661	ASE	17.6471	36.8421
Phatr3_J43585	chr_2	882047	885579	3532	ASE	11.4097	28.4382
Phatr3_J43586	chr_2	885617	890325	4708	ASE	13.112	27.5291
Phatr3_J43596	chr_2	912709	915312	2603	ASE	16.4943	30.3956
Phatr3_J43598	chr_2	917159	919579	2420	ASE	16.8738	23.0258
Phatr3_J43649	chr_2	1098592	1101060	2468	ASE	9.38232	25.9178
Phatr3_J43680	chr_2	1171967	1177675	5708	ASE	10.9606	35.4602
Phatr3_J43709	chr_2	1247807	1250059	2252	ASE	9.92062	41.0448
Phatr3_J43737	chr_2	1329711	1331100	1389	ASE	14.6947	22.2598
Phatr3_J43741	chr_2	1346600	1348027	1427	ASE	19.3906	28.8624
Phatr3_J43745	chr_2	1356904	1358730	1826	ASE	20	45.4545
Phatr3_J43746	chr_2	1358831	1362072	3241	ASE	12.89	24.3494
Phatr3_J43747	chr_2	1362515	1364332	1817	ASE	13.595	29.1941
Phatr3_J43748	chr_2	1366011	1368767	2756	ASE	11.1212	29.3446
Phatr3_J43754	chr_2	1386715	1388232	1517	ASE	10.989	42.8571
Phatr3_J43755	chr_2	1388233	1389225	992	ASE	16.6689	26.2513
Phatr3_J43757	chr_2	1394545	1396020	1475	ASE	19.1163	29.3827
Phatr3_J43766	chr_2	1417958	1418814	856	ASE	17.653	24.3851
Phatr3_J43771	chr_2	1430284	1431429	1145	ASE	8.11688	42.9488
Phatr3_J43772	chr_2	1431877	1435168	3291	ASE	17.9574	26.5922
Phatr3_J43777	chr_2	1448471	1449333	862	ASE	14.1353	31.6779
Phatr3_J43786	chr_3	10716	11560	844	ASE	2.98039	36.1533
Phatr3_J43791	chr_3	22576	23397	821	ASE	18.5965	25.6231
Phatr3_J43793	chr_3	25741	26877	1136	ASE	13.2998	22.3958
Phatr3_J43794	chr_3	27818	29784	1966	ASE	16.9533	46.9354
Phatr3_J43797	chr_3	34657	35097	440	ASE	15.2711	33.1525
Phatr3_J43801	chr_3	45336	46679	1343	ASE	17.1573	34.2185
Phatr3_J43808	chr_3	76386	77201	815	ASE	15.8374	30.9147
Phatr3_J43817	chr_3	117184	117804	620	ASE	10.0479	21.0078
Phatr3_J43827	chr_3	153792	155002	1210	ASE	19.1762	56.7308
Phatr3_J43831	chr_3	167301	168736	1435	ASE	16.9803	31.608
Phatr3_J43835	chr_3	175545	178538	2993	ASE	19.0491	36.0794
Phatr3_J43862	chr_3	249295	251193	1898	ASE	12.9935	28.5479
Phatr3_J43863	chr_3	251614	252493	879	ASE	10.5006	53.1566
Phatr3_J43872	chr_3	280096	282401	2305	ASE	19.0298	24.8252
Phatr3_J43877	chr_3	292601	294772	2171	ASE	9.64707	21.4493
Phatr3_J43878	chr_3	295617	297026	1409	ASE	14.4444	23.4634
Phatr3_J43881	chr_3	303312	304583	1271	ASE	18.75	44.4444
Phatr3_J43885	chr_3	320089	320559	470	ASE	13.2137	25.5793
Phatr3_J43886	chr_3	322236	323071	835	ASE	9.67742	29.4118
Phatr3_J43887	chr_3	324350	326617	2267	ASE	17.5086	30.9198
Phatr3_J43905	chr_3	390336	394065	3729	ASE	15.9292	21.6901
Phatr3_J43913	chr_3	409962	410954	992	ASE	12.6491	25.4491
Phatr3_J43931	chr_3	455189	456028	839	ASE	19.0132	33.8683
Phatr3_J43937	chr_3	476811	479810	2999	ASE	13.6544	41.8615
Phatr3_J43940	chr_3	483865	486356	2491	ASE	12.2614	33.1969
Phatr3_J43953	chr_3	523141	524058	917	ASE	13.1787	24.7253
Phatr3_J43957	chr_3	539114	542544	3430	ASE	17.5084	21.9697
Phatr3_J43960	chr_3	550466	552391	1925	ASE	14.466	21.4676
Phatr3_J43968	chr_3	568198	570409	2211	ASE	12.217	22.3606
Phatr3_J43976	chr_3	595177	596655	1478	ASE	14.0114	36.8307
Phatr3_J43996	chr_3	648771	651242	2471	ASE	18.787	31.6239
Phatr3_J44000	chr_3	659257	659853	596	ASE	15.2054	27.1923
Phatr3_J44001	chr_3	660438	661929	1491	ASE	18.5185	33.9367
Phatr3_J44005	chr_3	669627	673216	3589	ASE	10.3472	33.5971
Phatr3_J44022	chr_3	720587	721120	533	ASE	12.0346	25.5649
Phatr3_J44026	chr_3	731462	732616	1154	ASE	8.87896	21.7949
Phatr3_J44027	chr_3	735086	736609	1523	ASE	14.7157	39.0804
Phatr3_J44028	chr_3	736850	738580	1730	ASE	12.7837	34.7265
Phatr3_J44037	chr_3	763476	767507	4031	ASE	14.4123	38.3417
Phatr3_J44040	chr_3	772880	775318	2438	ASE	17.3442	37.0833
Phatr3_J44041	chr_3	775992	776366	374	ASE	12	44.2623
Phatr3_J44044	chr_3	781716	783137	1421	ASE	12.5364	22.3876
Phatr3_J44060	chr_3	842182	843355	1173	ASE	12.0547	21.7788
Phatr3_J44074	chr_3	891992	893338	1346	ASE	13.9682	36.3393
Phatr3_J44084	chr_3	910338	921354	11016	ASE	16.4371	33.5939
Phatr3_J44086	chr_3	925926	928531	2605	ASE	13.9478	32.0413
Phatr3_J44089	chr_3	933100	934548	1448	ASE	14.2816	29.3277
Phatr3_J44097	chr_3	952976	955381	2405	ASE	16.0025	58.4265
Phatr3_J44098	chr_3	955458	957920	2462	ASE	18.3319	21.3197
Phatr3_J44111	chr_3	1012574	1014494	1920	ASE	8.33333	57.1429
Phatr3_J44112	chr_3	1014962	1017235	2273	ASE	13.5658	37.6671
Phatr3_J44122	chr_3	1046292	1047887	1595	ASE	0	28.8462
Phatr3_J44124	chr_3	1050283	1051871	1588	ASE	13.0952	23.4796
Phatr3_J44128	chr_3	1061546	1062628	1082	ASE	14.1515	34.4748
Phatr3_J44132	chr_3	1073184	1074344	1160	ASE	7.77599	35.0893
Phatr3_J44141	chr_3	1105852	1108514	2662	ASE	10.6387	21.0416
Phatr3_J44142	chr_3	1110573	1112090	1517	ASE	7.16932	41.8355
Phatr3_J44147	chr_3	1121090	1122285	1195	ASE	0	27.2727
Phatr3_J44149	chr_3	1123827	1125265	1438	ASE	14.961	21.9689
Phatr3_J44165	chr_3	1166545	1171002	4457	ASE	8.81844	24.1348
Phatr3_J44168	chr_3	1179215	1180510	1295	ASE	12.8395	23.0303
Phatr3_J44171	chr_3	1190929	1193343	2414	ASE	4.34783	28.5714
Phatr3_J44177	chr_3	1212243	1214355	2112	ASE	10.0373	37.2461
Phatr3_J44178	chr_3	1215000	1216297	1297	ASE	14.6289	30.4252
Phatr3_J44181	chr_3	1219416	1220860	1444	ASE	10.6335	35
Phatr3_J44186	chr_3	1232671	1233357	686	ASE	17.8847	40.0293
Phatr3_J44199	chr_3	1287757	1290093	2336	ASE	13.809	25.8851
Phatr3_J44200	chr_3	1290821	1292970	2149	ASE	18.4948	35.6576
Phatr3_J44201	chr_3	1296165	1297118	953	ASE	11.4409	49.8473
Phatr3_J44202	chr_3	1297809	1298689	880	ASE	15.7895	42.8571
Phatr3_J44214	chr_3	1330546	1330998	452	ASE	16.5591	38.9011
Phatr3_J44216	chr_3	1335797	1336486	689	ASE	3.98707	33.7578
Phatr3_J44221	chr_3	1345164	1347088	1924	ASE	10.6318	43.7197
Phatr3_J44223	chr_3	1349636	1350373	737	ASE	8.33335	29.7778
Phatr3_J44224	chr_3	1351137	1352519	1382	ASE	0	26.3158
Phatr3_J44229	chr_3	1369314	1372050	2736	ASE	12.6474	24.8427
Phatr3_J44231	chr_3	1374525	1377212	2687	ASE	10.4182	21.6775
Phatr3_J44234	chr_3	1383656	1384749	1093	ASE	11.8246	52.3626
Phatr3_J44235	chr_3	1387648	1389507	1859	ASE	16.2573	47.1195
Phatr3_J44263	chr_4	44334	48067	3733	ASE	16.5948	46.2301
Phatr3_J44270	chr_4	81393	83279	1886	ASE	14.1705	29.4872
Phatr3_J44271	chr_4	83579	85685	2106	ASE	8.82355	24.7059
Phatr3_J44276	chr_4	97754	100738	2984	ASE	11.9107	22.5641
Phatr3_J44287	chr_4	129526	130620	1094	ASE	15.625	59.2262
Phatr3_J44294	chr_4	141692	142625	933	ASE	13.0435	33.3333
Phatr3_J44324	chr_4	236844	242031	5187	ASE	10.8642	22.6496
Phatr3_J44325	chr_4	242729	244391	1662	ASE	12.8611	46.5658
Phatr3_J44327	chr_4	248283	249458	1175	ASE	9.79602	24.8485
Phatr3_J44332	chr_4	255270	257989	2719	ASE	19.5959	52.6878
Phatr3_J44335	chr_4	262942	264459	1517	ASE	12.0294	26.0677
Phatr3_J44343	chr_4	282287	283447	1160	ASE	10.5549	34.7778
Phatr3_J44344	chr_4	283802	286744	2942	ASE	12.7482	26.0753
Phatr3_J44346	chr_4	288740	289951	1211	ASE	14.0952	27.6611
Phatr3_J44363	chr_4	342585	344111	1526	ASE	10.49	31.9971
Phatr3_J44369	chr_4	362966	364522	1556	ASE	9.55831	44.4291
Phatr3_J44370	chr_4	365312	366247	935	ASE	19.2559	48.4028
Phatr3_J44373	chr_4	370222	371613	1391	ASE	11.6729	33.5492
Phatr3_J44383	chr_4	388444	391082	2638	ASE	16.5109	30.8263
Phatr3_J44384	chr_4	391151	393422	2271	ASE	18.8236	27.1188
Phatr3_J44388	chr_4	402208	403686	1478	ASE	14.2188	23.3135
Phatr3_J44390	chr_4	405594	407668	2074	ASE	14.2857	34.2657
Phatr3_J44397	chr_4	423419	425560	2141	ASE	13.3333	37.5
Phatr3_J44398	chr_4	428963	431697	2734	ASE	15.4975	25.1846
Phatr3_J44399	chr_4	432429	436659	4230	ASE	18.0082	34.9664
Phatr3_J44406	chr_4	449850	455748	5898	ASE	16.5102	26.9297
Phatr3_J44420	chr_4	497326	498207	881	ASE	8.40127	22.1818
Phatr3_J44421	chr_4	498864	503120	4256	ASE	10.2678	34.5238
Phatr3_J44425	chr_4	509561	511432	1871	ASE	4.28571	45
Phatr3_J44426	chr_4	511487	513403	1916	ASE	12	57.1429
Phatr3_J44427	chr_4	518614	519843	1229	ASE	18.5262	39.6168
Phatr3_J44437	chr_4	545368	547378	2010	ASE	14.3254	43.4344
Phatr3_J44441	chr_4	557169	570671	13502	ASE	17.5621	25.3066
Phatr3_J44449	chr_4	599628	600176	548	ASE	18.2796	20.7575
Phatr3_J44461	chr_4	635185	636258	1073	ASE	20	23.0769
Phatr3_J44463	chr_4	639778	641112	1334	ASE	7.63158	30.303
Phatr3_J44469	chr_4	663435	668013	4578	ASE	15.6476	44.2523
Phatr3_J44485	chr_4	705372	708493	3121	ASE	15.7967	21.1679
Phatr3_J44492	chr_4	722725	724170	1445	ASE	11.3214	24.584
Phatr3_J44507	chr_4	763969	764385	416	ASE	19.2619	41.3953
Phatr3_J44511	chr_4	772959	773931	972	ASE	9.67742	40
Phatr3_J44520	chr_4	796124	797443	1319	ASE	11.8834	28.0733
Phatr3_J44521	chr_4	797595	798322	727	ASE	5.32971	46.9461
Phatr3_J44523	chr_4	800253	801119	866	ASE	9.39718	39.5455
Phatr3_J44526	chr_4	806918	808617	1699	ASE	11.9917	29.5576
Phatr3_J44551	chr_4	874304	886117	11813	ASE	16.5467	26.0275
Phatr3_J44555	chr_4	892712	894943	2231	ASE	17.8572	22.1739
Phatr3_J44570	chr_4	936559	938298	1739	ASE	19.1372	48.3928
Phatr3_J44582	chr_4	966951	968456	1505	ASE	6.37037	40
Phatr3_J44591	chr_4	987391	990309	2918	ASE	11.9514	23.0745
Phatr3_J44595	chr_4	1001174	1003837	2663	ASE	18.5185	38.4615
Phatr3_J44600	chr_4	1012355	1013257	902	ASE	14.5161	48.7013
Phatr3_J44603	chr_4	1016746	1017408	662	ASE	5.15487	40.0066
Phatr3_J44606	chr_4	1023798	1024701	903	ASE	12.3668	20.915
Phatr3_J44607	chr_4	1024733	1025515	782	ASE	3.14278	38.0742
Phatr3_J44608	chr_4	1027971	1031318	3347	ASE	18.7548	33.8242
Phatr3_J44609	chr_4	1031837	1036505	4668	ASE	9.22145	26.4957
Phatr3_J44618	chr_4	1065041	1067032	1991	ASE	6.45161	60
Phatr3_J44631	chr_4	1103112	1104224	1112	ASE	16.0229	25.6136
Phatr3_J44632	chr_4	1104957	1109341	4384	ASE	6.72988	29.2606
Phatr3_J44646	chr_4	1148116	1150065	1949	ASE	14.0474	54.8718
Phatr3_J44648	chr_4	1158765	1160831	2066	ASE	16.709	22.7354
Phatr3_J44652	chr_4	1167834	1169091	1257	ASE	11.5028	43.9815
Phatr3_J44662	chr_4	1198002	1199249	1247	ASE	11.7967	25.0877
Phatr3_J44665	chr_4	1203373	1205076	1703	ASE	16.4253	30
Phatr3_J44673	chr_4	1227570	1228586	1016	ASE	19.3676	45.9109
Phatr3_J44677	chr_4	1239032	1240129	1097	ASE	17.8572	53.5714
Phatr3_J44679	chr_4	1246413	1246976	563	ASE	11.6578	51.2448
Phatr3_J44688	chr_4	1266336	1268236	1900	ASE	7.83023	34.6561
Phatr3_J44691	chr_4	1276069	1277087	1018	ASE	9.92425	35.2195
Phatr3_J44700	chr_4	1317287	1318240	953	ASE	14.9629	26.6667
Phatr3_J44705	chr_4	1329478	1332035	2557	ASE	18.8148	34.8039
Phatr3_J44709	chr_4	1350224	1351819	1595	ASE	18.5714	24.7311
Phatr3_J44757	chr_5	150743	151969	1226	ASE	17.1147	25.1588
Phatr3_J44767	chr_5	180748	185588	4840	ASE	16.9659	23.1081
Phatr3_J44770	chr_5	194195	195856	1661	ASE	12.8152	29.4578
Phatr3_J44773	chr_5	202282	206306	4024	ASE	11.5281	23.9139
Phatr3_J44776	chr_5	210844	213476	2632	ASE	16.4807	31.7857
Phatr3_J44779	chr_5	223723	227313	3590	ASE	17.51	22.6252
Phatr3_J44781	chr_5	229173	230522	1349	ASE	14.0219	24.812
Phatr3_J44785	chr_5	237108	240559	3451	ASE	12.8685	25.8625
Phatr3_J44792	chr_5	258125	259945	1820	ASE	6.61066	43.4492
Phatr3_J44793	chr_5	262360	263481	1121	ASE	7.40305	23.5657
Phatr3_J44799	chr_5	274650	275609	959	ASE	13.8206	31.0737
Phatr3_J44804	chr_5	284587	285661	1074	ASE	17.2956	47.8034
Phatr3_J44814	chr_5	310801	314058	3257	ASE	16.7181	24
Phatr3_J44820	chr_5	332696	333412	716	ASE	8.44415	45.9893
Phatr3_J44825	chr_5	342426	344486	2060	ASE	19.3105	59.2147
Phatr3_J44828	chr_5	349090	351568	2478	ASE	16.711	43.6128
Phatr3_J44830	chr_5	354788	355519	731	ASE	14.0805	47.8395
Phatr3_J44831	chr_5	355627	358077	2450	ASE	12.8211	24.5204
Phatr3_J44844	chr_5	416463	417978	1515	ASE	12.2424	21.6597
Phatr3_J44851	chr_5	445617	446366	749	ASE	7.69231	28
Phatr3_J44858	chr_5	459149	460157	1008	ASE	7.22689	51.282
Phatr3_J44859	chr_5	460393	461691	1298	ASE	10.606	26.8687
Phatr3_J44863	chr_5	470670	473540	2870	ASE	6.66667	27.2727
Phatr3_J44876	chr_5	499862	502846	2984	ASE	11.5152	37.7778
Phatr3_J44878	chr_5	505410	511502	6092	ASE	15.3855	25.3721
Phatr3_J44879	chr_5	513688	515445	1757	ASE	15.7104	21.212
Phatr3_J44880	chr_5	518784	520937	2153	ASE	17.3636	32.8784
Phatr3_J44884	chr_5	537613	538647	1034	ASE	18.6007	33.2456
Phatr3_J44885	chr_5	540395	543718	3323	ASE	16.5765	25.4665
Phatr3_J44887	chr_5	547452	549143	1691	ASE	19.8327	31.8742
Phatr3_J44894	chr_5	568570	571668	3098	ASE	16.214	24.1678
Phatr3_J44905	chr_5	604761	606398	1637	ASE	5.66713	25.7816
Phatr3_J44907	chr_5	608141	609376	1235	ASE	10.9834	40
Phatr3_J44920	chr_5	639354	640783	1429	ASE	19.5738	56.1718
Phatr3_J44921	chr_5	641240	644254	3014	ASE	2.43902	28
Phatr3_J44922	chr_5	644680	644865	185	ASE	12.7354	33.6095
Phatr3_J44923	chr_5	645825	647996	2171	ASE	9.31746	38.6838
Phatr3_J44929	chr_5	665194	667440	2246	ASE	8.3581	39.0774
Phatr3_J44930	chr_5	668374	669873	1499	ASE	12.2662	39.7674
Phatr3_J44935	chr_5	681095	688037	6942	ASE	15.7602	28.1745
Phatr3_J44936	chr_5	688080	689429	1349	ASE	18.4211	33.8462
Phatr3_J44944	chr_5	712478	715918	3440	ASE	17.2668	21.5281
Phatr3_J44947	chr_5	721212	725511	4299	ASE	12.2556	20.5128
Phatr3_J44949	chr_5	727488	730316	2828	ASE	3.44828	28.5714
Phatr3_J44952	chr_5	740384	741942	1558	ASE	11.236	25.4436
Phatr3_J44971	chr_5	850759	851280	521	ASE	13.3333	37.9562
Phatr3_J44974	chr_5	863015	865682	2667	ASE	9.89418	29.7076
Phatr3_J44975	chr_5	866000	867325	1325	ASE	3.0303	40
Phatr3_J44980	chr_5	879632	881395	1763	ASE	12.4324	28.4513
Phatr3_J45001	chr_5	950950	952157	1207	ASE	5.15873	33.2015
Phatr3_J45012	chr_5	994575	995888	1313	ASE	18.2433	31.5953
Phatr3_J45013	chr_5	996443	998596	2153	ASE	17.4797	42.4242
Phatr3_J45016	chr_5	1007586	1008680	1094	ASE	3.22581	23.0769
Phatr3_J45025	chr_5	1041029	1041760	731	ASE	6.34615	28.2051
Phatr3_J45028	chr_5	1046691	1049096	2405	ASE	14.7105	29.5272
Phatr3_J45029	chr_5	1051382	1053523	2141	ASE	12.9229	32.724
Phatr3_J45037	chr_6	16311	18635	2324	ASE	16.6125	36.4743
Phatr3_J45039	chr_6	24196	25338	1142	ASE	13.5893	43.3333
Phatr3_J45043	chr_6	37256	39583	2327	ASE	12.0389	20.8317
Phatr3_J45048	chr_6	52899	54377	1478	ASE	13.9755	26.5424
Phatr3_J45051	chr_6	60074	62719	2645	ASE	12.7642	26.7755
Phatr3_J45059	chr_6	80219	81706	1487	ASE	14.3089	36.6666
Phatr3_J45065	chr_6	97894	98889	995	ASE	13.5135	60
Phatr3_J45098	chr_6	192288	194299	2011	ASE	11.8132	54.5455
Phatr3_J45119	chr_6	257297	259072	1775	ASE	13.4442	22.1876
Phatr3_J45122	chr_6	265372	266637	1265	ASE	16.3988	36.2015
Phatr3_J45124	chr_6	267944	269561	1617	ASE	10.7801	22.5641
Phatr3_J45125	chr_6	269711	271219	1508	ASE	8.5331	48.8889
Phatr3_J45130	chr_6	285256	285785	529	ASE	8.59616	48.1427
Phatr3_J45136	chr_6	294123	296785	2662	ASE	19.0126	41.005
Phatr3_J45140	chr_6	304575	306526	1951	ASE	14.2361	29.249
Phatr3_J45143	chr_6	312461	313834	1373	ASE	0	25
Phatr3_J45154	chr_6	336242	339409	3167	ASE	10.3308	28.0134
Phatr3_J45155	chr_6	341210	341992	782	ASE	3.44828	52.9231
Phatr3_J45160	chr_6	355345	359790	4445	ASE	15.8121	22.8434
Phatr3_J45181	chr_6	426459	427124	665	ASE	15.3572	44.5579
Phatr3_J45182	chr_6	429936	430976	1040	ASE	12.4185	38.7143
Phatr3_J45187	chr_6	439224	441521	2297	ASE	19.0292	35.0075
Phatr3_J45190	chr_6	445497	446639	1142	ASE	14.6904	20.3343
Phatr3_J45195	chr_6	454404	455165	761	ASE	10.2564	27.2727
Phatr3_J45204	chr_6	475516	478212	2696	ASE	12.376	40.3731
Phatr3_J45218	chr_6	516187	517626	1439	ASE	6.01237	37.2709
Phatr3_J45234	chr_6	561953	564909	2956	ASE	9.39394	23.4777
Phatr3_J45236	chr_6	569329	570565	1236	ASE	16.3194	36.3492
Phatr3_J45238	chr_6	574563	575153	590	ASE	17.5757	49.074
Phatr3_J45247	chr_6	595209	596627	1418	ASE	8.95519	22.276
Phatr3_J45249	chr_6	603868	608538	4670	ASE	16.1114	29.1635
Phatr3_J45250	chr_6	608193	610697	2504	ASE	16.3018	33.8831
Phatr3_J45252	chr_6	616000	616981	981	ASE	19.1474	56.5622
Phatr3_J45268	chr_6	659552	660946	1394	ASE	17.636	44.8718
Phatr3_J45275	chr_6	682373	684475	2102	ASE	14.252	36.1373
Phatr3_J45277	chr_6	689673	691187	1514	ASE	10.9039	39.0164
Phatr3_J45279	chr_6	696342	697064	722	ASE	17.1801	29.868
Phatr3_J45285	chr_6	735830	737827	1997	ASE	15.4299	21.1204
Phatr3_J45288	chr_6	742402	745137	2735	ASE	16.3414	31.3366
Phatr3_J45293	chr_6	758569	760368	1799	ASE	13.0964	31.5633
Phatr3_J45312	chr_6	809721	811674	1953	ASE	19.3685	20.2426
Phatr3_J45315	chr_6	815316	815936	620	ASE	14.2857	51.5152
Phatr3_J45319	chr_6	829056	832318	3262	ASE	18.101	22.4747
Phatr3_J45320	chr_6	832421	833458	1037	ASE	2.5	57.5
Phatr3_J45332	chr_6	868331	869200	869	ASE	11.9343	42.1983
Phatr3_J45340	chr_6	888528	893354	4826	ASE	13.8946	20.7546
Phatr3_J45345	chr_6	909399	911159	1760	ASE	3.0303	38.4615
Phatr3_J45346	chr_6	911715	914237	2522	ASE	17.1672	35.3535
Phatr3_J45349	chr_6	920174	920976	802	ASE	12.4362	25.8205
Phatr3_J45350	chr_6	922004	926117	4113	ASE	14.3188	21.0491
Phatr3_J45352	chr_6	927380	928846	1466	ASE	8.5054	24.4291
Phatr3_J45373	chr_6	984135	986982	2847	ASE	18.8948	29.8748
Phatr3_J45376	chr_6	996423	998238	1815	ASE	2.85714	53.8462
Phatr3_J45377	chr_6	1001451	1003351	1900	ASE	4.7619	57.1429
Phatr3_J45381	chr_6	1009981	1011395	1414	ASE	9.00606	32.5
Phatr3_J45384	chr_6	1021559	1022926	1367	ASE	16.0612	35.4157
Phatr3_J45399	chr_7	46174	50471	4297	ASE	12.6125	45.2483
Phatr3_J45400	chr_7	52254	53282	1028	ASE	16.9735	39.4206
Phatr3_J45401	chr_7	57737	60497	2760	ASE	19.9887	22.5004
Phatr3_J45402	chr_7	65115	66297	1182	ASE	18.5891	40.3046
Phatr3_J45412	chr_7	86870	88640	1770	ASE	16.6667	35.2381
Phatr3_J45418	chr_7	100876	102830	1954	ASE	11.5565	29.3938
Phatr3_J45431	chr_7	131608	135232	3624	ASE	8.51013	36.0651
Phatr3_J45439	chr_7	155030	156491	1461	ASE	19.2051	24.9543
Phatr3_J45446	chr_7	173938	174966	1028	ASE	15.9996	22.5427
Phatr3_J45465	chr_7	246147	247281	1134	ASE	9.09091	25.974
Phatr3_J45471	chr_7	286121	291841	5720	ASE	12.8368	30.3319
Phatr3_J45473	chr_7	293841	298085	4244	ASE	13.657	26.2238
Phatr3_J45481	chr_7	312327	313608	1281	ASE	18.8049	24.0175
Phatr3_J45492	chr_7	344846	347109	2263	ASE	6.1157	33.3141
Phatr3_J45509	chr_7	383882	387490	3608	ASE	19.3565	52.2652
Phatr3_J4550	chr_5	490446	491504	1058	ASE	17.7924	25.4027
Phatr3_J45513	chr_7	402489	404814	2325	ASE	16.9559	32.5757
Phatr3_J45514	chr_7	406868	408261	1393	ASE	12.1136	30.5394
Phatr3_J45515	chr_7	415822	416766	944	ASE	4.36508	51.8168
Phatr3_J45533	chr_7	475049	476305	1256	ASE	16.8798	31.4286
Phatr3_J45536	chr_7	490993	494195	3202	ASE	17.9254	25.6179
Phatr3_J45544	chr_7	505873	507528	1655	ASE	14.9906	26.7258
Phatr3_J45548	chr_7	515634	517475	1841	ASE	17.138	27.8856
Phatr3_J45557	chr_7	542933	543812	879	ASE	11.135	39.0891
Phatr3_J45569	chr_7	567183	568491	1308	ASE	13.7124	27.2322
Phatr3_J45579	chr_7	598874	599974	1100	ASE	12.3457	26.2194
Phatr3_J45580	chr_7	600104	601617	1513	ASE	15.8583	31.1456
Phatr3_J45582	chr_7	610760	611425	665	ASE	19.8068	29.0316
Phatr3_J45587	chr_7	625506	627226	1720	ASE	6.05999	27.3377
Phatr3_J45591	chr_7	636463	637203	740	ASE	16.129	27.2727
Phatr3_J45597	chr_7	651748	654081	2333	ASE	4.7619	50
Phatr3_J45601	chr_7	660667	661578	911	ASE	9.67741	32.9372
Phatr3_J45604	chr_7	669342	671288	1946	ASE	10.7143	41.629
Phatr3_J45611	chr_7	710869	711567	698	ASE	12.5	34.7826
Phatr3_J45622	chr_7	744028	745093	1065	ASE	12.3693	35.0631
Phatr3_J45626	chr_7	750875	756123	5248	ASE	16.8663	29.7128
Phatr3_J45639	chr_7	790198	791478	1280	ASE	19.18	39.1563
Phatr3_J45650	chr_7	818119	819345	1226	ASE	5.57275	45.4545
Phatr3_J45657	chr_7	837901	839970	2069	ASE	16.9857	21.699
Phatr3_J45659	chr_7	842320	847153	4833	ASE	10.5561	23.1774
Phatr3_J45660	chr_7	847320	849127	1807	ASE	5.26316	45.4545
Phatr3_J45664	chr_7	857586	858525	939	ASE	18.1818	27.2727
Phatr3_J45666	chr_7	865200	866895	1695	ASE	10.084	35.7298
Phatr3_J45676	chr_7	901805	902206	401	ASE	10.7326	48.3804
Phatr3_J45677	chr_7	903609	905197	1588	ASE	16.1243	27.1428
Phatr3_J45684	chr_7	922652	924638	1986	ASE	8.20919	35.4263
Phatr3_J45689	chr_7	944425	946574	2149	ASE	12.25	23.2143
Phatr3_J45693	chr_7	957102	957650	548	ASE	9.18866	58.8235
Phatr3_J45697	chr_7	965815	969018	3203	ASE	10.0801	40.359
Phatr3_J45717	chr_8	8411	10436	2025	ASE	5.88235	46.6667
Phatr3_J45728	chr_8	48068	49121	1053	ASE	16.9189	35.8301
Phatr3_J45748	chr_8	125088	126581	1493	ASE	0	30.7692
Phatr3_J45755	chr_8	148973	150573	1600	ASE	13.1238	47.4396
Phatr3_J45758	chr_8	161903	163831	1928	ASE	16.022	21.7922
Phatr3_J45764	chr_8	177548	182359	4811	ASE	15.9293	34.2023
Phatr3_J45765	chr_8	182540	184319	1779	ASE	6.52174	57.3436
Phatr3_J45776	chr_8	241408	245781	4373	ASE	16.8531	29.3411
Phatr3_J45777	chr_8	248260	248878	618	ASE	16.0173	36.2934
Phatr3_J45778	chr_8	248963	249940	977	ASE	17.1724	29.5686
Phatr3_J45779	chr_8	250528	251647	1119	ASE	15.7813	39.5125
Phatr3_J45780	chr_8	252418	255805	3387	ASE	19.965	32.5757
Phatr3_J45785	chr_8	264259	266715	2456	ASE	17.4644	39.1528
Phatr3_J45797	chr_8	304944	306668	1724	ASE	11.0994	24.7269
Phatr3_J45811	chr_8	356348	357328	980	ASE	9.94494	28.8278
Phatr3_J45826	chr_8	396926	397642	716	ASE	16.1905	30.1158
Phatr3_J45828	chr_8	399883	402741	2858	ASE	3.7037	50
Phatr3_J45848	chr_8	458040	459140	1100	ASE	19.1509	21.857
Phatr3_J45863	chr_8	501085	501920	835	ASE	2.76094	34.058
Phatr3_J45868	chr_8	513909	515491	1582	ASE	9.10322	28.0897
Phatr3_J45870	chr_8	516890	521481	4591	ASE	11.0413	30.9269
Phatr3_J45871	chr_8	521926	525550	3624	ASE	10.8696	25.2747
Phatr3_J45873	chr_8	535400	539273	3873	ASE	15.3333	41.1554
Phatr3_J45886	chr_8	575998	577834	1836	ASE	10.5192	35.0572
Phatr3_J45895	chr_8	600853	603606	2753	ASE	9.04167	27.4811
Phatr3_J45896	chr_8	605809	606264	455	ASE	8.33333	38.4615
Phatr3_J45898	chr_8	608990	611073	2083	ASE	16.25	56.7105
Phatr3_J45899	chr_8	611446	612636	1190	ASE	7.17905	51.8383
Phatr3_J45904	chr_8	619797	621900	2103	ASE	18.7529	23.9066
Phatr3_J45910	chr_8	638760	640739	1979	ASE	2.5641	50
Phatr3_J45911	chr_8	642217	643566	1349	ASE	11.8137	24.0801
Phatr3_J45919	chr_8	671345	672700	1355	ASE	17.2836	34.4866
Phatr3_J45926	chr_8	688373	689764	1391	ASE	18.727	49.9533
Phatr3_J45931	chr_8	700060	700995	935	ASE	16.7874	27.8925
Phatr3_J45933	chr_8	706373	706783	410	ASE	8.99212	25.3857
Phatr3_J45934	chr_8	706938	714277	7339	ASE	19.6094	29.4068
Phatr3_J45935	chr_8	714650	716631	1981	ASE	16.1779	23.5749
Phatr3_J45942	chr_8	730135	731826	1691	ASE	6.2271	32.8671
Phatr3_J45950	chr_8	757658	758581	923	ASE	8.04294	24.7266
Phatr3_J45953	chr_8	762588	765872	3284	ASE	10.551	33.3524
Phatr3_J45955	chr_8	770031	771361	1330	ASE	8.33333	29.8693
Phatr3_J45958	chr_8	775136	775760	624	ASE	11.0617	37.8324
Phatr3_J45965	chr_8	790859	792521	1662	ASE	3.44828	40
Phatr3_J45967	chr_8	802459	803502	1043	ASE	11.9952	28.2512
Phatr3_J45977	chr_8	835388	836137	749	ASE	20	40
Phatr3_J45989	chr_8	878783	881883	3100	ASE	8.1874	30.8974
Phatr3_J46005	chr_8	936151	938901	2750	ASE	17.4128	22.5592
Phatr3_J46007	chr_8	940446	944426	3980	ASE	18.1391	27.9269
Phatr3_J46015	chr_8	969910	970848	938	ASE	0	60
Phatr3_J46031	chr_9	39076	40155	1079	ASE	5.26316	30
Phatr3_J46033	chr_9	43457	44545	1088	ASE	16.4562	23.8432
Phatr3_J46059	chr_9	121377	124124	2747	ASE	5.70838	41.2051
Phatr3_J46061	chr_9	128701	129504	803	ASE	3.26954	32.1885
Phatr3_J46063	chr_9	132638	134407	1769	ASE	8.56531	34.673
Phatr3_J46071	chr_9	152219	153064	845	ASE	8.10811	48.3871
Phatr3_J46095	chr_9	257912	259207	1295	ASE	9.79889	20.2631
Phatr3_J46097	chr_9	262458	265400	2942	ASE	0	42.8571
Phatr3_J46099	chr_9	270093	271070	977	ASE	5.55556	30.4348
Phatr3_J46105	chr_9	278605	280062	1457	ASE	11.4996	32.3018
Phatr3_J46109	chr_9	288291	290687	2396	ASE	15.7235	26.2647
Phatr3_J46110	chr_9	291303	293287	1984	ASE	18.9125	21.9192
Phatr3_J46117	chr_9	308306	309568	1262	ASE	5.98449	33.1002
Phatr3_J46123	chr_9	337963	339769	1806	ASE	9.81141	20.9006
Phatr3_J46129	chr_9	352718	353599	881	ASE	16.9047	32.6566
Phatr3_J46135	chr_9	368655	370976	2321	ASE	9.97847	27.1443
Phatr3_J46138	chr_9	379169	380785	1616	ASE	12.4217	32.4743
Phatr3_J46156	chr_9	435734	437938	2204	ASE	17.6471	42.8571
Phatr3_J46169	chr_9	466989	468650	1661	ASE	14.9972	40.4786
Phatr3_J46174	chr_9	477898	478728	830	ASE	12.6094	29.6004
Phatr3_J46184	chr_9	506707	507853	1146	ASE	17.7127	47.4349
Phatr3_J46192	chr_9	529463	532978	3515	ASE	15.935	39.7649
Phatr3_J46194	chr_9	539031	540438	1407	ASE	17.7959	45.6061
Phatr3_J46195	chr_9	540711	541777	1066	ASE	19.6005	43.0097
Phatr3_J46213	chr_9	634247	636391	2144	ASE	14.3044	31.5476
Phatr3_J46216	chr_9	639126	640812	1686	ASE	19.6736	25.6711
Phatr3_J46222	chr_9	651056	653248	2192	ASE	16.9473	22.6056
Phatr3_J46233	chr_9	677775	679208	1433	ASE	6.66667	40
Phatr3_J46236	chr_9	684080	686008	1928	ASE	15.7895	40
Phatr3_J46242	chr_9	700578	702368	1790	ASE	4	22.2222
Phatr3_J46248	chr_9	718766	719811	1045	ASE	10.4123	47.5447
Phatr3_J46249	chr_9	720085	722580	2495	ASE	6.2271	40.9091
Phatr3_J46251	chr_9	725293	727130	1837	ASE	18.8319	26.3197
Phatr3_J46273	chr_9	780231	782648	2417	ASE	14.7491	39.4059
Phatr3_J46275	chr_9	792413	793696	1283	ASE	7.50469	23.8462
Phatr3_J46282	chr_9	806868	809027	2159	ASE	9.23822	26.9273
Phatr3_J46302	chr_9	867999	869672	1673	ASE	19.705	36.828
Phatr3_J46306	chr_9	877448	881643	4195	ASE	8.31726	31.5023
Phatr3_J46307	chr_9	882933	885934	3001	ASE	14.9321	20.404
Phatr3_J46317	chr_9	908667	909952	1285	ASE	18.1891	27.6094
Phatr3_J46323	chr_9	927664	929556	1892	ASE	10.48	28.7838
Phatr3_J46328	chr_9	949020	950205	1185	ASE	7.36183	43.6597
Phatr3_J46329	chr_9	950679	951401	722	ASE	18.0167	41.7131
Phatr3_J46336	chr_10	30573	32284	1711	ASE	19.7303	29.0792
Phatr3_J46339	chr_10	36198	37314	1116	ASE	17.1611	38.1818
Phatr3_J46341	chr_10	44051	46897	2846	ASE	15.6387	57.3062
Phatr3_J4634	chr_28	346601	347824	1223	ASE	19.902	39.2938
Phatr3_J46356	chr_10	101835	105922	4087	ASE	16.1758	26.0253
Phatr3_J46378	chr_10	154816	157044	2228	ASE	9.1129	27.2727
Phatr3_J46383	chr_10	172191	173637	1446	ASE	13.5982	24.001
Phatr3_J46389	chr_10	188514	190556	2042	ASE	17.955	35.0002
Phatr3_J46398	chr_10	220893	222032	1139	ASE	18.5714	36.5384
Phatr3_J46409	chr_10	243504	245085	1581	ASE	15.7895	42.8571
Phatr3_J46411	chr_10	251763	253381	1618	ASE	11.7045	30.0293
Phatr3_J46417	chr_10	269062	270846	1784	ASE	17.9267	38.9695
Phatr3_J46418	chr_10	271010	272511	1501	ASE	17.6236	26.2882
Phatr3_J46423	chr_10	289125	291010	1885	ASE	13.6403	27.1809
Phatr3_J46425	chr_10	298125	300481	2356	ASE	11.2745	34.5455
Phatr3_J46431	chr_10	315667	318762	3095	ASE	7.55771	59.707
Phatr3_J46433	chr_10	325450	326133	683	ASE	10.9975	51.1111
Phatr3_J46434	chr_10	327042	329012	1970	ASE	17.9133	24.5235
Phatr3_J46454	chr_10	385998	388113	2115	ASE	16.009	22.3334
Phatr3_J46457	chr_10	391158	393971	2813	ASE	9.94659	53.2852
Phatr3_J46458	chr_10	394801	397035	2234	ASE	16.132	20.2184
Phatr3_J46465	chr_10	421401	422606	1205	ASE	11.6279	45.4545
Phatr3_J46468	chr_10	427467	428684	1217	ASE	19.3585	46.4705
Phatr3_J46470	chr_10	430912	432580	1668	ASE	17.0084	21.9924
Phatr3_J46475	chr_10	446226	447797	1571	ASE	18.4239	30.4147
Phatr3_J46476	chr_10	448487	455136	6649	ASE	12.9501	25.7698
Phatr3_J46483	chr_10	475992	477200	1208	ASE	2.12315	34.5534
Phatr3_J46487	chr_10	484872	486674	1802	ASE	10.2639	38.2456
Phatr3_J46488	chr_10	487194	487889	695	ASE	16.6667	29.4118
Phatr3_J46491	chr_10	499907	501355	1448	ASE	3.02041	31.0345
Phatr3_J46502	chr_10	534175	536702	2527	ASE	16.2417	22.5537
Phatr3_J46513	chr_10	568541	569923	1382	ASE	15.6276	32.636
Phatr3_J46518	chr_10	583907	587340	3433	ASE	15.0537	23.4499
Phatr3_J46545	chr_10	661844	667293	5449	ASE	9.40075	22.2403
Phatr3_J46546	chr_10	667730	669175	1445	ASE	10.9114	30.3946
Phatr3_J46548	chr_10	673331	675993	2662	ASE	16.0486	34.1445
Phatr3_J46550	chr_10	682451	683164	713	ASE	12.987	27.8622
Phatr3_J46588	chr_10	814026	817703	3677	ASE	17.3134	23.3333
Phatr3_J46599	chr_10	862410	863042	632	ASE	8.2621	22.7035
Phatr3_J46601	chr_10	866476	867768	1292	ASE	14.7813	56.5147
Phatr3_J46606	chr_10	877568	879391	1823	ASE	18.4456	38.7432
Phatr3_J46625	chr_10	939476	940459	983	ASE	16.4169	21.6667
Phatr3_J46626	chr_10	941188	942161	973	ASE	8.88889	23.5887
Phatr3_J46632	chr_10	958639	959682	1043	ASE	14.4989	33.844
Phatr3_J46643	chr_11	62740	64560	1820	ASE	17.1529	35.5962
Phatr3_J46656	chr_11	104109	105797	1688	ASE	18.1288	29.7769
Phatr3_J46661	chr_11	113384	115114	1730	ASE	12.2176	37.851
Phatr3_J46662	chr_11	115642	116205	563	ASE	9.09091	24.4444
Phatr3_J46663	chr_11	116353	117665	1312	ASE	14.4625	27.3264
Phatr3_J46675	chr_11	152537	153526	989	ASE	14.2361	29.9595
Phatr3_J46684	chr_11	181418	186279	4861	ASE	14.7006	30.2133
Phatr3_J46688	chr_11	194266	196336	2070	ASE	18.0878	29.7584
Phatr3_J46702	chr_11	233359	234372	1013	ASE	4.17473	36.7921
Phatr3_J46706	chr_11	245603	246676	1073	ASE	16.6913	23.2489
Phatr3_J46708	chr_11	248189	252213	4024	ASE	14.7758	27.9894
Phatr3_J46710	chr_11	256961	258907	1946	ASE	18.2932	21.3535
Phatr3_J46719	chr_11	273556	275133	1577	ASE	11.4718	20.362
Phatr3_J46721	chr_11	278167	279144	977	ASE	11.511	34.0735
Phatr3_J46727	chr_11	293819	297314	3495	ASE	13.7366	29.0638
Phatr3_J46728	chr_11	297607	298245	638	ASE	12.7638	54.4444
Phatr3_J46729	chr_11	299292	301160	1868	ASE	18.6948	32.0454
Phatr3_J46730	chr_11	301701	309523	7822	ASE	11.8116	27.6433
Phatr3_J46733	chr_11	315100	316700	1600	ASE	19.9448	33.8384
Phatr3_J46737	chr_11	324960	326915	1955	ASE	16.2965	31.2862
Phatr3_J46743	chr_11	342382	343017	635	ASE	17.1636	30.3175
Phatr3_J46752	chr_11	362551	366379	3828	ASE	17.5674	23.549
Phatr3_J46762	chr_11	390097	391482	1385	ASE	4.93902	51.1667
Phatr3_J46764	chr_11	395938	398199	2261	ASE	12.1395	38.8889
Phatr3_J46766	chr_11	399598	401036	1438	ASE	0	34.4262
Phatr3_J46767	chr_11	401115	402407	1292	ASE	18.4907	35.6188
Phatr3_J46775	chr_11	418826	421150	2324	ASE	11.234	29.9823
Phatr3_J46783	chr_11	442805	444244	1439	ASE	8.12934	30.0312
Phatr3_J46785	chr_11	447600	448754	1154	ASE	11.0694	22.3344
Phatr3_J46790	chr_11	461065	463027	1962	ASE	10.9135	20.7977
Phatr3_J46793	chr_11	466373	467729	1356	ASE	8.57143	52
Phatr3_J46797	chr_11	474661	475786	1125	ASE	15.5422	22.6556
Phatr3_J46802	chr_11	494763	496882	2119	ASE	18.5812	39.6121
Phatr3_J46805	chr_11	502780	503931	1151	ASE	18.7329	42.697
Phatr3_J46816	chr_11	543243	544032	789	ASE	16.2791	57.1429
Phatr3_J46818	chr_11	545924	546953	1029	ASE	16.6199	43.2353
Phatr3_J46823	chr_11	558211	562047	3836	ASE	11.7667	30.0082
Phatr3_J46825	chr_11	564758	565327	569	ASE	4	50.8021
Phatr3_J46842	chr_11	601740	602984	1244	ASE	7.8377	37.8342
Phatr3_J46843	chr_11	603703	605070	1367	ASE	19.8907	27.4756
Phatr3_J46847	chr_11	612784	614490	1706	ASE	8.69565	29.4118
Phatr3_J46850	chr_11	620020	622496	2476	ASE	9.52381	31.25
Phatr3_J46853	chr_11	626051	628048	1997	ASE	16.5348	25.1477
Phatr3_J46854	chr_11	628913	630370	1457	ASE	18.3997	26.6574
Phatr3_J46855	chr_11	630644	631601	957	ASE	20	50
Phatr3_J46858	chr_11	639244	640027	783	ASE	7.69231	21.6216
Phatr3_J46862	chr_11	646573	647602	1029	ASE	19.8611	40.3039
Phatr3_J46863	chr_11	649792	656793	7001	ASE	19.1528	29.1039
Phatr3_J46866	chr_11	658638	660119	1481	ASE	15.9447	47.1241
Phatr3_J46869	chr_11	668919	672931	4012	ASE	16.7559	26.5156
Phatr3_J46871	chr_11	673431	675249	1818	ASE	12.2917	35.903
Phatr3_J46877	chr_11	685456	687292	1836	ASE	2.945	24.7034
Phatr3_J46881	chr_11	697510	699669	2159	ASE	16.4759	28.4711
Phatr3_J46901	chr_11	753332	755437	2105	ASE	7.69231	47.3684
Phatr3_J46903	chr_11	757373	759600	2227	ASE	16.5698	28.6505
Phatr3_J46924	chr_11	815179	815748	569	ASE	15.9361	47.1011
Phatr3_J46929	chr_11	844621	846267	1646	ASE	9.02778	32
Phatr3_J46935	chr_11	862107	866768	4661	ASE	17.9469	20.9534
Phatr3_J46942	chr_11	884081	884692	611	ASE	8.67018	51.5464
Phatr3_J46945	chr_11	889710	891155	1445	ASE	1.28205	30.3333
Phatr3_J46959	chr_12	13844	15379	1535	ASE	13.2783	38.2674
Phatr3_J46968	chr_12	36768	37781	1013	ASE	15.2174	26.3158
Phatr3_J46975	chr_12	51138	55649	4511	ASE	12.1492	26.1479
Phatr3_J46979	chr_12	93607	94980	1373	ASE	14.2157	28.2051
Phatr3_J46983	chr_12	99948	101660	1712	ASE	9.94802	22.4243
Phatr3_J46991	chr_12	117088	117555	467	ASE	10.7955	31.2447
Phatr3_J46998	chr_12	139131	140726	1595	ASE	9.9579	33.3679
Phatr3_J47005	chr_12	156741	158462	1721	ASE	10.7667	27.9058
Phatr3_J47007	chr_12	160178	161541	1363	ASE	3.44828	60
Phatr3_J4700	chr_5	287673	288773	1100	ASE	12.3748	25.2984
Phatr3_J47010	chr_12	169475	172978	3503	ASE	10	38.5714
Phatr3_J47015	chr_12	193329	194480	1151	ASE	19.2163	30.0433
Phatr3_J47022	chr_12	208947	211340	2393	ASE	13.2784	20.442
Phatr3_J47032	chr_12	233510	235168	1658	ASE	15.8151	47.4705
Phatr3_J47036	chr_12	244911	246292	1381	ASE	12.2605	25.9407
Phatr3_J47039	chr_12	250783	252103	1320	ASE	16.0838	29.8292
Phatr3_J47041	chr_12	254511	255131	620	ASE	0	46.6667
Phatr3_J47049	chr_12	274822	276181	1359	ASE	9.67742	56.5217
Phatr3_J47057	chr_12	294414	299218	4804	ASE	14.7162	34.1852
Phatr3_J47059	chr_12	301395	302932	1537	ASE	4.7619	29.4118
Phatr3_J47061	chr_12	306672	307832	1160	ASE	18.2228	27.7576
Phatr3_J47062	chr_12	309392	310574	1182	ASE	4.34783	40
Phatr3_J47068	chr_12	319642	321866	2224	ASE	16.6667	36.3636
Phatr3_J47069	chr_12	322713	324542	1829	ASE	18.7143	46.3274
Phatr3_J47071	chr_12	331116	332030	914	ASE	20	44.4444
Phatr3_J47072	chr_12	332662	334632	1970	ASE	13.8876	36.7574
Phatr3_J47085	chr_12	362207	362899	692	ASE	6.66667	42.8571
Phatr3_J47101	chr_12	401347	403318	1971	ASE	5.88235	22.2222
Phatr3_J47107	chr_12	458505	459533	1028	ASE	16.1111	28.6237
Phatr3_J47110	chr_12	470153	473052	2899	ASE	12.3478	46.003
Phatr3_J47122	chr_12	519968	521918	1950	ASE	16.9857	26.8895
Phatr3_J47127	chr_12	530476	532404	1928	ASE	16.9631	23.7686
Phatr3_J47145	chr_12	607874	609009	1135	ASE	11.4815	57.6348
Phatr3_J47146	chr_12	609444	611081	1637	ASE	18.8865	31.7815
Phatr3_J47158	chr_12	643812	644939	1127	ASE	11.7457	24.209
Phatr3_J47163	chr_12	679093	680150	1057	ASE	12.5	33.3333
Phatr3_J47164	chr_12	680494	682338	1844	ASE	18.1818	21.5384
Phatr3_J47167	chr_12	687867	695855	7988	ASE	15.5133	26.6833
Phatr3_J47169	chr_12	703893	705098	1205	ASE	11.2281	30
Phatr3_J47178	chr_12	721897	722772	875	ASE	20	33.3333
Phatr3_J47184	chr_12	737152	740433	3281	ASE	17.0882	24.5096
Phatr3_J47186	chr_12	745218	747601	2383	ASE	9.87887	24.8881
Phatr3_J47188	chr_12	752137	755095	2958	ASE	9.27175	23.157
Phatr3_J47199	chr_12	791709	792680	971	ASE	9.58297	37.3123
Phatr3_J47203	chr_12	805526	807634	2108	ASE	18.3318	28.375
Phatr3_J47209	chr_12	824173	826575	2402	ASE	16.1935	53.9571
Phatr3_J47215	chr_12	836156	837748	1592	ASE	19.9357	22.2994
Phatr3_J47216	chr_12	839804	841387	1583	ASE	9.48277	39.0756
Phatr3_J47218	chr_12	843287	845146	1859	ASE	3.7037	42.8571
Phatr3_J47222	chr_12	854557	855345	788	ASE	10.5263	23.8095
Phatr3_J47226	chr_12	860387	863104	2717	ASE	19.1995	22.6915
Phatr3_J47230	chr_12	870924	874410	3486	ASE	19.5483	23.6742
Phatr3_J47231	chr_12	874720	879201	4481	ASE	9.7674	34.7006
Phatr3_J47232	chr_12	881492	883642	2150	ASE	17.7586	26.2544
Phatr3_J47233	chr_12	883634	885187	1553	ASE	16.536	21.0784
Phatr3_J47254	chr_13	90361	92064	1703	ASE	12.1795	22.7273
Phatr3_J47258	chr_13	102217	105126	2909	ASE	15.5164	36.7336
Phatr3_J47294	chr_13	214783	217267	2484	ASE	19.2489	22.8658
Phatr3_J47297	chr_13	220839	222089	1250	ASE	10.953	32.4639
Phatr3_J47322	chr_13	295389	296492	1103	ASE	20	50
Phatr3_J47326	chr_13	303760	305706	1946	ASE	18.9189	33.3333
Phatr3_J47327	chr_13	306066	308766	2700	ASE	18.0688	27.4803
Phatr3_J47331	chr_13	313802	316345	2543	ASE	7.58619	33.6008
Phatr3_J47336	chr_13	326080	327258	1178	ASE	2.82187	35.0427
[truncated: 663 more rows]

## Sheet: BAE
GENE	CHR	START	END	LENGTH	CAT	GENOME (AFB%)	RNA (AEB%)
Phatr3_EG00038	chr_31	59771	60106	335	BAE	14.2857	5.66038
Phatr3_EG00093	chr_29	152398	153468	1070	BAE	6.61833	18.0072
Phatr3_EG00130	chr_27	324195	324740	545	BAE	20	0
Phatr3_EG00139	chr_27	188337	189574	1237	BAE	17.3913	16.6667
Phatr3_EG00144	chr_27	278360	279305	945	BAE	17.9373	3.76467
Phatr3_EG00147	chr_28	146895	147569	674	BAE	9.79083	18.3779
Phatr3_EG00174	chr_26	103964	106249	2285	BAE	8.6207	18.4211
Phatr3_EG00182	chr_26	187701	189035	1334	BAE	15.4889	18.9955
Phatr3_EG00188	chr_26	311683	312645	962	BAE	15.0723	14.0516
Phatr3_EG00195	chr_26	254083	254583	500	BAE	14.2857	14.2857
Phatr3_EG00213	chr_25	395091	396509	1418	BAE	18.2773	13.9487
Phatr3_EG00216	chr_25	106491	107300	809	BAE	12.3652	13.0562
Phatr3_EG00248	chr_24	339007	339459	452	BAE	8.79739	7.69177
Phatr3_EG00260	chr_24	339879	340529	650	BAE	11.7647	6.66667
Phatr3_EG00261	chr_22	42897	46103	3206	BAE	16.785	18.3165
Phatr3_EG00283	chr_22	46155	46553	398	BAE	13.9286	18.0162
Phatr3_EG00284	chr_22	300001	300756	755	BAE	18.1159	15.2525
Phatr3_EG00297	chr_23	172571	173323	752	BAE	12.6831	10.6947
Phatr3_EG00303	chr_23	281431	282144	713	BAE	6.49239	19.3939
Phatr3_EG00330	chr_21	480053	481192	1139	BAE	7.57797	13.5799
Phatr3_EG00349	chr_21	183016	183920	904	BAE	9.52381	7.69231
Phatr3_EG00353	chr_21	49884	50174	290	BAE	5.08475	2.91262
Phatr3_EG00356	chr_21	359574	360725	1151	BAE	13.233	18.5455
Phatr3_EG00357	chr_21	566568	568310	1742	BAE	13.1536	16.6706
Phatr3_EG00424	chr_20	334135	339042	4907	BAE	10.1812	12.7809
Phatr3_EG00427	chr_20	265552	266271	719	BAE	9.74311	9.29068
Phatr3_EG00442	chr_20	618416	618925	509	BAE	9.86596	19.4991
Phatr3_EG00455	chr_20	612324	613178	854	BAE	19.9973	15.4293
Phatr3_EG00458	chr_20	481991	482498	507	BAE	8.33335	18.75
Phatr3_EG00468	chr_18	34842	36791	1949	BAE	3.0303	11.1111
Phatr3_EG00487	chr_18	213599	214036	437	BAE	12	20
Phatr3_EG00491	chr_18	159714	160533	819	BAE	8.48093	14.0125
Phatr3_EG00534	chr_17	443245	444411	1166	BAE	9.52381	20
Phatr3_EG00538	chr_17	259910	260397	487	BAE	10.1681	10
Phatr3_EG00541	chr_17	119330	120723	1393	BAE	14.1152	18.8441
Phatr3_EG00557	chr_17	388952	389635	683	BAE	17.1912	14.3056
Phatr3_EG00570	chr_15	569543	569776	233	BAE	8.10611	12.4861
Phatr3_EG00576	chr_15	521963	523144	1181	BAE	10.7721	10.0221
Phatr3_EG00584	chr_15	129030	129415	385	BAE	7.14285	9.6037
Phatr3_EG00589	chr_15	120232	120657	425	BAE	11.9155	17.0041
Phatr3_EG00611	chr_15	196416	197278	862	BAE	12.7626	6.49387
Phatr3_EG00614	chr_15	490212	490599	387	BAE	2.27272	7.14285
Phatr3_EG00622	chr_15	716787	719720	2933	BAE	17.7083	18.8182
Phatr3_EG00648	chr_14	472844	473337	493	BAE	8.49336	19.8732
Phatr3_EG00650	chr_14	145028	145455	427	BAE	9.44444	17.9569
Phatr3_EG00666	chr_14	327264	328153	889	BAE	14.8148	20
Phatr3_EG00684	chr_16	319113	319823	710	BAE	5.46032	18.7346
Phatr3_EG00708	chr_16	462874	463424	550	BAE	16.4867	14.1958
Phatr3_EG00718	chr_10	820533	822668	2135	BAE	12.8205	9.09091
Phatr3_EG00731	chr_10	371548	375222	3674	BAE	16.2407	13.5271
Phatr3_EG00743	chr_10	905031	908905	3874	BAE	16.0529	14.0783
Phatr3_EG00750	chr_10	266638	267396	758	BAE	17.7305	11.8725
Phatr3_EG00754	chr_10	925631	926623	992	BAE	2.43902	10.3333
Phatr3_EG00759	chr_10	600567	601949	1382	BAE	19.2202	15.2136
Phatr3_EG00765	chr_10	245519	249138	3619	BAE	12.7005	20
Phatr3_EG00779	chr_10	822951	826711	3760	BAE	9.35417	17.3791
Phatr3_EG00786	chr_11	437205	438998	1793	BAE	15.9622	13.5359
Phatr3_EG00792	chr_11	788370	789350	980	BAE	4.54545	0
Phatr3_EG00797	chr_11	380878	381698	820	BAE	13.8844	6.17283
Phatr3_EG00800	chr_11	512018	514995	2977	BAE	5.88235	0
Phatr3_EG00803	chr_11	121031	121561	530	BAE	18.75	14.2857
Phatr3_EG00827	chr_11	254439	254677	238	BAE	7.14286	14.2857
Phatr3_EG00833	chr_11	638312	639047	735	BAE	7.9494	10
Phatr3_EG00841	chr_11	406982	408904	1922	BAE	10.7955	13.1721
Phatr3_EG00848	chr_11	437618	438427	809	BAE	7.17704	12.5263
Phatr3_EG00850	chr_11	56020	57610	1590	BAE	7.20866	13.8462
Phatr3_EG00854	chr_11	678883	680075	1192	BAE	14.2857	9.09091
Phatr3_EG00865	chr_11	378015	378866	851	BAE	7.31707	0
Phatr3_EG00879	chr_13	206390	208900	2510	BAE	15.2244	17.1224
Phatr3_EG00890	chr_13	691655	692830	1175	BAE	3.03646	19.3853
Phatr3_EG00899	chr_13	298272	299670	1398	BAE	7.69231	0
Phatr3_EG00907	chr_13	464349	465578	1229	BAE	16.7713	10.0834
Phatr3_EG00911	chr_13	694658	696013	1355	BAE	17.0454	19.8552
Phatr3_EG00927	chr_13	773246	775824	2578	BAE	5.55556	20
Phatr3_EG00947	chr_8	390679	391021	342	BAE	8.10811	9.09091
Phatr3_EG00961	chr_8	574511	575898	1387	BAE	15.6922	13.2837
Phatr3_EG00966	chr_8	752798	754082	1284	BAE	11.3699	15.5972
Phatr3_EG00980	chr_8	365287	365715	428	BAE	15.7635	18.75
Phatr3_EG00991	chr_8	408547	409569	1022	BAE	16.0892	4.78395
Phatr3_EG01012	chr_7	462279	462853	574	BAE	4	4.56853
Phatr3_EG01013	chr_7	704189	705672	1483	BAE	3.44828	9.09091
Phatr3_EG01017	chr_7	398991	400210	1219	BAE	16.6667	0
Phatr3_EG01018	chr_7	833558	834220	662	BAE	11.7647	0
Phatr3_EG01038	chr_7	232100	232788	688	BAE	6.66667	12.5
Phatr3_EG01039	chr_7	313152	313655	503	BAE	18.9092	19.858
Phatr3_EG01089	chr_9	368909	369444	535	BAE	7.81769	15.8455
Phatr3_EG01108	chr_9	107223	108550	1327	BAE	20	9.09091
Phatr3_EG01128	chr_9	260624	260872	248	BAE	18.75	17.4603
Phatr3_EG01136	chr_9	646756	650547	3791	BAE	13.2441	17.4063
Phatr3_EG01140	chr_9	228307	228930	623	BAE	19.3266	15.1111
Phatr3_EG01145	chr_9	513249	514972	1723	BAE	13.6822	15.5833
Phatr3_EG01164	chr_12	110945	112403	1458	BAE	8.86699	12.381
Phatr3_EG01167	chr_12	704395	704600	205	BAE	6.66667	20
Phatr3_EG01168	chr_12	336330	336837	507	BAE	11.3851	13.7139
Phatr3_EG01188	chr_12	327716	329365	1649	BAE	13.906	11.2224
Phatr3_EG01194	chr_12	406991	407314	323	BAE	8.9271	14.003
Phatr3_EG01211	chr_12	629744	630624	880	BAE	14.881	16.3227
Phatr3_EG01212	chr_12	778647	779468	821	BAE	15.2074	17.1428
Phatr3_EG01280	chr_5	1049833	1051171	1338	BAE	0	12.5
Phatr3_EG01286	chr_5	305846	307972	2126	BAE	13.0928	16.8623
Phatr3_EG01287	chr_5	294828	298914	4086	BAE	12.9411	18.7713
Phatr3_EG01299	chr_5	457807	458789	982	BAE	15.6424	12.4176
Phatr3_EG01300	chr_5	718692	719507	815	BAE	15.3638	16.7849
Phatr3_EG01307	chr_5	792366	793142	776	BAE	6.25	16.6667
Phatr3_EG01315	chr_5	794297	796480	2183	BAE	11.8249	16.7055
Phatr3_EG01316	chr_5	909795	912149	2354	BAE	8.08294	17.123
Phatr3_EG01320	chr_5	571791	573932	2141	BAE	17.9576	16.369
Phatr3_EG01331	chr_5	701783	702895	1112	BAE	16.5541	16.3188
Phatr3_EG01343	bd_31x35	67259	70273	3014	BAE	16.6667	5.88235
Phatr3_EG01350	bd_31x35	106307	107209	902	BAE	15.8001	19.8747
Phatr3_EG01357	chr_6	180288	180824	536	BAE	6.25	20
Phatr3_EG01364	chr_6	96424	97563	1139	BAE	11.198	13.9614
Phatr3_EG01385	chr_6	433119	434180	1061	BAE	19.697	16.2366
Phatr3_EG01398	chr_6	471309	472112	803	BAE	5.88235	6.66667
Phatr3_EG01408	chr_6	959066	959564	498	BAE	20	15.7895
Phatr3_EG01416	chr_6	1020330	1020728	398	BAE	0	11.828
Phatr3_EG01417	chr_6	702797	707545	4748	BAE	7.97479	18.1526
Phatr3_EG01424	chr_6	865218	865955	737	BAE	8.47458	16.6667
Phatr3_EG01452	chr_2	349376	350614	1238	BAE	12.0109	11.7838
Phatr3_EG01486	chr_2	492899	493492	593	BAE	10.7902	9.11757
Phatr3_EG01500	chr_2	1083626	1084375	749	BAE	16.129	0
Phatr3_EG01505	chr_2	839134	839871	737	BAE	14.8768	18.4371
Phatr3_EG01512	chr_2	1254284	1256421	2137	BAE	17.1584	18.2765
Phatr3_EG01520	chr_2	194396	196035	1639	BAE	3.22581	0
Phatr3_EG01529	chr_2	162823	163098	275	BAE	7.69231	6.99088
Phatr3_EG01542	chr_4	754877	756226	1349	BAE	17.6471	16.6667
Phatr3_EG01558	chr_4	331946	332722	776	BAE	5	5.88235
Phatr3_EG01571	chr_4	303935	304515	580	BAE	12.1817	12.1526
Phatr3_EG01579	chr_4	840793	841030	237	BAE	12.8205	2.9703
Phatr3_EG01586	chr_4	1307242	1308087	845	BAE	7.14286	9.09091
Phatr3_EG01596	chr_4	235745	236814	1069	BAE	11.431	10.1327
Phatr3_EG01598	chr_4	188359	192054	3695	BAE	15.6048	17.0499
Phatr3_EG01601	chr_4	502520	504993	2473	BAE	16.6667	5.26316
Phatr3_EG01621	chr_3	1048059	1049011	952	BAE	7.69231	2.09205
Phatr3_EG01633	chr_3	817074	818621	1547	BAE	13.254	19.3182
Phatr3_EG01674	chr_3	396150	396980	830	BAE	14.1547	10.5093
Phatr3_EG01677	chr_3	41468	41707	239	BAE	13.782	15.5678
Phatr3_EG01682	chr_3	878632	880101	1469	BAE	17.3164	15.7631
Phatr3_EG01686	chr_3	546993	547301	308	BAE	14.3171	16.1939
Phatr3_EG01688	chr_3	705174	705645	471	BAE	9.25925	7.91556
Phatr3_EG01703	chr_3	830021	830679	658	BAE	6.54762	17.3809
Phatr3_EG01720	chr_3	102051	102656	605	BAE	6.25	16.6667
Phatr3_EG01730	chr_3	754710	755411	701	BAE	12.5	8.33333
Phatr3_EG01731	chr_3	398526	399101	575	BAE	0	4.34783
Phatr3_EG01736	chr_3	14039	14828	789	BAE	3.7037	0
Phatr3_EG01761	chr_1	1094225	1094779	554	BAE	15.5092	5.19452
Phatr3_EG01803	chr_1	1468438	1470135	1697	BAE	17.7289	18.6212
Phatr3_EG01848	chr_1	2183955	2184465	510	BAE	9.09091	2.66667
Phatr3_EG01870	chr_1	1654482	1655555	1073	BAE	18.084	18.8548
Phatr3_EG01871	chr_1	1298873	1301071	2198	BAE	17.8237	13.254
Phatr3_EG01874	chr_1	1415476	1416584	1108	BAE	8.57143	0
Phatr3_EG01881	chr_1	1215784	1216219	435	BAE	20	0
Phatr3_EG01929	chr_23	163064	164457	1393	BAE	3.7037	9.09091
Phatr3_EG01981	chr_15	52506	54616	2110	BAE	10.6299	16.5277
Phatr3_EG01995	chr_10	789677	790025	348	BAE	13.2404	14
Phatr3_EG01996	chr_10	786588	789594	3006	BAE	6.12245	16.6667
Phatr3_EG02011	chr_11	143222	146143	2921	BAE	15.1749	7.7381
Phatr3_EG02013	chr_13	635510	636643	1133	BAE	6.66667	2.43902
Phatr3_EG02014	chr_13	666600	669065	2465	BAE	18.0468	19.5686
Phatr3_EG02032	chr_8	348079	348987	908	BAE	2.85714	9.52381
Phatr3_EG02045	chr_7	463550	465895	2345	BAE	7.14286	14.2857
Phatr3_EG02046	chr_7	462545	463519	974	BAE	6.09523	10.7536
Phatr3_EG02062	chr_12	649299	650679	1380	BAE	19.4869	17.1523
Phatr3_EG02067	chr_12	583178	583948	770	BAE	15.1515	14.2857
Phatr3_EG02110	bd_32x35	130557	134068	3511	BAE	13.4328	16.6667
Phatr3_EG02113	chr_2	1373242	1375018	1776	BAE	15.6585	17.7825
Phatr3_EG02128	chr_4	622597	625510	2913	BAE	17.4323	16.5327
Phatr3_EG02138	chr_3	754024	756372	2348	BAE	12.5	8.33333
Phatr3_EG02154	chr_3	528696	530344	1648	BAE	13.5526	10.9731
Phatr3_EG02165	chr_1	466346	467869	1523	BAE	14.891	15.9722
Phatr3_EG02201	chr_1	1326097	1329333	3236	BAE	8.0369	10.0516
Phatr3_EG02215	chr_28	178794	180824	2030	BAE	13.8342	15.0085
Phatr3_EG02220	chr_25	122372	131517	9145	BAE	12.3765	19.3247
Phatr3_EG02222	chr_25	106187	114479	8292	BAE	14.6217	15.7108
Phatr3_EG02223	chr_24	291437	294093	2656	BAE	7.76663	16.9095
Phatr3_EG02227	chr_22	555160	560608	5448	BAE	12.9022	15.3523
Phatr3_EG02250	chr_20	366610	369158	2548	BAE	2.22222	8.08081
Phatr3_EG02253	chr_20	307560	312646	5086	BAE	16.685	14.3157
Phatr3_EG02269	chr_15	617259	618110	851	BAE	18.7702	9.46833
Phatr3_EG02271	chr_14	331755	334255	2500	BAE	10.6199	12.8788
Phatr3_EG02287	chr_10	590939	592642	1703	BAE	15	4.54545
Phatr3_EG02290	chr_10	87750	90249	2499	BAE	7.69231	20
Phatr3_EG02293	chr_11	284991	288248	3257	BAE	14.3835	18.0271
Phatr3_EG02297	chr_11	729190	730830	1640	BAE	10.3448	16.6667
Phatr3_EG02315	chr_7	915051	920134	5083	BAE	11.428	18.5169
Phatr3_EG02325	chr_9	503786	506194	2408	BAE	15.0874	14.8889
Phatr3_EG02327	chr_12	48603	50126	1523	BAE	11.722	19.93
Phatr3_EG02328	chr_12	847662	850076	2414	BAE	16.129	5
Phatr3_EG02333	chr_12	506761	510357	3596	BAE	7.37537	12.4268
Phatr3_EG02341	bd_25x34	23273	25567	2294	BAE	14.5455	19.2982
Phatr3_EG02346	chr_5	526258	527211	953	BAE	16.6667	10.989
Phatr3_EG02347	chr_5	426992	435480	8488	BAE	17.3206	15.3643
Phatr3_EG02353	chr_5	829536	833504	3968	BAE	16.9918	11.7554
Phatr3_EG02354	chr_5	333510	336654	3144	BAE	15.8067	18.6116
Phatr3_EG02381	chr_4	121558	123707	2149	BAE	8.30688	13.7585
Phatr3_EG02395	chr_3	208059	209429	1370	BAE	19.9196	16.7436
Phatr3_EG02405	chr_1	1702611	1705076	2465	BAE	10.9268	15.4731
Phatr3_EG02407	chr_1	175330	178993	3663	BAE	19.2948	18.6326
Phatr3_EG02422	bd_32x35	126016	129603	3587	BAE	3.57143	14.2857
Phatr3_EG02446	chr_1	2452796	2453854	1058	BAE	4.34783	0
Phatr3_EG02470	chr_1	848770	849447	677	BAE	4.54545	17.4298
Phatr3_EG02471	chr_1	873885	875720	1835	BAE	7.81194	17.8811
Phatr3_EG02472	chr_1	973076	974693	1617	BAE	12.1111	15.5423
Phatr3_EG02477	chr_1	833164	833781	617	BAE	16.6667	13.253
Phatr3_EG02481	chr_1	969578	972546	2968	BAE	12.5583	18.9101
Phatr3_EG02498	chr_15	758072	759257	1185	BAE	9.26617	18.5966
Phatr3_EG02514	chr_14	446052	446990	938	BAE	13.0068	8.33335
Phatr3_EG02515	chr_13	482678	484239	1561	BAE	16.8108	13.5107
Phatr3_EG02518	chr_13	724740	726132	1392	BAE	13.8806	11.2457
Phatr3_EG02524	chr_13	238703	239359	656	BAE	18.75	12.1795
Phatr3_EG02526	chr_12	184708	187954	3246	BAE	16.1038	18.9943
Phatr3_EG02531	chr_10	646299	647687	1388	BAE	7.69231	0
Phatr3_EG02536	chr_7	591475	592713	1238	BAE	13.4503	16.9697
Phatr3_EG02545	chr_21	424948	426687	1739	BAE	10.8758	13.6386
Phatr3_EG02548	chr_21	524878	525666	788	BAE	9.09091	15.2542
Phatr3_EG02552	chr_21	644882	647526	2644	BAE	12.5353	5.58662
Phatr3_EG02553	chr_22	34947	36394	1447	BAE	15.5138	15.9784
Phatr3_EG02554	chr_22	37406	38565	1159	BAE	10	17.6923
Phatr3_EG02557	chr_22	164490	166414	1924	BAE	14.2857	12.5
Phatr3_EG02560	chr_22	224464	226326	1862	BAE	20	16.3462
Phatr3_EG02564	chr_22	379432	382678	3246	BAE	8.14453	17.1729
Phatr3_EG02568	chr_22	420216	423283	3067	BAE	17.3848	12.7343
Phatr3_EG02577	chr_24	143494	144113	619	BAE	10.9386	19.1514
Phatr3_EG02584	chr_25	327917	328819	902	BAE	3.7037	15.3846
Phatr3_EG02595	chr_2	1052476	1053534	1058	BAE	11.1111	11.9939
Phatr3_EG02625	chr_32	98575	101751	3176	BAE	4.7619	20
Phatr3_EG02631	chr_4	839839	841485	1646	BAE	15.1147	16.6805
Phatr3_EG02636	chr_4	578243	581530	3287	BAE	17.0805	11.495
Phatr3_EG02643	chr_4	739742	741943	2201	BAE	13.0775	17.8401
Phatr3_EG02666	chr_8	971492	973039	1547	BAE	15.5556	13.0435
Phatr3_EG02669	chr_8	973729	977333	3604	BAE	13.1337	13.6198
Phatr3_J10029	chr_2	1280575	1281675	1100	BAE	15.7635	9.09091
Phatr3_J10151	chr_2	950178	955137	4959	BAE	18.5185	20
Phatr3_J10160	chr_2	739883	740797	914	BAE	4	0
Phatr3_J10208	chr_3	1048337	1049527	1190	BAE	14.7863	18.2057
Phatr3_J10251	chr_3	676260	679259	2999	BAE	19.1724	9.54546
Phatr3_J10321	chr_3	588912	590099	1187	BAE	14.7498	14.5044
Phatr3_J10363	chr_3	929059	930177	1118	BAE	11.1111	18.5185
Phatr3_J10458	chr_3	454193	454708	515	BAE	11.5241	18.5762
Phatr3_J10531	chr_3	934624	937937	3313	BAE	12.1071	19.9384
Phatr3_J10566	chr_3	1235317	1235598	281	BAE	8.10811	6.84932
Phatr3_J10583	chr_3	652111	652486	375	BAE	18.75	15.3846
Phatr3_J10584	chr_3	581078	581798	720	BAE	11.4379	10.0046
Phatr3_J10595	chr_3	1231116	1232048	932	BAE	3.22581	0
Phatr3_J10747	chr_4	791281	792306	1025	BAE	3.33333	19.3342
Phatr3_J10752	chr_4	322771	323142	371	BAE	11.0896	12.4542
Phatr3_J10976	chr_4	589190	590302	1112	BAE	10.3448	6.66667
Phatr3_J11022	chr_4	576024	577464	1440	BAE	11.9069	16.926
Phatr3_J1103	chr_11	174723	177094	2371	BAE	11.0064	14.4963
Phatr3_J11041	chr_4	463527	464513	986	BAE	12.6058	18.7257
Phatr3_J11088	chr_4	756420	759873	3453	BAE	16.6667	17.6471
Phatr3_J11204	chr_5	787016	788632	1616	BAE	19.3531	19.4863
Phatr3_J11259	chr_5	451288	452706	1418	BAE	17.2414	9.09091
Phatr3_J11281	chr_5	249600	250204	604	BAE	13.8889	19.2982
Phatr3_J11308	chr_5	495259	495775	516	BAE	7.18293	18.1689
Phatr3_J11311	chr_5	952614	954413	1799	BAE	5.55556	9.09091
Phatr3_J11363	chr_5	718424	719605	1181	BAE	15.3638	16.7849
Phatr3_J11402	chr_5	402805	403308	503	BAE	2.5641	4.91803
Phatr3_J11459	chr_5	716646	718196	1550	BAE	12.4827	17.7844
Phatr3_J11633	chr_6	946321	950718	4397	BAE	12.1732	17.6263
Phatr3_J11741	chr_6	54597	57131	2534	BAE	13.7234	8.49332
Phatr3_J11743	chr_6	435478	436335	857	BAE	3.41006	10.9668
Phatr3_J11792	chr_6	51027	52175	1148	BAE	14.1699	15.6606
Phatr3_J11843	chr_6	654845	657154	2309	BAE	10.373	15.3226
Phatr3_J11934	chr_7	320938	321888	950	BAE	7.55555	14.9839
Phatr3_J11953	chr_7	672435	672887	452	BAE	16.6667	1.6129
Phatr3_J11956	chr_7	822280	824447	2167	BAE	3.44828	9.43396
Phatr3_J11994	chr_7	488400	489185	785	BAE	12.8846	17.6812
Phatr3_J12004	chr_7	113878	114429	551	BAE	3.0303	18.8406
Phatr3_J12053	chr_7	729877	730461	584	BAE	13.6109	16.4983
Phatr3_J12097	chr_7	799403	801389	1986	BAE	13.0366	10.9203
Phatr3_J12113	chr_7	952937	954046	1109	BAE	6.60658	16.9603
Phatr3_J12171	chr_7	807072	807554	482	BAE	8.00478	13.9355
Phatr3_J12172	chr_7	128787	130385	1598	BAE	13.1784	14.7845
Phatr3_J12234	chr_7	771478	774055	2577	BAE	10.7482	16.7912
Phatr3_J12239	chr_7	807757	808785	1028	BAE	8.33333	15.7895
Phatr3_J12267	chr_8	455255	457028	1773	BAE	4.51492	4.19581
Phatr3_J12269	chr_8	784839	786122	1283	BAE	8.09345	14.5833
Phatr3_J12305	chr_8	636203	638242	2039	BAE	13.2075	20
Phatr3_J12379	chr_8	485797	486649	852	BAE	16.016	10.1685
Phatr3_J12401	chr_8	612672	613945	1273	BAE	17.1425	15.962
Phatr3_J12411	chr_8	58331	59104	773	BAE	15.7895	1.17647
Phatr3_J12416	chr_8	165019	166845	1826	BAE	12.016	19.4227
Phatr3_J12583	chr_9	736567	737572	1005	BAE	12.0833	1.65563
Phatr3_J12614	chr_9	657389	658385	996	BAE	12.2685	15.9732
Phatr3_J12729	chr_9	662013	662693	680	BAE	14.404	12.6614
Phatr3_J12737	chr_9	827712	828362	650	BAE	18.5185	20
Phatr3_J12788	chr_9	940892	942349	1457	BAE	5.45455	11.1111
Phatr3_J12808	chr_9	349644	352001	2357	BAE	4.7619	7.69231
Phatr3_J12898	chr_9	687599	688780	1181	BAE	3.22581	18.1818
Phatr3_J12925	chr_9	760920	762071	1151	BAE	2.52137	15.8508
Phatr3_J12927	chr_9	485036	486914	1878	BAE	4.35185	20
Phatr3_J12990	chr_10	797725	799764	2039	BAE	19.3366	17.0029
Phatr3_J13004	chr_10	164999	165514	515	BAE	18.1818	20
Phatr3_J13034	chr_10	766811	768022	1211	BAE	12.4008	5.59441
Phatr3_J13047	chr_10	890543	892281	1738	BAE	7.21698	8.11688
Phatr3_J13093	chr_10	519253	526710	7457	BAE	14.3488	19.2216
Phatr3_J13150	chr_10	579822	582517	2695	BAE	13.6387	6.30542
Phatr3_J13157	chr_10	928533	929349	816	BAE	6.66667	20
Phatr3_J13175	chr_10	854186	855655	1469	BAE	13.8889	11.1178
Phatr3_J13192	chr_10	831203	833674	2471	BAE	13.4234	16.6667
Phatr3_J13230	chr_11	387788	388783	995	BAE	10.4762	14.1448
Phatr3_J13233	chr_11	412320	414861	2541	BAE	11.9526	19.1254
Phatr3_J13254	chr_11	204546	205282	736	BAE	10.5263	3.7037
Phatr3_J13313	chr_11	198768	199550	782	BAE	12.8205	0
Phatr3_J13358	chr_11	107403	108490	1087	BAE	9.9362	17.4273
Phatr3_J13511	chr_11	199703	202704	3001	BAE	13.9696	11.8381
Phatr3_J13520	chr_11	141089	141766	677	BAE	4.28571	13.6364
Phatr3_J13553	chr_12	149351	150826	1475	BAE	19.7749	11.3672
Phatr3_J13557	chr_12	137089	138576	1487	BAE	17.1636	14.5765
Phatr3_J13643	chr_12	823057	824108	1051	BAE	13.9433	8.63176
Phatr3_J13662	chr_12	833272	835462	2190	BAE	16.6357	9.73207
Phatr3_J13675	chr_12	152253	153617	1364	BAE	4	7.31707
Phatr3_J13682	chr_12	312182	313036	854	BAE	19.9735	3.33333
Phatr3_J13691	chr_12	167019	167456	437	BAE	11.1111	5.08475
Phatr3_J13757	chr_12	336156	336812	656	BAE	10.7777	14.1581
Phatr3_J13777	chr_12	527382	529838	2456	BAE	13.9443	15.6594
Phatr3_J13791	chr_12	226320	227213	893	BAE	15.5556	6
Phatr3_J13834	chr_12	151408	152170	762	BAE	6.77506	11.1372
Phatr3_J13835	chr_12	15957	18776	2819	BAE	18.2566	13.8235
Phatr3_J13838	chr_12	587062	588279	1217	BAE	5.26316	7.69231
Phatr3_J13877	chr_13	748511	749398	887	BAE	5.88235	5.23077
Phatr3_J14054	chr_13	752657	754554	1897	BAE	3.0303	6.66667
Phatr3_J14064	chr_13	653190	654251	1061	BAE	3.97661	9.0909
Phatr3_J14096	chr_13	636806	638950	2144	BAE	5.08658	19.2021
Phatr3_J14143	chr_13	182568	184295	1727	BAE	17.4107	13.8462
Phatr3_J14149	chr_13	628857	629873	1016	BAE	8.57143	0
Phatr3_J14176	chr_14	523379	524815	1436	BAE	12.7778	10
Phatr3_J14180	chr_14	250728	254349	3621	BAE	7.14286	20
Phatr3_J14191	chr_14	338389	339813	1424	BAE	6.97674	20
Phatr3_J14301	chr_14	439812	441116	1304	BAE	14.9877	17.7083
Phatr3_J14386	chr_15	130319	131033	714	BAE	8.57143	16.5289
Phatr3_J14412	chr_15	741238	742628	1390	BAE	6.22348	7.26816
Phatr3_J14472	chr_15	605005	608290	3285	BAE	12.9392	14.1387
Phatr3_J14529	chr_15	192313	193246	933	BAE	16.0091	17.1085
Phatr3_J14536	chr_15	367843	368391	548	BAE	8.36236	14.673
Phatr3_J14552	chr_15	182848	185019	2171	BAE	17.6712	10
Phatr3_J14553	chr_15	419399	421300	1901	BAE	13.8236	15.7619
Phatr3_J14600	chr_15	137716	138939	1223	BAE	13.5777	18.8889
Phatr3_J14607	chr_15	687290	690608	3318	BAE	11.1111	9.09091
Phatr3_J14618	chr_15	196029	198056	2027	BAE	11.6055	10.9797
Phatr3_J14645	chr_15	603613	604480	867	BAE	2.22222	0
Phatr3_J14682	chr_16	468145	469011	866	BAE	9.57396	12.1212
Phatr3_J14843	chr_16	321023	324268	3245	BAE	13.7547	11.0316
Phatr3_J14908	chr_17	66835	68418	1583	BAE	8.71921	18.5018
Phatr3_J14915	chr_17	434820	435842	1022	BAE	6.9264	2.63158
Phatr3_J14995	chr_17	260008	261464	1456	BAE	17.8898	17.7778
Phatr3_J15031	chr_17	248431	252351	3920	BAE	17.3	15.5556
Phatr3_J15063	chr_17	253907	255011	1104	BAE	7.81634	14.1845
Phatr3_J15083	chr_17	265107	266608	1501	BAE	19.5249	10.0144
Phatr3_J15125	chr_18	122776	123762	986	BAE	14.2857	0
Phatr3_J15134	chr_18	118652	119392	740	BAE	13.0556	7.69231
Phatr3_J15565	chr_20	256046	257059	1013	BAE	6.30862	6.96151
Phatr3_J15613	chr_20	622731	623605	874	BAE	8.83117	9.5913
Phatr3_J15619	chr_20	550197	550787	590	BAE	8.92169	19.9605
Phatr3_J15625	chr_20	360706	362157	1451	BAE	16.7162	16.9171
Phatr3_J15688	chr_20	34159	34890	731	BAE	12.1951	7.31707
Phatr3_J15755	chr_21	386250	386882	632	BAE	19.2331	0
Phatr3_J15777	chr_21	214914	216657	1743	BAE	8.10811	9.09091
Phatr3_J15801	chr_21	561801	564224	2423	BAE	4.54545	20
Phatr3_J15859	chr_22	532531	535871	3340	BAE	10.8894	19.4896
Phatr3_J16036	chr_22	561765	563155	1390	BAE	2.85714	5.26316
Phatr3_J16063	chr_23	73711	74592	881	BAE	13.3929	19.7601
Phatr3_J16210	chr_24	76678	79704	3026	BAE	15.2651	18.1336
Phatr3_J16341	chr_25	215212	216483	1271	BAE	10.0208	10.4188
Phatr3_J16537	chr_26	375378	376223	845	BAE	10.0002	10.8333
Phatr3_J16560	chr_27	62351	64068	1717	BAE	17.3601	12.6697
Phatr3_J16581	chr_27	44925	47019	2094	BAE	17.3561	12.9788
Phatr3_J16586	chr_27	41125	43152	2027	BAE	10.2381	6.98454
Phatr3_J16633	chr_27	81242	81940	698	BAE	19.6428	12.3476
Phatr3_J16688	chr_28	84032	85679	1647	BAE	0	0
Phatr3_J16693	chr_28	171958	172767	809	BAE	17.1429	3.21068
Phatr3_J16840	chr_29	301006	301893	887	BAE	0	10
Phatr3_J16891	chr_29	184325	187546	3221	BAE	18.4039	18.9057
Phatr3_J16904	chr_29	288226	288966	740	BAE	11.0204	14.3725
Phatr3_J17044	chr_31	88450	89265	815	BAE	10.8187	18.75
Phatr3_J17166	chr_1	99619	101121	1502	BAE	14.2857	18.9189
Phatr3_J17215	chr_1	208570	209794	1224	BAE	12.5	20
Phatr3_J17332	chr_1	623947	625104	1157	BAE	3.7037	5.88235
Phatr3_J17408	chr_1	812646	817191	4545	BAE	18.8889	9.62962
Phatr3_J1745	chr_14	503832	505544	1712	BAE	17.6559	19.0355
Phatr3_J17531	chr_1	1170421	1171101	680	BAE	4.34783	16.4557
Phatr3_J17671	chr_1	1614956	1616229	1273	BAE	3.44828	0
Phatr3_J17766	chr_1	1848990	1849816	826	BAE	17.2418	14.1769
Phatr3_J17794	chr_1	1934309	1935686	1377	BAE	2.85714	4.47761
Phatr3_J17895	chr_1	2262224	2263252	1028	BAE	9.89858	19.1168
Phatr3_J18029	chr_2	97353	98609	1256	BAE	12.963	4.44444
Phatr3_J18064	chr_2	222354	223328	974	BAE	4.94624	9.59516
Phatr3_J18067	chr_2	229139	232671	3532	BAE	18.9189	20
Phatr3_J18096	chr_2	322961	324070	1109	BAE	16.7037	17.914
Phatr3_J18194	chr_2	741206	743785	2579	BAE	17.1717	19.8135
Phatr3_J18323	chr_2	1133672	1134611	939	BAE	4.7619	0
Phatr3_J18398	chr_2	1419255	1420533	1278	BAE	0	6.25
Phatr3_J18524	chr_3	414363	417103	2740	BAE	12.5	20
Phatr3_J18533	chr_3	451532	452162	630	BAE	6.00426	16.9233
Phatr3_J18549	chr_3	504456	509518	5062	BAE	15.8533	18.5762
Phatr3_J18599	chr_3	658360	658788	428	BAE	6.66667	0
Phatr3_J18620	chr_3	707535	708203	668	BAE	8.33333	4.41176
Phatr3_J18899	chr_4	325774	327432	1658	BAE	7.27969	10
Phatr3_J19025	chr_4	732739	733712	973	BAE	6.66667	18.1818
Phatr3_J19030	chr_4	734028	735169	1141	BAE	14.9913	16.9423
Phatr3_J19122	chr_4	1007017	1008212	1195	BAE	15.7895	7.14286
Phatr3_J19188	chr_4	1164422	1165734	1312	BAE	9.55557	4.72306
Phatr3_J19211	chr_4	1240652	1245679	5027	BAE	2.7027	20
Phatr3_J19659	chr_6	383577	385347	1770	BAE	19.1667	17.8948
Phatr3_J20007	chr_7	499423	500468	1045	BAE	8.16698	13.8471
Phatr3_J20331	chr_8	759531	760658	1127	BAE	8.48137	15.4938
Phatr3_J20547	chr_9	490161	492317	2156	BAE	15.634	14.5301
Phatr3_J20809	chr_10	335277	336725	1448	BAE	16.9934	1.42857
Phatr3_J20833	chr_10	423337	424251	914	BAE	12.858	15.762
Phatr3_J20893	chr_10	771680	772831	1151	BAE	15.9722	10.989
Phatr3_J2089	chr_11	709099	712260	3161	BAE	3.39265	17.9079
Phatr3_J20934	chr_10	951037	952545	1508	BAE	13.6286	5.04201
Phatr3_J21147	chr_11	637603	638858	1255	BAE	16.0215	17.1717
Phatr3_J21201	chr_11	857250	858777	1527	BAE	11.7268	14.7707
Phatr3_J21296	chr_12	227352	228665	1313	BAE	13.9198	10.7848
Phatr3_J21323	chr_12	311067	311775	708	BAE	18.1818	11.1111
Phatr3_J21354	chr_12	366585	367853	1268	BAE	13.4872	12.3003
Phatr3_J21388	chr_12	576403	583008	6605	BAE	16.5818	14.7414
Phatr3_J21410	chr_12	702139	703693	1554	BAE	17.6471	17.6471
Phatr3_J21513	chr_13	255069	258441	3372	BAE	18.4483	18.3892
Phatr3_J21519	chr_13	258678	261517	2839	BAE	15.1732	13.8763
Phatr3_J21535	chr_13	350826	351850	1024	BAE	10.9834	4.05405
Phatr3_J2164	chr_29	274478	276314	1836	BAE	9.68548	15.5808
Phatr3_J21789	chr_14	352157	354042	1885	BAE	2.27272	9.09091
Phatr3_J21996	chr_15	375373	376962	1589	BAE	11.3452	19.1333
Phatr3_J22019	chr_15	431657	433202	1545	BAE	14.8206	3.86415
Phatr3_J22064	chr_15	610080	611052	972	BAE	12.5639	18.3498
Phatr3_J22388	chr_17	263818	264632	814	BAE	14.8827	2.94117
Phatr3_J22395	chr_17	288763	289365	602	BAE	15.2976	9.34681
Phatr3_J22919	chr_20	283904	284880	976	BAE	7.20085	7.14459
Phatr3_J23281	chr_22	473713	474987	1274	BAE	10.4029	15.3175
Phatr3_J23497	chr_24	312563	318950	6387	BAE	16.2806	13.2233
Phatr3_J23582	chr_25	193958	197203	3245	BAE	16.7076	20
Phatr3_J23598	chr_25	254170	255417	1247	BAE	4.91803	5.88235
Phatr3_J23639	chr_25	437233	439605	2372	BAE	12.1395	5.55555
Phatr3_J23646	chr_25	470448	473123	2675	BAE	12.6104	17.5939
Phatr3_J23794	chr_27	103422	104283	861	BAE	18.7301	13.0041
Phatr3_J23862	chr_28	55460	56584	1124	BAE	12.8788	19.4079
Phatr3_J23871	chr_28	64821	66221	1400	BAE	2.7027	20
Phatr3_J2394	chr_13	620344	622416	2072	BAE	4.3742	8.4632
Phatr3_J2432	chr_3	839129	840763	1634	BAE	14.7417	10.6022
Phatr3_J24439	chr_1	556530	557887	1357	BAE	10.4165	18.1162
Phatr3_J24547	chr_1	842674	844980	2306	BAE	18.6019	19.2055
Phatr3_J24783	chr_1	1528854	1529294	440	BAE	3.7037	4.08163
Phatr3_J24915	chr_1	1903581	1907636	4055	BAE	15.2243	16.0839
Phatr3_J24996	chr_1	2165068	2166267	1199	BAE	15.5556	14.4165
Phatr3_J25218	chr_2	320709	322858	2149	BAE	4.98327	14.4699
Phatr3_J25308	chr_2	712237	714307	2070	BAE	11.2045	13.8462
Phatr3_J25334	chr_2	787902	789296	1394	BAE	11.735	9.10365
Phatr3_J25422	chr_2	1061284	1062771	1487	BAE	3.65854	14.3791
Phatr3_J25551	chr_2	1470429	1475072	4643	BAE	15.5449	17.0971
Phatr3_J25572	chr_3	159286	160698	1412	BAE	12	15.7895
Phatr3_J25619	chr_3	269744	270937	1193	BAE	11.3702	18.0178
Phatr3_J25974	chr_4	69265	71883	2618	BAE	17.6471	9.09091
Phatr3_J26157	chr_4	735680	736522	842	BAE	14.2857	6.66667
Phatr3_J26173	chr_4	767396	770222	2826	BAE	16.4778	18.5366
Phatr3_J26299	chr_4	1120783	1122890	2107	BAE	18.5947	17.6995
Phatr3_J26635	chr_5	857305	858734	1429	BAE	13.4143	11.4144
Phatr3_J26862	chr_6	673252	674478	1226	BAE	7.14286	9.09091
Phatr3_J26925	chr_6	853231	854852	1621	BAE	16.8445	18.0124
Phatr3_J26970	chr_6	980418	982382	1964	BAE	9.2154	15.2924
Phatr3_J27077	chr_7	342951	344148	1197	BAE	5.95152	11.1765
Phatr3_J27082	chr_7	370245	370646	401	BAE	17.4603	6.25
Phatr3_J27118	chr_7	467706	468173	467	BAE	0	13.0435
Phatr3_J27375	chr_8	461435	463048	1613	BAE	11.1455	17.094
Phatr3_J27696	chr_9	567766	568401	635	BAE	7.69231	2.43902
Phatr3_J27726	chr_9	655478	657275	1797	BAE	15.6465	18.5766
Phatr3_J27972	chr_10	550331	551347	1016	BAE	16.4512	13.8492
Phatr3_J27976	chr_10	553840	556869	3029	BAE	13.704	12.8757
Phatr3_J28009	chr_10	686794	687597	803	BAE	11.9291	7.89475
Phatr3_J28191	chr_11	376131	378439	2308	BAE	7.31707	0
Phatr3_J28234	chr_11	507498	508578	1080	BAE	12.0689	4.00641
Phatr3_J2834	chr_4	752782	754227	1445	BAE	19.7802	11.5286
Phatr3_J28359	chr_12	95019	95708	689	BAE	4.94117	6.54955
Phatr3_J28412	chr_12	201057	203579	2522	BAE	6.66667	20
Phatr3_J28445	chr_12	287297	287927	630	BAE	17.7884	6.41025
Phatr3_J28551	chr_12	774547	778359	3812	BAE	16.0031	19.2083
Phatr3_J28568	chr_12	827225	831237	4012	BAE	0	14.2857
Phatr3_J28833	chr_13	848386	849909	1523	BAE	11.7647	4.7619
Phatr3_J28979	chr_14	556430	556924	494	BAE	3.0303	1.33333
Phatr3_J29157	chr_15	522119	523597	1478	BAE	12.6177	8.74057
Phatr3_J29174	chr_15	560238	562148	1910	BAE	9.82825	19.5023
Phatr3_J29196	chr_15	612554	613576	1022	BAE	20	6.66667
Phatr3_J29317	chr_16	211617	214103	2486	BAE	7.4052	15.2638
Phatr3_J29381	chr_16	476927	478051	1124	BAE	10.5925	13.4199
Phatr3_J29456	chr_16	730132	731560	1428	BAE	0	13.2948
Phatr3_J29488	chr_17	119326	120759	1433	BAE	14.1152	18.8441
Phatr3_J30031	chr_20	265612	266229	617	BAE	9.74311	9.29068
Phatr3_J30113	chr_20	551721	553830	2109	BAE	11.1332	14.1379
Phatr3_J30139	chr_21	36644	37267	623	BAE	6.09755	11.3928
Phatr3_J30145	chr_21	100371	102300	1929	BAE	15.1596	15.4876
Phatr3_J30246	chr_21	592957	594033	1076	BAE	12.5	20
Phatr3_J30315	chr_22	140745	141323	578	BAE	16.1268	15.9683
Phatr3_J3052	chr_8	139694	141430	1736	BAE	13.6364	0
Phatr3_J30977	chr_27	374714	376256	1542	BAE	19.0347	12.197
Phatr3_J31109	chr_29	58300	59974	1674	BAE	18.1007	18.5047
Phatr3_J31147	chr_29	203275	205071	1796	BAE	11.1567	14.5302
Phatr3_J31474	chr_1	171492	174263	2771	BAE	8.57143	9.09091
Phatr3_J31625	chr_1	552882	553639	757	BAE	18.3908	8.51393
Phatr3_J31693	chr_1	718769	719189	420	BAE	14.2857	16.6667
Phatr3_J3171	chr_1	652046	653409	1363	BAE	9.09091	0
Phatr3_J31741	chr_1	831447	831986	539	BAE	0	0
Phatr3_J31772	chr_1	887744	889024	1280	BAE	11.1111	0
Phatr3_J31827	chr_1	1032941	1033402	461	BAE	17.4264	16.4445
Phatr3_J31878	chr_1	1157328	1157900	572	BAE	15.924	17.0283
Phatr3_J31919	chr_1	1262090	1263076	986	BAE	20	20
Phatr3_J31963	chr_1	1352581	1353879	1298	BAE	6.25	20
Phatr3_J31984	chr_1	1401949	1402752	803	BAE	11.1111	0
Phatr3_J31991	chr_1	1410540	1411308	768	BAE	15.5871	12.5
Phatr3_J32094	chr_1	1665999	1666649	650	BAE	16.6773	18.4139
Phatr3_J32099	chr_1	1675502	1676647	1145	BAE	15.8271	10.8061
Phatr3_J32178	chr_1	1888184	1889755	1571	BAE	11.4718	19.2308
Phatr3_J32218	chr_1	1965644	1969439	3795	BAE	13.4626	17.2541
Phatr3_J3241	chr_1	592136	595255	3119	BAE	10.7758	15.2475
Phatr3_J32434	chr_1	2467903	2468592	689	BAE	16.129	16.6667
Phatr3_J32507	chr_2	109719	110513	794	BAE	4.7619	6.66667
Phatr3_J32550	chr_2	216441	217622	1181	BAE	8.15508	7.6923
Phatr3_J32634	chr_2	434794	435174	380	BAE	13.8462	4.16667
Phatr3_J32665	chr_2	496934	500652	3718	BAE	18.8571	16.8319
Phatr3_J3267	chr_13	613782	616795	3013	BAE	11.7647	2.7027
Phatr3_J32684	chr_2	550466	551236	770	BAE	20	16.6667
Phatr3_J32803	chr_2	833009	835411	2402	BAE	13.4021	13.4672
Phatr3_J3281	chr_1	2288240	2290042	1802	BAE	13.5299	19.7532
Phatr3_J32822	chr_2	873794	874636	842	BAE	6.66665	19.2593
Phatr3_J32860	chr_2	966317	966712	395	BAE	11.7647	17.6471
Phatr3_J32877	chr_2	1000042	1000914	872	BAE	10.4762	3.84615
Phatr3_J32902	chr_2	1071002	1071853	851	BAE	12.7496	17.7778
Phatr3_J32916	chr_2	1103622	1104380	758	BAE	5.88235	8.33333
Phatr3_J32940	chr_2	1149167	1149979	812	BAE	6.66667	5.88235
Phatr3_J33037	chr_2	1375078	1376247	1169	BAE	17.2414	0
Phatr3_J33060	chr_2	1425879	1426661	782	BAE	5.01253	2.08333
Phatr3_J33116	chr_3	81317	85424	4107	BAE	8.71212	12.1212
Phatr3_J33120	chr_3	98419	99600	1181	BAE	7.69231	20
Phatr3_J33206	chr_3	305307	308373	3066	BAE	15.3846	0
Phatr3_J33295	chr_3	542565	546107	3542	BAE	11.3232	17.0983
Phatr3_J33313	chr_3	583353	584009	656	BAE	12.7983	7.7922
Phatr3_J33327	chr_3	616803	617762	959	BAE	12.0686	15.314
Phatr3_J33342	chr_3	652665	653852	1187	BAE	6.66667	0
Phatr3_J33436	chr_3	899590	900051	461	BAE	15.9463	3.55556
Phatr3_J33450	chr_3	943339	944841	1502	BAE	7.12642	17.0063
Phatr3_J33498	chr_3	1079102	1081798	2696	BAE	11.9802	10.101
Phatr3_J33540	chr_3	1190042	1190509	467	BAE	5.27144	11.6667
Phatr3_J33611	chr_3	1367134	1367965	831	BAE	3.44828	7.04225
Phatr3_J3362	chr_1	910766	912226	1460	BAE	13.7117	13.9154
Phatr3_J33631	chr_3	1418941	1420301	1360	BAE	4.93167	14.5724
Phatr3_J33675	chr_4	88876	90017	1141	BAE	15.3846	6.66667
Phatr3_J33757	chr_4	280880	281854	974	BAE	13.3459	9.19117
Phatr3_J33842	chr_4	481858	482439	581	BAE	15.7895	9.09091
Phatr3_J33885	chr_4	586868	588756	1888	BAE	5.18433	17.0455
Phatr3_J33893	chr_4	605561	606812	1251	BAE	4.34783	7.69231
Phatr3_J34028	chr_4	918726	919610	884	BAE	9.68253	12.272
Phatr3_J34273	chr_5	186042	188506	2464	BAE	6.97674	20
Phatr3_J34301	chr_5	250550	251260	710	BAE	3.44828	9.09091
Phatr3_J34324	chr_5	291318	292310	992	BAE	10.2443	5.18084
Phatr3_J34403	chr_5	489642	490340	698	BAE	6.68755	10.5357
Phatr3_J34431	chr_5	556486	557271	785	BAE	13.3333	2.04082
Phatr3_J34440	chr_5	580521	581696	1175	BAE	8.39161	8.39161
Phatr3_J34484	chr_5	690074	690601	527	BAE	14.2857	20
Phatr3_J34514	chr_5	800565	801517	952	BAE	6.27327	2.5641
Phatr3_J34538	chr_5	851746	852768	1022	BAE	5.57275	18.3333
Phatr3_J34555	chr_5	893642	896315	2673	BAE	9.40643	15.5303
Phatr3_J34638	chr_6	25780	26724	944	BAE	12.5	0
Phatr3_J34681	chr_6	127722	128756	1034	BAE	14.2424	16.25
Phatr3_J34724	chr_6	224600	226366	1766	BAE	7.17905	11.8519
Phatr3_J34775	chr_6	342673	343737	1064	BAE	4.7619	14.2857
Phatr3_J34782	chr_6	364520	366461	1941	BAE	18.5185	20
Phatr3_J34807	chr_6	424054	424533	479	BAE	5.21673	15.0457
Phatr3_J34884	chr_6	587823	589028	1205	BAE	14.8649	2.38095
Phatr3_J34931	chr_6	684652	685308	656	BAE	4.65116	16.6667
Phatr3_J34933	chr_6	687680	688501	821	BAE	17.3056	11.9716
Phatr3_J34936	chr_6	693135	695795	2660	BAE	4.78469	15.0877
Phatr3_J34949	chr_6	741144	742076	932	BAE	7.31707	17.6471
Phatr3_J34966	chr_6	771990	773926	1936	BAE	11.58	16.2782
Phatr3_J34974	chr_6	785025	786008	983	BAE	12	16.6667
Phatr3_J35095	chr_7	45398	46051	653	BAE	6.28205	17.3611
Phatr3_J35196	chr_7	310337	311323	986	BAE	16.5296	19.0823
Phatr3_J3527	chr_1	936501	937784	1283	BAE	7.14286	18.1818
Phatr3_J35296	chr_7	561746	563527	1781	BAE	16.6014	16.6135
Phatr3_J35344	chr_7	678663	679314	651	BAE	12.1795	14.5455
Phatr3_J35383	chr_7	789073	790194	1121	BAE	18.7132	12.5
Phatr3_J35397	chr_7	816550	817999	1449	BAE	4.34783	0
Phatr3_J35400	chr_7	821299	821687	388	BAE	6.66667	9.09091
Phatr3_J35419	chr_7	868555	870247	1692	BAE	9.77443	20
Phatr3_J35513	chr_8	83612	84259	647	BAE	18.7508	15.9848
Phatr3_J35562	chr_8	234165	235145	980	BAE	5.26316	20
Phatr3_J3559	chr_28	292307	293716	1409	BAE	7.14286	0
Phatr3_J35625	chr_8	388040	389185	1145	BAE	2.5641	9.09091
Phatr3_J35627	chr_8	391633	392933	1300	BAE	15.8242	18.4332
Phatr3_J35647	chr_8	438376	439176	800	BAE	11.4624	17.7184
Phatr3_J35669	chr_8	483681	484249	568	BAE	10.3448	12.5
Phatr3_J35680	chr_8	509177	509722	545	BAE	17.0732	20
Phatr3_J35684	chr_8	515745	516509	764	BAE	12	0
Phatr3_J35763	chr_8	696876	697814	938	BAE	11.7868	11.0784
Phatr3_J35818	chr_8	808902	809327	425	BAE	12.5428	9.91165
Phatr3_J35839	chr_8	856387	857355	968	BAE	0	15.1515
Phatr3_J35933	chr_9	127166	127924	758	BAE	10.5263	16.6667
Phatr3_J35958	chr_9	193868	195240	1372	BAE	3.7323	10.989
Phatr3_J35974	chr_9	245569	246180	611	BAE	4	8.33333
Phatr3_J36080	chr_9	501093	502184	1091	BAE	0	17.6471
Phatr3_J36081	chr_9	502625	503701	1076	BAE	12.0759	12.8788
Phatr3_J36142	chr_9	659200	660204	1004	BAE	11.3558	15.8362
Phatr3_J36165	chr_9	706577	707944	1367	BAE	5.55556	0
Phatr3_J36168	chr_9	715960	716982	1022	BAE	2.63158	17.1428
Phatr3_J36180	chr_9	737826	738593	767	BAE	14.2857	4
Phatr3_J36390	chr_10	336805	337536	731	BAE	12.3016	10.4762
Phatr3_J36423	chr_10	412096	413100	1004	BAE	3.0303	9.09091
Phatr3_J36502	chr_10	611737	613989	2252	BAE	13.5651	17.1667
Phatr3_J3656	chr_26	29712	34049	4337	BAE	8.50081	18.6765
Phatr3_J36611	chr_10	881689	884376	2687	BAE	16.9811	14.2857
Phatr3_J36699	chr_11	161875	162462	587	BAE	16.6667	0
Phatr3_J36742	chr_11	265483	266193	710	BAE	18.2796	13.5965
Phatr3_J36744	chr_11	268224	268751	527	BAE	8.69565	0
Phatr3_J3676	chr_20	77443	79335	1892	BAE	10.1852	19.697
Phatr3_J36830	chr_11	459070	459969	899	BAE	17.6471	4
Phatr3_J36840	chr_11	479654	480394	740	BAE	6.97674	17.3184
Phatr3_J36846	chr_11	497013	497981	968	BAE	6.52175	12.3119
Phatr3_J36881	chr_11	586759	587631	872	BAE	20	9.09091
Phatr3_J36913	chr_11	645070	646355	1285	BAE	0	13.0435
Phatr3_J36927	chr_11	678743	679972	1229	BAE	14.2857	9.09091
Phatr3_J36928	chr_11	680409	680948	539	BAE	11.1111	0
Phatr3_J37067	chr_12	96761	98078	1317	BAE	12	20
Phatr3_J37164	chr_12	303036	304104	1068	BAE	18.1818	18.1818
Phatr3_J37260	chr_12	540130	541350	1220	BAE	16.6667	6.66667
Phatr3_J37363	chr_12	838542	839621	1079	BAE	20	9.09091
Phatr3_J37371	chr_12	851704	852868	1164	BAE	15.0733	12.9607
Phatr3_J37468	chr_13	212969	213892	923	BAE	11.0757	10.5203
Phatr3_J37525	chr_13	346480	347061	581	BAE	0	8.33335
Phatr3_J37533	chr_13	361704	362459	755	BAE	12.8205	7.69231
Phatr3_J37545	chr_13	382514	383182	668	BAE	15.6825	10.7368
Phatr3_J37547	chr_13	384488	385504	1016	BAE	19.197	20
Phatr3_J37590	chr_13	487659	488489	830	BAE	7.14286	12.5
Phatr3_J37595	chr_13	501645	502205	560	BAE	8.547	14.2191
Phatr3_J37636	chr_13	589214	591338	2124	BAE	9.09091	7.69231
Phatr3_J37648	chr_13	609734	610436	702	BAE	11.1111	7.69231
Phatr3_J37667	chr_13	649597	650694	1097	BAE	8.66665	2.65173
Phatr3_J37749	chr_13	861848	863587	1739	BAE	12.9813	15.4996
Phatr3_J37751	chr_13	865633	866319	686	BAE	8.80952	19.0476
Phatr3_J37835	chr_14	178621	180120	1499	BAE	13.8616	8.33334
Phatr3_J37861	chr_14	247439	248560	1121	BAE	7.69231	14.2857
Phatr3_J37885	chr_14	321220	322206	986	BAE	9.52381	20
Phatr3_J37978	chr_14	571052	571580	528	BAE	15.1515	20
Phatr3_J38057	chr_14	771225	773035	1810	BAE	4.48343	15.4762
Phatr3_J38067	chr_14	796853	799295	2442	BAE	19.6543	15.6492
Phatr3_J38073	chr_14	811748	812695	947	BAE	17.3913	11.1111
Phatr3_J38130	chr_15	146169	147166	997	BAE	7.76925	5.29743
Phatr3_J38140	chr_15	176801	177887	1086	BAE	8.10811	0
Phatr3_J38196	chr_15	302488	303249	761	BAE	12.8205	0
Phatr3_J38227	chr_15	382394	382831	437	BAE	11.1642	14.1714
Phatr3_J38289	chr_15	526089	526985	896	BAE	5.41166	16.6667
Phatr3_J38294	chr_15	535051	536300	1249	BAE	2.32558	9.09091
Phatr3_J38312	chr_15	571798	572271	473	BAE	6.61938	19.2308
Phatr3_J38508	chr_16	273386	275482	2096	BAE	16.3497	17.1885
Phatr3_J3851	chr_1	643670	645139	1469	BAE	15.4111	17.0136
Phatr3_J38587	chr_16	460472	461605	1133	BAE	7.10942	13.7912
Phatr3_J38678	chr_16	672869	673821	952	BAE	4.25709	7.06075
Phatr3_J38754	chr_17	127526	128419	893	BAE	12.8205	16.6667
Phatr3_J38769	chr_17	156821	157324	503	BAE	14.9105	19.4564
Phatr3_J38781	chr_17	182970	184390	1420	BAE	12.8571	18.4524
Phatr3_J38787	chr_17	207300	208772	1472	BAE	9.80392	3.0303
Phatr3_J38849	chr_17	350145	351554	1409	BAE	19.8331	13.7218
Phatr3_J38892	chr_17	469416	470145	729	BAE	12	0
Phatr3_J38929	chr_17	576972	577637	665	BAE	11.2346	18.3761
Phatr3_J39048	chr_18	212061	213131	1070	BAE	15	10
Phatr3_J39066	chr_18	243756	244733	977	BAE	18.7779	17.3417
Phatr3_J39080	chr_18	275504	275914	410	BAE	17.3913	0
Phatr3_J39117	chr_18	370582	372582	2000	BAE	12.4475	13.6364
Phatr3_J39133	chr_18	410710	411312	602	BAE	16.2791	20
Phatr3_J39627	chr_20	290259	291594	1335	BAE	16.6646	12.3144
Phatr3_J39656	chr_20	362426	362788	362	BAE	19.5305	16.8376
Phatr3_J3969	chr_1	2444657	2445649	992	BAE	15.3846	11.1111
Phatr3_J39711	chr_20	522845	523603	758	BAE	12.6296	8.91138
Phatr3_J39744	chr_20	602135	602530	395	BAE	17.3913	7.69231
Phatr3_J39868	chr_21	239478	240245	767	BAE	16.9312	7.00484
Phatr3_J39942	chr_21	420253	421158	905	BAE	6.4241	19.9627
Phatr3_J39993	chr_21	539633	540976	1343	BAE	13.3282	19.8413
Phatr3_J40101	chr_22	160463	162815	2352	BAE	2.7027	0
Phatr3_J40158	chr_22	280653	283030	2377	BAE	11.0538	19.4999
Phatr3_J40271	chr_22	568120	569460	1340	BAE	13.8235	0
Phatr3_J40300	chr_23	55851	58499	2648	BAE	5.45455	9.09091
Phatr3_J40329	chr_23	128498	129412	914	BAE	2	19.7629
Phatr3_J40369	chr_23	224825	225724	899	BAE	12.8205	14.2857
Phatr3_J40453	chr_23	433232	435554	2322	BAE	9.814	17.836
Phatr3_J40521	chr_24	143502	144113	611	BAE	10.9386	19.1514
Phatr3_J40656	chr_25	80207	80734	527	BAE	18.5714	9.02778
Phatr3_J40659	chr_25	85708	86724	1016	BAE	20	9.09091
Phatr3_J40744	chr_25	282788	284616	1828	BAE	15.3846	7.69231
Phatr3_J40919	chr_26	268093	269441	1348	BAE	17.0732	4
Phatr3_J40998	chr_27	99511	100109	598	BAE	11.7667	14.3791
Phatr3_J41026	chr_27	172281	172922	641	BAE	16.3102	12.5
Phatr3_J41029	chr_27	178801	185486	6685	BAE	8.35791	16.8833
Phatr3_J41031	chr_27	187148	189221	2073	BAE	17.3913	16.6667
Phatr3_J41038	chr_27	199732	200709	977	BAE	7.29517	5.30247
Phatr3_J41042	chr_27	208670	211831	3161	BAE	18.9374	19.1098
Phatr3_J41056	chr_27	250310	251518	1208	BAE	5	20
Phatr3_J41172	chr_28	129840	131331	1491	BAE	19.2963	15.8051
Phatr3_J41192	chr_28	170223	170795	572	BAE	10.9903	11.906
Phatr3_J41645	chr_33	47697	48596	899	BAE	15.3846	7.69231
Phatr3_J41766	chr_2	1251071	1252108	1037	BAE	19.839	18.983
Phatr3_J42015	chr_9	717119	718261	1142	BAE	11.4286	16.6835
Phatr3_J42126	chr_13	330091	330870	779	BAE	11.6667	10.0741
Phatr3_J42169	chr_15	278360	279564	1204	BAE	3.7037	9.09091
Phatr3_J42307	chr_23	45215	46930	1715	BAE	17.6133	11.7386
Phatr3_J42329	chr_25	162747	163791	1044	BAE	6.21495	10.5997
Phatr3_J42439	chr_1	54762	56474	1712	BAE	14.0279	17.3545
Phatr3_J42500	chr_1	231776	232831	1055	BAE	7.14286	0
Phatr3_J42513	chr_1	266059	270510	4451	BAE	10.455	11.9608
Phatr3_J42514	chr_1	270657	271908	1251	BAE	2.85714	9.80392
Phatr3_J42564	chr_1	429721	430242	521	BAE	11.7458	18.2927
Phatr3_J42584	chr_1	497322	500793	3471	BAE	16.6667	0
Phatr3_J42591	chr_1	519519	522182	2663	BAE	18.1818	20
Phatr3_J42594	chr_1	529615	530676	1061	BAE	5.88235	9.09091
Phatr3_J42606	chr_1	563523	564929	1406	BAE	8.45894	18.7101
Phatr3_J42609	chr_1	572973	574124	1151	BAE	11.7647	12
Phatr3_J42612	chr_1	582024	582749	725	BAE	16.0317	12.3761
Phatr3_J42638	chr_1	665743	670244	4501	BAE	17.2663	19.7691
Phatr3_J42642	chr_1	681624	683714	2090	BAE	6.25	16.6667
Phatr3_J42645	chr_1	690766	691710	944	BAE	6.0606	12.5
Phatr3_J42646	chr_1	691795	692442	647	BAE	9.09091	18.75
Phatr3_J42649	chr_1	699931	700476	545	BAE	4.50192	19.8252
Phatr3_J42654	chr_1	709060	709566	506	BAE	14.6634	7.115
Phatr3_J42659	chr_1	724575	725510	935	BAE	7.85185	14.9573
Phatr3_J42712	chr_1	867510	868404	894	BAE	17.7922	18.7529
Phatr3_J42722	chr_1	894755	896780	2025	BAE	12.4005	10.6061
Phatr3_J42732	chr_1	924164	925390	1226	BAE	15	13.3928
Phatr3_J42743	chr_1	947126	948775	1649	BAE	15.1515	16.6667
Phatr3_J42746	chr_1	953007	953490	483	BAE	16.549	18.0952
Phatr3_J42749	chr_1	958557	961621	3064	BAE	14.3478	5.3038
Phatr3_J42762	chr_1	1028984	1031125	2141	BAE	13.3333	19.9242
Phatr3_J42786	chr_1	1105559	1106905	1346	BAE	12.5	3.0303
Phatr3_J42787	chr_1	1107576	1108505	929	BAE	7.69231	9.09091
Phatr3_J42799	chr_1	1161122	1165356	4234	BAE	8.65559	10.1631
Phatr3_J42815	chr_1	1212424	1214006	1582	BAE	19.1453	15.2167
Phatr3_J42824	chr_1	1241220	1243009	1789	BAE	14.8856	12.9575
Phatr3_J42834	chr_1	1271717	1273636	1919	BAE	15.754	12.3132
Phatr3_J42835	chr_1	1275441	1276559	1118	BAE	0	7.14286
Phatr3_J42836	chr_1	1277993	1279036	1043	BAE	16.7435	11.9417
Phatr3_J4283	chr_16	85518	86462	944	BAE	12.7739	13.7595
Phatr3_J42846	chr_1	1299137	1301006	1869	BAE	10.8002	15.0714
Phatr3_J42900	chr_1	1465282	1467984	2702	BAE	12.2966	18.1287
Phatr3_J42907	chr_1	1488575	1490067	1492	BAE	15.6566	19.5556
Phatr3_J42910	chr_1	1495702	1497105	1403	BAE	4.7619	15.7895
Phatr3_J42934	chr_1	1563209	1564903	1694	BAE	19.9186	17.9293
Phatr3_J42948	chr_1	1605523	1607151	1628	BAE	11.8432	11.8572
Phatr3_J42971	chr_1	1663547	1664834	1287	BAE	14.7059	8.25
Phatr3_J42978	chr_1	1679916	1681814	1898	BAE	17.8361	19.0373
Phatr3_J43022	chr_1	1817956	1819626	1670	BAE	2.17392	17.9144
Phatr3_J43044	chr_1	1890293	1892059	1766	BAE	13.7376	17.7156
Phatr3_J43051	chr_1	1907923	1908806	883	BAE	12.3873	16.6443
Phatr3_J43056	chr_1	1923212	1925341	2129	BAE	16.855	16.4764
Phatr3_J43063	chr_1	1943217	1943846	629	BAE	18.8693	8.06084
Phatr3_J43073	chr_1	1959721	1960731	1010	BAE	11.7647	12.5
Phatr3_J43088	chr_1	1996077	2000206	4129	BAE	13.8567	19.4427
Phatr3_J43090	chr_1	2002326	2003813	1487	BAE	7.14286	9.09091
Phatr3_J43176	chr_1	2234886	2236609	1723	BAE	14.2342	15.3629
Phatr3_J43181	chr_1	2256188	2256628	440	BAE	10.5263	13.6646
Phatr3_J43182	chr_1	2256998	2258152	1154	BAE	11.7793	17.9131
Phatr3_J43196	chr_1	2285639	2288318	2679	BAE	8.60268	17.0821
Phatr3_J43202	chr_1	2300835	2302953	2118	BAE	4.77688	12.0928
Phatr3_J43205	chr_1	2306653	2308010	1357	BAE	11.7497	18.9641
Phatr3_J43207	chr_1	2311736	2314626	2890	BAE	11.1731	14.849
Phatr3_J43212	chr_1	2323679	2325283	1604	BAE	3.7037	9.09091
Phatr3_J43217	chr_1	2346602	2349491	2889	BAE	9.92423	16.8182
Phatr3_J43220	chr_1	2356901	2365216	8315	BAE	9.46943	17.0123
Phatr3_J43237	chr_1	2412805	2413428	623	BAE	14.6325	7.66937
Phatr3_J43271	chr_1	2494323	2495528	1205	BAE	7.63889	15.9479
Phatr3_J43288	chr_2	32917	34250	1333	BAE	17.6471	20
Phatr3_J43291	chr_2	38909	40633	1724	BAE	14.2857	14.2857
Phatr3_J43298	chr_2	52044	53061	1017	BAE	9.14285	18.477
Phatr3_J43300	chr_2	60588	63776	3188	BAE	6.6129	6.90476
Phatr3_J43303	chr_2	71003	72134	1131	BAE	15.2585	18.3199
Phatr3_J43335	chr_2	140268	141875	1607	BAE	11.7647	9.09091
Phatr3_J43342	chr_2	164964	166400	1436	BAE	11.1111	5.26316
Phatr3_J43350	chr_2	198976	200022	1046	BAE	15.9681	13.051
Phatr3_J43366	chr_2	257950	259068	1118	BAE	18.1818	0
Phatr3_J43370	chr_2	264341	268421	4080	BAE	12.3586	13.1321
Phatr3_J43382	chr_2	301968	303614	1646	BAE	18.3908	10.989
Phatr3_J43387	chr_2	316853	318235	1382	BAE	0	0
Phatr3_J43391	chr_2	324418	326042	1624	BAE	12.837	19.3765
Phatr3_J43411	chr_2	375176	376489	1313	BAE	18.6205	17.1112
Phatr3_J43412	chr_2	377538	379027	1489	BAE	17.7232	15.246
Phatr3_J43427	chr_2	435315	436177	862	BAE	7.69231	18.1818
Phatr3_J43442	chr_2	465773	466661	888	BAE	14.4093	15.6061
Phatr3_J43465	chr_2	535575	536945	1370	BAE	13.5363	15.0608
Phatr3_J43467	chr_2	541645	543200	1555	BAE	10.1346	16.1241
Phatr3_J43493	chr_2	624099	625814	1715	BAE	7.69231	0
Phatr3_J43503	chr_2	653568	654584	1016	BAE	3.7037	0
Phatr3_J43510	chr_2	669602	671904	2302	BAE	4.68899	11.1515
Phatr3_J43531	chr_2	728622	730562	1940	BAE	16.3881	11.8599
Phatr3_J43532	chr_2	731251	733575	2324	BAE	11.2889	15.1677
Phatr3_J43539	chr_2	758812	760024	1212	BAE	15.3846	7.69231
Phatr3_J43541	chr_2	763041	765441	2400	BAE	15.6298	16.7532
Phatr3_J43544	chr_2	768918	772741	3823	BAE	19.2823	19.6387
Phatr3_J43583	chr_2	875854	876519	665	BAE	12.9412	11.7409
Phatr3_J43588	chr_2	894494	896333	1839	BAE	2.85714	7.69231
Phatr3_J43595	chr_2	911059	912504	1445	BAE	6.9264	18.1818
Phatr3_J43602	chr_2	944237	945145	908	BAE	6.3973	1.85185
Phatr3_J43611	chr_2	974383	976357	1974	BAE	0	12.5
Phatr3_J43633	chr_2	1059136	1060926	1790	BAE	18.5185	4.54545
Phatr3_J43635	chr_2	1062763	1063223	460	BAE	6.25	5.26316
Phatr3_J43636	chr_2	1064056	1065401	1345	BAE	16.6667	0
Phatr3_J43641	chr_2	1075160	1077091	1931	BAE	10	17.1428
Phatr3_J43645	chr_2	1088103	1090936	2833	BAE	13.4756	13.966
Phatr3_J43646	chr_2	1091616	1093334	1718	BAE	20	20
Phatr3_J43664	chr_2	1135149	1137217	2068	BAE	9.09091	5.26316
Phatr3_J43686	chr_2	1186039	1186888	849	BAE	5.11509	14.7059
Phatr3_J43692	chr_2	1202258	1202967	709	BAE	5.26316	14.2857
Phatr3_J43697	chr_2	1221748	1223011	1263	BAE	8.18365	3.45238
Phatr3_J43705	chr_2	1240377	1240850	473	BAE	3.7037	5.88235
Phatr3_J43725	chr_2	1295146	1295713	567	BAE	11.2765	10.9596
Phatr3_J43727	chr_2	1297344	1298291	947	BAE	13.3333	12.1212
Phatr3_J43729	chr_2	1303183	1304206	1023	BAE	18.3333	13.7311
Phatr3_J43743	chr_2	1352115	1352708	593	BAE	15.7895	3.39472
Phatr3_J43760	chr_2	1403862	1404929	1067	BAE	14.2857	15.1515
Phatr3_J43774	chr_2	1436892	1438211	1319	BAE	4.94117	15.4412
Phatr3_J43779	chr_2	1454954	1459158	4204	BAE	18.9672	18.52
Phatr3_J43785	chr_2	1476032	1477798	1766	BAE	15.7635	7.14285
Phatr3_J43792	chr_3	23752	24236	484	BAE	17.1121	14.9204
Phatr3_J43804	chr_3	55464	57163	1699	BAE	0	11.1111
Phatr3_J43814	chr_3	101824	103462	1638	BAE	6.25	16.6667
Phatr3_J43828	chr_3	155090	157330	2240	BAE	12.8289	18.1336
Phatr3_J43838	chr_3	194107	195042	935	BAE	7.14285	6.5126
Phatr3_J43839	chr_3	198693	200260	1567	BAE	13.8189	18.775
Phatr3_J43869	chr_3	271999	274976	2977	BAE	18.0181	20
Phatr3_J43884	chr_3	317730	319382	1652	BAE	16.1176	10.656
Phatr3_J43924	chr_3	441378	442013	635	BAE	10.3382	18.1523
Phatr3_J43933	chr_3	459636	461291	1655	BAE	8.79448	14.8718
Phatr3_J43941	chr_3	487217	488383	1166	BAE	2.94117	14.1609
Phatr3_J43961	chr_3	553012	553830	818	BAE	15.4435	14.1457
Phatr3_J43978	chr_3	601150	603027	1877	BAE	9.96212	10.0195
Phatr3_J43983	chr_3	614095	615792	1697	BAE	6.99523	13.5384
Phatr3_J43990	chr_3	632743	633801	1058	BAE	13.6494	15.2473
Phatr3_J44036	chr_3	759590	763429	3839	BAE	18.4321	15.7143
Phatr3_J44045	chr_3	783460	784752	1292	BAE	10	10.2041
Phatr3_J44046	chr_3	785807	787147	1340	BAE	9.09091	14.2857
Phatr3_J44051	chr_3	818662	820355	1693	BAE	19.2834	15.5556
Phatr3_J44054	chr_3	830108	832002	1894	BAE	10.0765	16.4088
Phatr3_J44066	chr_3	867145	869145	2000	BAE	15.704	16.1684
Phatr3_J44100	chr_3	984563	986441	1878	BAE	17.0707	11.0701
Phatr3_J44121	chr_3	1043170	1044777	1607	BAE	14.2264	18.9033
Phatr3_J44131	chr_3	1069228	1072563	3335	BAE	14.0746	17.5847
Phatr3_J44159	chr_3	1141801	1143136	1335	BAE	14.1053	17.9167
Phatr3_J44182	chr_3	1221135	1223246	2111	BAE	13.0435	20
Phatr3_J44187	chr_3	1233721	1235308	1587	BAE	8.05626	13.369
Phatr3_J44206	chr_3	1308200	1309604	1404	BAE	11.2903	8.33335
Phatr3_J44243	chr_3	1420561	1421571	1010	BAE	2.5	4.54545
Phatr3_J44249	chr_3	1454455	1454862	407	BAE	12.7778	8.30999
Phatr3_J44273	chr_4	87476	88063	587	BAE	15	0
Phatr3_J44281	chr_4	111411	112178	767	BAE	16.0922	13.8917
Phatr3_J44291	chr_4	136131	136469	338	BAE	7.14286	7.69231
Phatr3_J44306	chr_4	177978	180676	2698	BAE	14.7988	16.467
Phatr3_J44312	chr_4	202864	208288	5424	BAE	15.9142	14.8205
Phatr3_J44315	chr_4	211024	212280	1256	BAE	13.6129	19.1705
Phatr3_J44323	chr_4	234469	236672	2203	BAE	16.92	6.87643
Phatr3_J44376	chr_4	375336	376157	821	BAE	12.7181	14.7317
Phatr3_J44387	chr_4	396975	401333	4358	BAE	8.15079	17.9887
Phatr3_J44401	chr_4	440045	441085	1040	BAE	10.5073	16.0206
Phatr3_J44450	chr_4	600902	601956	1054	BAE	9.60042	15.942
Phatr3_J44464	chr_4	641265	642874	1609	BAE	18.22	15.739
Phatr3_J44468	chr_4	655320	658190	2870	BAE	12.7791	19.613
Phatr3_J44473	chr_4	676155	678113	1958	BAE	17.3387	10
Phatr3_J44474	chr_4	678687	682138	3451	BAE	5.125	16.0839
Phatr3_J44482	chr_4	700042	701676	1634	BAE	13.8454	14.0268
Phatr3_J44486	chr_4	708686	711746	3060	BAE	18.9951	18.6039
Phatr3_J44502	chr_4	749256	752231	2975	BAE	16.3343	8.58587
Phatr3_J44515	chr_4	783688	785906	2218	BAE	10	10.3644
Phatr3_J44516	chr_4	786235	786861	626	BAE	18.7024	16.43
Phatr3_J44535	chr_4	830920	834918	3998	BAE	16.8274	9.65883
Phatr3_J44552	chr_4	886681	887756	1075	BAE	5.88235	20
Phatr3_J44561	chr_4	905153	906526	1373	BAE	5.26316	0
Phatr3_J44572	chr_4	942688	943695	1007	BAE	10.8387	11.5384
Phatr3_J44585	chr_4	976983	977858	875	BAE	18.75	18.6441
Phatr3_J44657	chr_4	1178294	1181142	2848	BAE	19.0384	17.6471
Phatr3_J44658	chr_4	1181958	1185828	3870	BAE	10.3448	12.5
Phatr3_J44663	chr_4	1200809	1201969	1160	BAE	4.34783	2.5641
Phatr3_J44664	chr_4	1202095	1202826	731	BAE	19.1902	15.8136
Phatr3_J44702	chr_4	1321518	1322486	968	BAE	19.7121	18.0579
Phatr3_J44708	chr_4	1341605	1346871	5266	BAE	11.4959	12.1761
Phatr3_J44743	chr_5	103281	107561	4280	BAE	5	9.09091
Phatr3_J44747	chr_5	120974	122230	1256	BAE	16.2338	10.5073
Phatr3_J44748	chr_5	123559	123957	398	BAE	9.09091	0
Phatr3_J44762	chr_5	165007	167214	2207	BAE	9.10285	19.678
Phatr3_J44765	chr_5	172872	177078	4206	BAE	17.3052	15.1515
Phatr3_J44790	chr_5	254980	256740	1760	BAE	14.056	14.5644
Phatr3_J44798	chr_5	273020	274402	1382	BAE	2.7027	0
Phatr3_J44801	chr_5	278316	279035	719	BAE	13.5135	0
Phatr3_J44806	chr_5	288848	290632	1784	BAE	10.3533	11.8663
Phatr3_J44873	chr_5	493225	494865	1640	BAE	14.6524	9.87378
Phatr3_J44886	chr_5	543759	546364	2605	BAE	5.70824	12.8788
Phatr3_J44888	chr_5	549477	551144	1667	BAE	15.3846	20
Phatr3_J44902	chr_5	596915	598166	1251	BAE	17.4976	17.2331
Phatr3_J44906	chr_5	606427	607341	914	BAE	5	14.2857
Phatr3_J44924	chr_5	653703	655934	2231	BAE	18.7354	8.84598
Phatr3_J44926	chr_5	658298	659670	1372	BAE	10.6029	12.8788
Phatr3_J44950	chr_5	732116	733934	1818	BAE	18.6667	8.82355
Phatr3_J44955	chr_5	765110	767672	2562	BAE	9.73502	9.89103
Phatr3_J44961	chr_5	802536	804620	2084	BAE	3.44828	16.6667
Phatr3_J44968	chr_5	839861	841765	1904	BAE	16.2791	0
Phatr3_J44969	chr_5	841999	843756	1757	BAE	10.1522	12.7641
Phatr3_J44973	chr_5	859288	862110	2822	BAE	9.50549	19.0605
Phatr3_J44977	chr_5	875431	876224	793	BAE	12.0556	11.2618
Phatr3_J45006	chr_5	966063	966521	458	BAE	10.5823	8.36486
Phatr3_J45009	chr_5	985711	987207	1496	BAE	12.9412	11.5384
Phatr3_J45020	chr_5	1022678	1024456	1778	BAE	6.15836	16
Phatr3_J45024	chr_5	1037921	1040060	2139	BAE	11.6891	14.9573
Phatr3_J45040	chr_6	31645	32178	533	BAE	5.24216	12.8522
Phatr3_J45060	chr_6	83181	84884	1703	BAE	16.1538	19.6408
Phatr3_J45070	chr_6	110065	111780	1715	BAE	17.3149	17.5507
Phatr3_J45116	chr_6	240835	246581	5746	BAE	13.3275	18.6003
Phatr3_J45120	chr_6	260949	262842	1893	BAE	9.10931	13.6364
Phatr3_J45164	chr_6	372756	374862	2106	BAE	10.7071	18.9119
Phatr3_J45186	chr_6	438254	438556	302	BAE	3.0303	10
Phatr3_J45193	chr_6	451646	451954	308	BAE	4.34783	4.47761
Phatr3_J45200	chr_6	465049	466776	1727	BAE	5.99029	6.38889
Phatr3_J45202	chr_6	472374	473163	789	BAE	2.7027	16.6667
Phatr3_J45208	chr_6	484689	485288	599	BAE	13.3426	10.2621
Phatr3_J45211	chr_6	490638	491916	1278	BAE	14.5455	4.54545
Phatr3_J45215	chr_6	505429	506550	1121	BAE	18.0338	15.3448
Phatr3_J45216	chr_6	507370	508777	1407	BAE	15.3846	6.66667
Phatr3_J45226	chr_6	542329	542997	668	BAE	17.6471	14.2857
Phatr3_J45239	chr_6	575369	578831	3462	BAE	17.3127	8.35539
Phatr3_J45253	chr_6	622314	624344	2030	BAE	3.84615	0
Phatr3_J45255	chr_6	629563	630984	1421	BAE	20	9.09091
Phatr3_J45267	chr_6	658230	659496	1266	BAE	9.89475	16.6667
Phatr3_J45274	chr_6	680365	681541	1176	BAE	15.7373	15.7376
Phatr3_J45297	chr_6	765378	766544	1166	BAE	18.2934	8.94202
Phatr3_J45308	chr_6	796615	798744	2129	BAE	13.644	18.417
Phatr3_J45310	chr_6	801504	803913	2409	BAE	14.2857	16.6667
Phatr3_J45323	chr_6	838431	839177	746	BAE	12.9872	11.0777
Phatr3_J45325	chr_6	849375	850700	1325	BAE	10.2521	13.6364
Phatr3_J45338	chr_6	879712	882504	2792	BAE	13.4076	12.7833
Phatr3_J45354	chr_6	932410	933111	701	BAE	10	11.7647
Phatr3_J45355	chr_6	933133	934533	1400	BAE	15.3763	14.6211
Phatr3_J45364	chr_6	950933	952441	1508	BAE	8.84754	15.883
Phatr3_J45420	chr_7	108275	108972	697	BAE	6.97674	17.6471
Phatr3_J45429	chr_7	127810	128793	983	BAE	8.77193	3.44828
Phatr3_J45460	chr_7	230344	232313	1969	BAE	8.58586	13.8636
Phatr3_J45464	chr_7	244406	245713	1307	BAE	15.5952	11.6578
Phatr3_J45466	chr_7	249005	250262	1257	BAE	17.6471	5.26316
Phatr3_J45494	chr_7	350810	351856	1046	BAE	3.44828	11.1111
Phatr3_J45516	chr_7	416989	418038	1049	BAE	13.5714	13.8148
Phatr3_J45522	chr_7	437995	439131	1136	BAE	15.8103	15
Phatr3_J45527	chr_7	457113	457563	450	BAE	9.09091	15.7895
Phatr3_J45538	chr_7	495670	496665	995	BAE	5.55556	11.1111
Phatr3_J45546	chr_7	510542	513458	2916	BAE	18	7.7778
Phatr3_J45549	chr_7	517976	519670	1694	BAE	9.39393	17.1717
Phatr3_J45559	chr_7	546552	547768	1216	BAE	17.7507	11.4827
Phatr3_J45570	chr_7	570948	573634	2686	BAE	10.3448	0
Phatr3_J45576	chr_7	592945	594518	1573	BAE	11.1111	0
Phatr3_J45586	chr_7	622738	624789	2051	BAE	9.81476	9.37893
Phatr3_J45589	chr_7	630384	632320	1936	BAE	19.3685	12.4859
Phatr3_J45603	chr_7	665521	667324	1803	BAE	8.78795	14.5589
Phatr3_J45629	chr_7	762862	769342	6480	BAE	17.0362	19.9442
Phatr3_J45630	chr_7	769406	770560	1154	BAE	6.40752	12.0499
Phatr3_J45678	chr_7	905995	907198	1203	BAE	0	14.2857
Phatr3_J45734	chr_8	69714	71653	1939	BAE	19.4304	13.594
Phatr3_J45766	chr_8	187559	188164	605	BAE	0	0
Phatr3_J45773	chr_8	235311	236520	1209	BAE	4.7379	5.79581
Phatr3_J45790	chr_8	280839	282611	1772	BAE	13.5836	15.5556
Phatr3_J45794	chr_8	295121	296056	935	BAE	6.64058	13.3034
Phatr3_J45799	chr_8	312858	315050	2192	BAE	11.0867	18.9242
Phatr3_J45802	chr_8	321695	330746	9051	BAE	10.8836	19.5979
Phatr3_J45813	chr_8	359603	360591	988	BAE	18.3876	18.7315
Phatr3_J45815	chr_8	364955	365278	323	BAE	14.2857	0
Phatr3_J45831	chr_8	408635	408913	278	BAE	6.05388	9.5679
Phatr3_J45839	chr_8	441739	443778	2039	BAE	6.18965	17.4752
Phatr3_J45840	chr_8	443812	444462	650	BAE	15.5856	5.132
Phatr3_J45845	chr_8	450409	452106	1697	BAE	17.2909	13.6465
Phatr3_J45854	chr_8	472939	478008	5069	BAE	7.8386	12.0827
Phatr3_J45920	chr_8	672793	674478	1685	BAE	19.6581	16.834
Phatr3_J45954	chr_8	765913	769235	3322	BAE	15.237	19.2966
Phatr3_J45960	chr_8	781045	782827	1782	BAE	17.9846	18.1421
Phatr3_J45974	chr_8	820847	822205	1358	BAE	20	6.66667
Phatr3_J45978	chr_8	837772	839395	1623	BAE	14.8295	16.6134
Phatr3_J45982	chr_8	848465	849394	929	BAE	10.1056	16.2281
Phatr3_J45990	chr_8	882701	884335	1634	BAE	13.2047	12.93
Phatr3_J46006	chr_8	938989	939888	899	BAE	0	20
Phatr3_J46021	chr_9	6036	8045	2009	BAE	10.843	19.4383
Phatr3_J46028	chr_9	25992	29490	3498	BAE	11.4583	19.6314
Phatr3_J46043	chr_9	72075	73277	1202	BAE	8.92857	8
Phatr3_J46048	chr_9	82282	84081	1799	BAE	12.6214	18.7037
Phatr3_J4604	chr_16	333927	334910	983	BAE	6.83762	17.3002
Phatr3_J46056	chr_9	108707	110545	1838	BAE	5.26316	16.6667
Phatr3_J46062	chr_9	129742	132127	2385	BAE	8.125	10.989
Phatr3_J46068	chr_9	148613	149574	961	BAE	7.25566	17.3262
Phatr3_J46084	chr_9	212274	213350	1076	BAE	13.1411	19.9139
Phatr3_J46086	chr_9	222402	224525	2123	BAE	11.1893	15.4992
Phatr3_J46093	chr_9	251938	254457	2519	BAE	7.69231	0
Phatr3_J46112	chr_9	296256	299132	2876	BAE	19.0841	15.4152
Phatr3_J46126	chr_9	346748	347729	981	BAE	9.46387	7.42166
Phatr3_J46148	chr_9	409690	411363	1673	BAE	11.9539	15.8286
Phatr3_J46154	chr_9	431043	433730	2687	BAE	8.63756	18.7776
Phatr3_J46182	chr_9	497673	498853	1180	BAE	19.0336	19.7802
Phatr3_J46187	chr_9	518280	519147	867	BAE	13.1112	8.49042
Phatr3_J46193	chr_9	533688	536408	2720	BAE	19.0136	15.1387
Phatr3_J46281	chr_9	803898	806720	2822	BAE	11.7495	17.6566
Phatr3_J46330	chr_9	952299	954302	2003	BAE	4.34783	9.09091
Phatr3_J46335	chr_9	962524	964084	1560	BAE	11.689	17.125
Phatr3_J46347	chr_10	64213	64980	767	BAE	18.6274	17.6765
Phatr3_J46364	chr_10	122133	123018	885	BAE	2.43902	18.6813
Phatr3_J46376	chr_10	151405	152838	1433	BAE	7.69231	0
Phatr3_J46381	chr_10	166999	168199	1200	BAE	19.5681	5.74762
Phatr3_J46382	chr_10	168536	171397	2861	BAE	7.6809	17.2746
Phatr3_J46420	chr_10	275606	279475	3869	BAE	16.171	10.6619
Phatr3_J46436	chr_10	332682	334635	1953	BAE	13.9031	14.6245
Phatr3_J46444	chr_10	357375	358082	707	BAE	17.2797	9.16647
Phatr3_J46493	chr_10	503789	506227	2438	BAE	17.2435	18.6943
Phatr3_J46497	chr_10	516855	518407	1552	BAE	9.71786	17.1428
Phatr3_J46504	chr_10	548152	549624	1472	BAE	9.47688	16.6695
Phatr3_J46514	chr_10	570660	572447	1787	BAE	10.794	13.8462
Phatr3_J46524	chr_10	599860	600303	443	BAE	14.7786	13.5965
Phatr3_J46531	chr_10	618909	619763	854	BAE	19.1898	13.9627
Phatr3_J46535	chr_10	633368	634882	1514	BAE	14.0896	18.4524
Phatr3_J46537	chr_10	636913	637572	659	BAE	15.6489	19.0476
Phatr3_J46593	chr_10	844288	845067	779	BAE	13.2421	13.8412
Phatr3_J46620	chr_10	917637	917966	329	BAE	10	5.88235
Phatr3_J46635	chr_11	41714	44862	3148	BAE	11.3083	13.4259
Phatr3_J46636	chr_11	45239	45991	752	BAE	11.1472	19.0476
Phatr3_J46645	chr_11	67038	68727	1689	BAE	7.36278	19.6724
Phatr3_J46671	chr_11	142262	142681	419	BAE	18.1818	20
Phatr3_J46673	chr_11	149244	150868	1624	BAE	17.1062	13.6
Phatr3_J46687	chr_11	192141	194240	2099	BAE	2.13547	13.0719
Phatr3_J46690	chr_11	203299	204458	1159	BAE	10.101	3.33333
Phatr3_J46692	chr_11	205610	207332	1722	BAE	5.30012	10.0251
Phatr3_J46720	chr_11	275249	277701	2452	BAE	14.1043	16.2844
Phatr3_J46726	chr_11	288321	292533	4212	BAE	16.4274	17.1247
Phatr3_J46732	chr_11	312390	314270	1880	BAE	19.1489	9.09091
Phatr3_J46734	chr_11	318848	322253	3405	BAE	17.2963	8.456
Phatr3_J46738	chr_11	327698	329527	1829	BAE	13.2377	15.5733
Phatr3_J46741	chr_11	338185	340748	2563	BAE	3.0303	16.6667
Phatr3_J46742	chr_11	340800	341972	1172	BAE	17.8919	11.5974
Phatr3_J4674	chr_17	603071	604165	1094	BAE	14.2857	20
Phatr3_J46779	chr_11	428435	434227	5792	BAE	14.1113	19.079
Phatr3_J46806	chr_11	505525	507023	1498	BAE	12.159	9.62568
Phatr3_J46808	chr_11	508688	510086	1398	BAE	19.1101	19.7132
Phatr3_J46817	chr_11	544375	545367	992	BAE	6.17392	19.2308
Phatr3_J46830	chr_11	571988	575819	3831	BAE	13.5452	19.1818
Phatr3_J46833	chr_11	581899	582909	1010	BAE	11.1111	6.66667
Phatr3_J46838	chr_11	593913	595450	1537	BAE	7.96587	16.2782
Phatr3_J46852	chr_11	624945	625568	623	BAE	7.31707	9.43396
Phatr3_J46882	chr_11	700037	700754	717	BAE	9.31456	19.1774
Phatr3_J46891	chr_11	723716	727162	3446	BAE	11.1111	20
Phatr3_J46895	chr_11	733276	740072	6796	BAE	18.3387	16.6527
Phatr3_J46897	chr_11	741976	742720	744	BAE	11.1111	10
Phatr3_J46937	chr_11	867136	867966	830	BAE	16.8699	18.4123
Phatr3_J46963	chr_12	26400	27005	605	BAE	10.5015	18.326
Phatr3_J46965	chr_12	31840	33006	1166	BAE	10.6643	15.2807
Phatr3_J47006	chr_12	158925	159661	736	BAE	8.33333	1.85185
Phatr3_J47011	chr_12	173071	177594	4523	BAE	16.6348	19.2665
Phatr3_J47012	chr_12	178525	182739	4214	BAE	10.0001	19.7614
Phatr3_J47023	chr_12	212794	213939	1145	BAE	11.6713	8.82336
Phatr3_J47045	chr_12	259405	261545	2140	BAE	13.2478	17.1428
Phatr3_J47050	chr_12	276503	277441	938	BAE	10	20
Phatr3_J4708	chr_28	330378	334337	3959	BAE	18.3081	18.4211
Phatr3_J47093	chr_12	383675	384637	962	BAE	7.69231	3.0303
Phatr3_J47094	chr_12	384943	386508	1565	BAE	20	14.2857
Phatr3_J47096	chr_12	388440	389901	1461	BAE	10.3448	9.09091
Phatr3_J47103	chr_12	407010	407453	443	BAE	8.9271	14.003
Phatr3_J47104	chr_12	408261	412469	4208	BAE	6.66667	16.6667
Phatr3_J47123	chr_12	522553	523428	875	BAE	6.97674	20
Phatr3_J47134	chr_12	552401	554889	2488	BAE	2.85714	6.66667
Phatr3_J47148	chr_12	617225	619552	2327	BAE	18.775	10.4545
Phatr3_J47152	chr_12	629230	630793	1563	BAE	12.3016	13.2387
Phatr3_J47168	chr_12	696662	701062	4400	BAE	18.1818	7.69231
Phatr3_J47172	chr_12	708864	710771	1907	BAE	5	12.5
Phatr3_J47247	chr_13	59231	60634	1403	BAE	19.2778	15.7501
Phatr3_J47265	chr_13	132045	133781	1736	BAE	13.6664	7.51082
Phatr3_J47276	chr_13	161567	162808	1241	BAE	11.9275	11.7576
Phatr3_J47332	chr_13	318005	318466	461	BAE	18.1818	7.14286
Phatr3_J47373	chr_13	440511	442188	1677	BAE	16.7891	8.33584
Phatr3_J47398	chr_13	529200	531080	1880	BAE	15.7476	13.0719
Phatr3_J47401	chr_13	536540	538321	1781	BAE	18.1467	15.1898
Phatr3_J47412	chr_13	562629	566489	3860	BAE	13.1853	15.3996
Phatr3_J47425	chr_13	597016	598907	1891	BAE	6.96855	17.15
Phatr3_J47426	chr_13	599118	600410	1292	BAE	18.1606	10.3328
Phatr3_J47449	chr_13	648743	649453	710	BAE	7.75002	5.60421
Phatr3_J47458	chr_13	669075	670496	1421	BAE	15.9226	13.7311
Phatr3_J47467	chr_13	704450	705348	898	BAE	15.7895	0
Phatr3_J47494	chr_13	771648	773090	1442	BAE	16.8603	17.028
Phatr3_J47510	chr_13	851833	852978	1145	BAE	16.6667	20
Phatr3_J47516	chr_13	864161	865372	1211	BAE	18.5829	18.5521
Phatr3_J47538	chr_14	49999	52167	2168	BAE	17.5567	18.5165
Phatr3_J47560	chr_14	114818	115990	1172	BAE	5.88235	7.69231
Phatr3_J47571	chr_14	144372	145936	1564	BAE	15.1005	16.9195
Phatr3_J47585	chr_14	172398	173468	1070	BAE	11.1111	14.2857
Phatr3_J47614	chr_14	276969	279310	2341	BAE	15.8143	16.25
Phatr3_J47649	chr_14	396797	397708	911	BAE	13.049	9.819
Phatr3_J47695	chr_14	554291	555638	1347	BAE	11.1111	7.69231
Phatr3_J47699	chr_14	569366	570061	695	BAE	5.55556	8.68055
Phatr3_J47701	chr_14	573838	577061	3223	BAE	18.3794	18.9524
Phatr3_J47702	chr_14	577252	580317	3065	BAE	18.5185	20
Phatr3_J47705	chr_14	587791	590844	3053	BAE	3.84615	5.55555
Phatr3_J47710	chr_14	601318	604443	3125	BAE	9.03206	16.9242
Phatr3_J47717	chr_14	620809	621869	1060	BAE	6.7853	15
Phatr3_J47721	chr_14	628393	629674	1281	BAE	5.55556	0
Phatr3_J47734	chr_14	678765	680999	2234	BAE	9.83851	19.1288
Phatr3_J47753	chr_14	733471	736253	2782	BAE	18.6667	17.7778
Phatr3_J47760	chr_14	753314	753928	614	BAE	2.19114	6.51838
Phatr3_J47788	chr_15	35647	37302	1655	BAE	17.8707	18.9761
Phatr3_J47789	chr_15	37700	39775	2075	BAE	13.9178	17.5758
Phatr3_J47820	chr_15	155906	156895	989	BAE	15.4824	15.2684
Phatr3_J47831	chr_15	185083	185976	893	BAE	9.46859	14.2919
Phatr3_J47833	chr_15	191061	191528	467	BAE	8.57143	9.67742
Phatr3_J47845	chr_15	221561	223423	1862	BAE	12.8235	19.2578
Phatr3_J47857	chr_15	257498	258688	1190	BAE	6.25	0
Phatr3_J47880	chr_15	324777	326603	1826	BAE	18.5185	7.69231
Phatr3_J47891	chr_15	364693	367296	2603	BAE	13.447	19.4444
Phatr3_J47900	chr_15	387667	388257	590	BAE	2.85714	7.69231
Phatr3_J47913	chr_15	417283	418230	947	BAE	11.8279	14.7026
Phatr3_J47919	chr_15	429735	431210	1475	BAE	10.9322	16.6828
Phatr3_J47941	chr_15	508097	509393	1296	BAE	19.1489	20
Phatr3_J47951	chr_15	533120	534054	934	BAE	7.31707	0
Phatr3_J47954	chr_15	545569	546573	1004	BAE	18.0036	15.4686
Phatr3_J48008	chr_15	697370	698405	1035	BAE	10	16.6667
Phatr3_J48034	chr_15	770945	772558	1613	BAE	14.4589	15.5856
Phatr3_J48058	chr_16	74460	75296	836	BAE	17.7175	19.2652
Phatr3_J48060	chr_16	79347	80996	1649	BAE	19.5767	16.6667
Phatr3_J48066	chr_16	92245	93667	1422	BAE	16.2338	7.69231
Phatr3_J48067	chr_16	94011	95609	1598	BAE	17.2365	13.8874
Phatr3_J48078	chr_16	125619	127768	2149	BAE	16.3971	16.1171
Phatr3_J48094	chr_16	192230	193849	1619	BAE	14.4703	6.20178
Phatr3_J48103	chr_16	214548	215599	1051	BAE	5.22911	13.1029
Phatr3_J48146	chr_16	338938	343983	5045	BAE	19.1404	13.8377
Phatr3_J48149	chr_16	348718	350124	1406	BAE	19.0476	16.6667
Phatr3_J48164	chr_16	393379	394224	845	BAE	6.45161	0
Phatr3_J48175	chr_16	416176	418244	2068	BAE	13.5484	17.1783
Phatr3_J48191	chr_16	466221	467723	1502	BAE	7.69231	7.69231
Phatr3_J48203	chr_16	502683	503144	461	BAE	11.1111	8.96552
Phatr3_J48210	chr_16	522442	525442	3000	BAE	18.2926	13.1299
Phatr3_J48215	chr_16	535697	538288	2591	BAE	19.8615	19.9563
Phatr3_J48221	chr_16	555880	557678	1798	BAE	3.33333	0
Phatr3_J48273	chr_16	700151	701592	1441	BAE	5.88773	15.2941
Phatr3_J48278	chr_16	708998	710284	1286	BAE	3.44828	11.2782
Phatr3_J48286	chr_16	734553	735839	1286	BAE	13.3333	12.6154
Phatr3_J48305	chr_17	76230	77318	1088	BAE	10.3175	6.32524
Phatr3_J48309	chr_17	84323	84904	581	BAE	10.4278	18.6839
Phatr3_J48310	chr_17	86266	86697	431	BAE	3.22581	6.06061
Phatr3_J48357	chr_17	220664	222148	1484	BAE	13.3333	9.09091
Phatr3_J48358	chr_17	225465	226268	803	BAE	16.8427	11.5897
Phatr3_J48359	chr_17	227960	228846	886	BAE	10.9834	2.63158
Phatr3_J48364	chr_17	240708	241715	1007	BAE	6.4765	13.3333
Phatr3_J48385	chr_17	293878	295008	1130	BAE	0	12.5
Phatr3_J48392	chr_17	312453	313725	1272	BAE	8.96338	7.7922
Phatr3_J48411	chr_17	376485	377279	794	BAE	18.6679	16.2162
Phatr3_J48414	chr_17	387102	389695	2593	BAE	15.4259	10.0649
Phatr3_J48423	chr_17	423702	425189	1487	BAE	13.1203	18.036
Phatr3_J48426	chr_17	426935	427732	797	BAE	18.75	12
Phatr3_J48447	chr_17	498227	500081	1854	BAE	13.3466	18.8826
Phatr3_J48469	chr_17	588469	589593	1124	BAE	8.69565	19.5489
Phatr3_J48473	chr_17	597329	598828	1499	BAE	15.4232	19.4444
Phatr3_J48481	chr_17	624225	625379	1154	BAE	12.1951	16.6667
Phatr3_J48524	chr_18	113372	114414	1042	BAE	14.2857	4.7619
Phatr3_J48525	chr_18	115216	116816	1600	BAE	14.085	11.3658
Phatr3_J48567	chr_18	231529	232116	587	BAE	14.1191	19.7727
Phatr3_J48587	chr_18	298406	299224	818	BAE	10.4762	17.6874
Phatr3_J48655	chr_18	495676	496653	977	BAE	12.1951	14.2857
Phatr3_J48918	chr_20	27169	28315	1146	BAE	6.38298	9.67742
Phatr3_J48952	chr_20	127633	130097	2464	BAE	10.9555	7.84313
Phatr3_J48961	chr_20	156765	157538	773	BAE	6.66665	17.1739
Phatr3_J48966	chr_20	184961	186110	1149	BAE	6.80387	17.8384
Phatr3_J48969	chr_20	190629	192112	1483	BAE	2.12766	7.69231
Phatr3_J49007	chr_20	288698	289522	824	BAE	13.0648	17.8308
Phatr3_J49029	chr_20	355063	356696	1633	BAE	0	14.2857
Phatr3_J49041	chr_20	413961	415010	1049	BAE	11.875	18.6813
Phatr3_J49050	chr_20	432828	433520	692	BAE	18.5185	7.69231
Phatr3_J49072	chr_20	501678	503486	1808	BAE	16.5966	19.938
Phatr3_J49105	chr_20	611645	612157	512	BAE	14.2857	0
Phatr3_J49117	chr_20	633605	635221	1616	BAE	16.1616	7.87879
Phatr3_J49150	chr_21	73264	75216	1952	BAE	2.22222	16.6667
Phatr3_J49184	chr_21	161033	161914	881	BAE	10.4704	16.4762
Phatr3_J49194	chr_21	178879	180111	1232	BAE	9.09091	20
Phatr3_J49206	chr_21	218770	221151	2381	BAE	14.5882	16.7289
Phatr3_J49232	chr_21	309200	312449	3249	BAE	10.3333	10
Phatr3_J49278	chr_21	456088	457944	1856	BAE	20	20
Phatr3_J49302	chr_21	510809	514906	4097	BAE	6.73044	9.69031
Phatr3_J49326	chr_21	586673	588990	2317	BAE	4.94624	13.1054
Phatr3_J49327	chr_21	590503	591585	1082	BAE	7.17392	8.88889
Phatr3_J49350	chr_22	69	2610	2541	BAE	7.69231	14.2857
Phatr3_J49372	chr_22	61848	62861	1013	BAE	18.75	4.7619
Phatr3_J49386	chr_22	115034	116638	1604	BAE	11.2842	13.7229
Phatr3_J49409	chr_22	180852	182779	1927	BAE	9.16537	13.5253
Phatr3_J49411	chr_22	186938	188746	1808	BAE	7.69231	5.26316
Phatr3_J49414	chr_22	194973	197209	2236	BAE	11.0081	18.0534
Phatr3_J49422	chr_22	212287	213747	1460	BAE	3.0303	15.7895
Phatr3_J49435	chr_22	241844	244001	2157	BAE	10.1025	16.3755
Phatr3_J49439	chr_22	250625	251725	1100	BAE	7.69231	9.09091
Phatr3_J49441	chr_22	256360	259497	3137	BAE	11.7647	9.09091
Phatr3_J49447	chr_22	273343	274275	932	BAE	11.9533	16.776
Phatr3_J49454	chr_22	285031	286409	1378	BAE	17.2414	2.85714
Phatr3_J49462	chr_22	309342	310590	1248	BAE	16.369	6.90663
Phatr3_J49469	chr_22	328262	329830	1568	BAE	0	14.2857
Phatr3_J49482	chr_22	383191	383829	638	BAE	5.26315	15.5491
Phatr3_J49494	chr_22	412099	412806	707	BAE	13.1915	18.75
Phatr3_J49508	chr_22	456379	457332	953	BAE	17.6923	19.7995
Phatr3_J49533	chr_22	540407	542585	2178	BAE	9.62906	13.5965
Phatr3_J49537	chr_22	551294	552016	722	BAE	5.08658	18.0124
Phatr3_J49542	chr_22	563229	564478	1249	BAE	10.5249	16.8116
Phatr3_J49553	chr_23	22329	24011	1682	BAE	10.1149	15.2184
Phatr3_J49562	chr_23	47901	51461	3560	BAE	9.375	16.6667
Phatr3_J49580	chr_23	102875	103618	743	BAE	10.9122	17.4904
Phatr3_J49608	chr_23	186060	188132	2072	BAE	13.2434	15.5555
Phatr3_J49634	chr_23	266003	267868	1865	BAE	13.6752	19.2586
Phatr3_J49635	chr_23	268612	269322	710	BAE	13.8457	13.6865
Phatr3_J49639	chr_23	277132	278613	1481	BAE	4.30711	11.3218
Phatr3_J49640	chr_23	279688	281083	1395	BAE	7.99031	20
Phatr3_J49664	chr_23	346478	348403	1925	BAE	10.522	19.3457
Phatr3_J49668	chr_23	355932	357515	1583	BAE	8.57143	9.09091
Phatr3_J49669	chr_23	358184	359278	1094	BAE	4.94624	13.8889
Phatr3_J49718	chr_24	47057	48349	1292	BAE	16.6667	19.2593
Phatr3_J49734	chr_24	99336	100347	1011	BAE	12.5	0
Phatr3_J49767	chr_24	218755	232243	13488	BAE	14.6516	17.5416
Phatr3_J49771	chr_24	245769	250305	4536	BAE	12.9076	19.8791
Phatr3_J49775	chr_24	258728	261094	2366	BAE	1.16279	15.4595
Phatr3_J49777	chr_24	263265	264572	1307	BAE	14.2857	9.09091
Phatr3_J49781	chr_24	276095	278005	1910	BAE	5.88235	20
Phatr3_J49800	chr_24	357532	359791	2259	BAE	16.2393	13.8437
Phatr3_J49801	chr_24	363488	365386	1898	BAE	12.3391	18.7212
Phatr3_J49815	chr_24	440827	441348	521	BAE	11.7647	4.7619
Phatr3_J49816	chr_24	461221	462624	1403	BAE	17.3629	7.69231
Phatr3_J49829	chr_24	508652	509438	786	BAE	15.7895	7.69231
Phatr3_J49833	chr_25	31565	32977	1412	BAE	16.7658	17.0918
Phatr3_J49849	chr_25	87018	88427	1409	BAE	7.82633	16.4427
Phatr3_J49851	chr_25	91596	94601	3005	BAE	9.67742	20
Phatr3_J49879	chr_25	173224	173985	761	BAE	8.35468	15.6887
Phatr3_J49891	chr_25	210141	212723	2582	BAE	18.5535	15.69
Phatr3_J49896	chr_25	226408	228138	1730	BAE	16.2791	20
Phatr3_J49907	chr_25	261491	263365	1874	BAE	14.2857	6.66667
Phatr3_J49935	chr_25	343073	344761	1688	BAE	7.6441	16.6667
Phatr3_J49939	chr_25	355578	356630	1052	BAE	15.5303	18.8743
Phatr3_J49954	chr_25	414765	416255	1490	BAE	20	12.5
Phatr3_J49969	chr_25	461587	462741	1154	BAE	9.70147	14.8936
Phatr3_J50002	chr_26	106432	109800	3368	BAE	11.1111	9.09091
Phatr3_J50006	chr_26	115644	117936	2292	BAE	1.75439	16.6667
Phatr3_J50016	chr_26	150579	152165	1586	BAE	1.02041	20
Phatr3_J50022	chr_26	170894	171649	755	BAE	14.6316	0
Phatr3_J50055	chr_26	263254	264670	1416	BAE	13.4333	18.4603
Phatr3_J50108	chr_27	60438	61715	1277	BAE	5.40936	12.5
Phatr3_J50123	chr_27	114930	116555	1625	BAE	8.8889	4.6046
Phatr3_J50124	chr_27	117088	124248	7160	BAE	14.2048	19.1142
Phatr3_J50138	chr_27	162501	167882	5381	BAE	11.1111	10.3403
Phatr3_J50175	chr_27	271784	274890	3106	BAE	11.7816	13.9122
Phatr3_J50183	chr_27	295615	296922	1307	BAE	10.9997	18.1818
Phatr3_J50194	chr_27	329495	330688	1193	BAE	20	8.39161
Phatr3_J50236	chr_28	67765	68909	1144	BAE	12	9.64467
Phatr3_J50245	chr_28	89698	91083	1385	BAE	17.0325	19.0189
Phatr3_J50259	chr_28	128598	129029	431	BAE	11.8391	10.2273
Phatr3_J50263	chr_28	136885	137731	846	BAE	1.85185	16.8091
Phatr3_J50265	chr_28	140091	140525	434	BAE	19.6839	12.1795
Phatr3_J50280	chr_28	176262	178484	2222	BAE	5.88235	0
Phatr3_J50293	chr_28	206009	206869	860	BAE	7.3492	9.79853
Phatr3_J50305	chr_28	245925	248601	2676	BAE	9.09091	18.1818
Phatr3_J50306	chr_28	249498	250130	632	BAE	13.3473	15.4644
Phatr3_J50309	chr_28	257264	259324	2060	BAE	6.15836	5.1724
Phatr3_J50316	chr_28	276608	280997	4389	BAE	9.70939	14.8858
Phatr3_J50338	chr_28	352375	354975	2600	BAE	8.91458	18.4524
Phatr3_J50397	chr_29	231791	234555	2764	BAE	13.4737	13.9273
Phatr3_J50417	chr_29	307431	309777	2346	BAE	10.2757	8.63095
Phatr3_J50486	chr_30	193677	194198	521	BAE	19.6252	17.8923
Phatr3_J50611	chr_32	80271	81988	1717	BAE	17.6471	20
Phatr3_J50629	chr_33	17560	18462	902	BAE	0	18.5185
Phatr3_J50796	chr_4	461173	462636	1463	BAE	13.3776	6.75675
Phatr3_J50959	chr_9	825251	825748	497	BAE	15.0226	17.7128
Phatr3_J50964	chr_10	180230	181718	1488	BAE	17.7391	10.9499
Phatr3_J51058	chr_13	461611	462611	1000	BAE	17.1428	9.54415
Phatr3_J51120	chr_16	354976	357675	2699	BAE	15.2922	5.88235
Phatr3_J51245	chr_26	126701	128992	2291	BAE	13.9143	18.1386
Phatr3_J51277	chr_29	52015	53835	1820	BAE	0	12
Phatr3_J51454	chr_1	2079963	2081290	1327	BAE	17.6551	19.7802
Phatr3_J51541	chr_2	1014236	1016167	1931	BAE	17.3946	16.2385
Phatr3_J51727	chr_5	215777	216500	723	BAE	8.10811	4.7619
Phatr3_J51810	chr_6	568341	569178	837	BAE	13.0435	17.2414
Phatr3_J51811	chr_6	572831	574030	1199	BAE	6.45833	9.28394
Phatr3_J51837	chr_6	926409	927062	653	BAE	8.69565	14.2857
Phatr3_J51848	chr_7	109280	113147	3867	BAE	10.4528	13.0848
Phatr3_J51952	chr_8	552993	554801	1808	BAE	15.5555	9.69697
Phatr3_J52208	chr_13	337548	338747	1199	BAE	19.0476	17.1428
Phatr3_J52223	chr_13	573530	574262	732	BAE	13.0157	19.9841
Phatr3_J52498	chr_20	419165	420319	1154	BAE	7.5	0
Phatr3_J52678	chr_27	301833	310884	9051	BAE	16.6667	20
Phatr3_J53939	chr_1	277131	278052	921	BAE	10.8723	15.0279
Phatr3_J54048	chr_1	2168809	2171754	2945	BAE	17.0417	18.3016
Phatr3_J54082	chr_2	236007	237923	1916	BAE	12.5377	17.5556
Phatr3_J54086	chr_2	349049	350795	1746	BAE	19.4484	14.3183
Phatr3_J54092	chr_2	510629	512653	2024	BAE	16.6667	0
Phatr3_J54119	chr_2	991455	993290	1835	BAE	4	9.09091
Phatr3_J54139	chr_2	1316533	1321043	4510	BAE	18.3605	18.5968
Phatr3_J54175	chr_3	634120	635382	1262	BAE	20	1.96078
Phatr3_J54192	chr_3	1008537	1012195	3658	BAE	14.7436	7.17392
Phatr3_J54197	chr_3	1054039	1055207	1168	BAE	12.8855	14.7868
Phatr3_J54323	chr_5	661830	662636	806	BAE	14.0372	10.1529
Phatr3_J54331	chr_5	784480	786907	2427	BAE	5.02534	16.5022
Phatr3_J54342	chr_6	185125	187821	2696	BAE	13.7931	7.69231
Phatr3_J54365	chr_6	536257	537396	1139	BAE	14.7602	7.40849
Phatr3_J54378	chr_6	700703	702199	1496	BAE	19.1476	16.0558
Phatr3_J54442	chr_7	643979	647414	3435	BAE	11.6907	19.9734
Phatr3_J54534	chr_9	509325	511016	1691	BAE	7.91837	7.96278
Phatr3_J54586	chr_10	437165	441830	4665	BAE	18.3746	17.3669
Phatr3_J54588	chr_10	471863	473200	1337	BAE	14.9826	15.9837
Phatr3_J54643	chr_11	426395	428035	1640	BAE	7.62917	11.8196
Phatr3_J54656	chr_11	605370	606020	650	BAE	9.67742	20
Phatr3_J54765	chr_14	239327	240556	1229	BAE	5.78341	15.1137
Phatr3_J54834	chr_15	768975	770253	1278	BAE	12.9651	14.8003
Phatr3_J54873	chr_16	541410	542689	1279	BAE	4.7619	17.8572
Phatr3_J54901	chr_17	377956	381223	3267	BAE	14.2857	17.6471
Phatr3_J54998	chr_20	559263	561100	1837	BAE	6.42129	18.2623
Phatr3_J55010	chr_21	143432	146480	3048	BAE	4.7619	7.69231
Phatr3_J55013	chr_21	176877	178073	1196	BAE	10.3448	16.6667
Phatr3_J55086	chr_23	443754	446313	2559	BAE	17.1593	17.6886
Phatr3_J55122	chr_25	400253	403353	3100	BAE	11.4286	18.7305
Phatr3_J55141	chr_27	32818	33882	1064	BAE	8.33335	10
Phatr3_J55187	chr_29	242722	245528	2806	BAE	19.2213	14.7282
Phatr3_J5702	chr_9	280485	282887	2402	BAE	5.51062	18.1818
Phatr3_J5720	chr_2	558909	559628	719	BAE	18.4265	16.9173
Phatr3_J5857	chr_2	1095854	1098124	2270	BAE	11.5556	6.71937
Phatr3_J5873	chr_3	1125680	1126585	905	BAE	15.1515	16.6667
Phatr3_J6052	chr_4	1005736	1006629	893	BAE	11.0319	9.99496
Phatr3_J6528	chr_1	296423	297586	1163	BAE	13.3928	13.6364
Phatr3_J6756	chr_25	168651	169605	954	BAE	15.7895	16.6667
Phatr3_J6789	chr_13	662339	663376	1037	BAE	16.5266	11.9047
Phatr3_J6839	chr_9	682642	684030	1388	BAE	15.809	13.3731
Phatr3_J6974	chr_3	398013	398474	461	BAE	7.17392	6.31783
Phatr3_J7026	chr_4	1217887	1219929	2042	BAE	13.0435	14.2857
Phatr3_J7073	chr_15	692723	693304	581	BAE	9.09091	10.7143
Phatr3_J7426	chr_6	418491	419924	1433	BAE	8.88642	13.0435
Phatr3_J7626	chr_12	153925	154628	703	BAE	4.83826	15.6851
Phatr3_J7778	chr_18	41566	43127	1561	BAE	18.5046	6.69639
Phatr3_J7780	chr_24	370687	371370	683	BAE	9.45083	8.57142
Phatr3_J7866	chr_3	1292960	1295653	2693	BAE	0	16.6667
Phatr3_J7893	chr_4	685563	686531	968	BAE	4	11.7409
Phatr3_J7924	chr_2	868791	870036	1245	BAE	12.2843	7.41667
Phatr3_J7969	chr_7	180730	181465	735	BAE	7.31707	2.7027
Phatr3_J7988	chr_33	39997	41451	1454	BAE	5.2414	12.5303
Phatr3_J8045	chr_7	225125	225685	560	BAE	9.09091	10.2041
Phatr3_J8091	chr_9	802314	802838	524	BAE	14.693	8.21708
Phatr3_J8132	chr_11	330668	331179	511	BAE	7.14286	8.10811
Phatr3_J8230	chr_11	463569	464300	731	BAE	16.8547	15.2086
Phatr3_J8239	chr_6	621697	621894	197	BAE	9.00432	18.3333
Phatr3_J8518	chr_2	1049945	1050543	598	BAE	14.2857	20
Phatr3_J8521	chr_4	633633	635088	1455	BAE	3.28042	3.52113
Phatr3_J859	chr_14	211126	213575	2449	BAE	3.19444	6.34058
Phatr3_J8658	chr_1	758542	759702	1160	BAE	20	12.5
Phatr3_J8663	chr_1	719412	720308	896	BAE	13.0435	7.69231
Phatr3_J8670	chr_1	1044868	1047256	2388	BAE	10.387	19.4184
Phatr3_J8717	chr_1	904583	905977	1394	BAE	9.33333	20
Phatr3_J8815	chr_1	1718307	1719041	734	BAE	17.6471	13.5593
Phatr3_J8876	chr_1	1390933	1391667	734	BAE	4.8055	10.3104
Phatr3_J8950	chr_1	913395	915255	1860	BAE	14.2566	14.6744
Phatr3_J8996	chr_1	1206889	1208447	1558	BAE	12.3578	19.5393
Phatr3_J9033	chr_1	200457	201466	1009	BAE	16.5992	18.2957
Phatr3_J9137	chr_1	1902638	1903135	497	BAE	0	12.1951
Phatr3_J9157	chr_1	1791920	1793255	1335	BAE	14.9269	18.8198
Phatr3_J9185	chr_1	374625	377074	2449	BAE	17.0871	4.78469
Phatr3_J9200	chr_1	849657	851348	1691	BAE	18.6287	15.1267
Phatr3_J9211	chr_1	2275006	2277216	2210	BAE	18.8312	4.54545
Phatr3_J9258	chr_1	2304944	2306498	1554	BAE	14.7733	19.373
Phatr3_J9267	chr_1	1571395	1572624	1229	BAE	13.0435	11.1111
Phatr3_J9277	chr_1	857212	858243	1031	BAE	13.3829	19.1351
Phatr3_J9312	chr_1	1319161	1321194	2033	BAE	17.2839	17.5132
Phatr3_J9319	chr_1	203470	205668	2198	BAE	12.0879	9.87033
Phatr3_J9342	chr_1	364492	366582	2090	BAE	11.573	19.2871
Phatr3_J9348	chr_1	2226635	2228155	1520	BAE	18.5	13.7427
Phatr3_J9386	chr_1	330172	331347	1175	BAE	2.7027	0
Phatr3_J9400	chr_1	1325363	1325907	544	BAE	5.55556	18.0723
Phatr3_J9411	chr_1	2380177	2380827	650	BAE	13.3333	7.9365
Phatr3_J9576	chr_1	2057065	2058105	1040	BAE	15.2348	17.0599
Phatr3_J9617	chr_1	2085016	2091776	6760	BAE	13.0934	17.7155
Phatr3_J9634	chr_1	1551161	1553116	1955	BAE	9.09091	9.09091
Phatr3_J9709	chr_2	160581	160916	335	BAE	20	14.2857
Phatr3_J9777	chr_2	1460171	1461160	989	BAE	8.62745	15.4496
Phatr3_J9832	chr_2	370451	371373	922	BAE	11.7409	16.3547
Phatr3_J9883	chr_2	637664	638146	482	BAE	16.3859	17.3287
Phatr3_J9894	chr_2	1441144	1441980	836	BAE	6.66667	5.55556
Phatr3_J9910	chr_2	1277573	1279054	1481	BAE	11.1679	17.8363
Phatr3_Jdraft1366	bd_32x35	19288	19878	590	BAE	8.69565	9.09091
Phatr3_Jdraft1431	bd_32x35	169272	172849	3577	BAE	14.2857	7.69231
Phatr3_Jdraft1436	bd_32x35	180146	181183	1037	BAE	13.0068	11.5384
Phatr3_Jdraft1626	bd_26x34	22867	23844	977	BAE	6.8693	8.5435
Phatr3_Jdraft1642	bd_31x35	10142	11993	1851	BAE	18.5185	16.6667
Phatr3_Jdraft1655	bd_31x35	76653	78262	1609	BAE	14.4231	19.8783
Phatr3_Jdraft1656	bd_31x35	80812	85885	5073	BAE	15.2959	15.7527
Phatr3_Jdraft1692	bd_32x35	28348	29615	1267	BAE	11.9833	19.5757
Phatr3_Jdraft1693	bd_32x35	35444	36295	851	BAE	13.6648	19.9869
Phatr3_Jdraft1694	bd_32x35	36911	38654	1743	BAE	11.1111	6.66667
Phatr3_Jdraft1730	bd_32x35	175100	178007	2907	BAE	12.4041	15.4412
Phatr3_Jdraft1747	bd_32x35	261492	262985	1493	BAE	14.4117	18.9841
Phatr3_Jdraft174	bd_32x35	235077	236972	1895	BAE	13.6364	17.3362
Phatr3_Jdraft289	bd_1x2	18654	19277	623	BAE	0	5.88235
Phatr3_Jdraft358	bd_9x21	17118	17837	719	BAE	20	19.6262
Phatr3_Jdraft371	bd_10x23	54250	55200	950	BAE	15	20
Phatr3_Jdraft542	bd_32x35	108413	109668	1255	BAE	19.5351	12.8551
Phatr3_Jdraft626	bd_8x17	21896	23348	1452	BAE	0	9.09091
Phatr3_Jdraft741	bd_32x35	95067	96746	1679	BAE	12.7568	10.9649
Phatr3_Jdraft79	bd_32x35	24115	25617	1502	BAE	11.1111	14.2857
Phatr3_Jdraft877	bd_26x34	33625	34647	1022	BAE	4	6.66667
Phatr3_Jdraft955	bd_32x35	205074	210900	5826	BAE	8.77193	17.6471

## Sheet: MAE
GENE	CHR	START	END	LENGTH	CAT	GENOME (AFB%)	RNA (AEB%)
Phatr3_Jdraft1591	bd_15x14	1032	1931	899	MAE	20	71.4286
Phatr3_Jdraft1619	bd_23x34	184	2114	1930	MAE	17.7324	100
Phatr3_EG01447	bd_32x35	50325	50945	620	MAE	10.2642	62.5875
Phatr3_Jdraft1737	bd_32x35	229075	230121	1046	MAE	12.4475	70.8554
Phatr3_Jdraft1749	bd_32x35	268774	270755	1981	MAE	5.88235	68.4211
Phatr3_Jdraft765	bd_32x35	140462	141889	1427	MAE	6.25	61.5687
Phatr3_EG01789	chr_1	1484381	1485077	696	MAE	14.2857	69.5652
Phatr3_J1550	chr_1	783587	786124	2537	MAE	12.5	63.6364
Phatr3_J2782	chr_1	2393151	2394722	1571	MAE	15.5092	73.2954
Phatr3_J31437	chr_1	94401	95173	772	MAE	7.83333	67.578
Phatr3_J32139	chr_1	1787385	1787970	585	MAE	10	100
Phatr3_J32292	chr_1	2135658	2137166	1508	MAE	11.5248	63.3741
Phatr3_J42672	chr_1	752146	753269	1123	MAE	10.7946	61.086
Phatr3_J43010	chr_1	1788524	1789183	659	MAE	20	100
Phatr3_J43023	chr_1	1822796	1824703	1907	MAE	18.6813	64.2602
Phatr3_J43146	chr_1	2157158	2159629	2471	MAE	10	80
Phatr3_J54049	chr_1	2181608	2183656	2048	MAE	3.7037	63.6364
Phatr3_J36270	chr_10	22669	30385	7716	MAE	5.88235	100
Phatr3_J46452	chr_10	382242	383873	1631	MAE	0	69.2308
Phatr3_EG02006	chr_11	633771	637055	3284	MAE	10	63.6364
Phatr3_J36880	chr_11	586227	586592	365	MAE	9.09091	61.1111
Phatr3_J4286	chr_11	727752	729095	1343	MAE	4.34783	62.5
Phatr3_J46917	chr_11	801379	801963	584	MAE	13.731	67.4528
Phatr3_J46938	chr_11	870248	871192	944	MAE	15.7895	100
Phatr3_J13587	chr_12	23954	25927	1973	MAE	8.33333	62.7907
Phatr3_J37136	chr_12	240519	241904	1385	MAE	12.0689	100
Phatr3_J47084	chr_12	360910	362111	1201	MAE	0	100
Phatr3_J47140	chr_12	588612	589968	1356	MAE	11.1111	100
Phatr3_J37549	chr_13	388154	388887	733	MAE	0	71.4286
Phatr3_J47347	chr_13	363118	364617	1499	MAE	15	100
Phatr3_J47390	chr_13	508646	511432	2786	MAE	18.2796	61.6666
Phatr3_J47518	chr_13	869255	872970	3715	MAE	18.5185	63.6364
Phatr3_EG01987	chr_14	399136	404619	5483	MAE	19.9196	60.4233
Phatr3_J37840	chr_14	188623	189345	722	MAE	16.6667	100
Phatr3_J47583	chr_14	169741	170631	890	MAE	0	66.6667
Phatr3_J52286	chr_14	779519	780918	1399	MAE	12.828	76.2779
Phatr3_EG00619	chr_15	654120	655187	1067	MAE	19.5187	64.881
Phatr3_J38145	chr_15	186757	187400	643	MAE	17.3077	63.6364
Phatr3_J47890	chr_15	361758	362966	1208	MAE	5.92469	62.3529
Phatr3_J47927	chr_15	446539	448473	1934	MAE	9.52381	100
Phatr3_J47938	chr_15	493987	494436	449	MAE	8.69565	64.2857
Phatr3_J48028	chr_15	759746	761335	1589	MAE	10.2041	81.8182
Phatr3_J48125	chr_16	271906	272823	917	MAE	17.0732	100
Phatr3_J48128	chr_16	277411	278753	1342	MAE	7.03764	75.7143
Phatr3_J29561	chr_17	440730	441815	1085	MAE	16.7568	71.0554
Phatr3_J48470	chr_17	589580	590539	959	MAE	10.3448	77.3585
Phatr3_EG00480	chr_18	218204	218513	309	MAE	18.75	100
Phatr3_EG01959	chr_18	698634	700443	1809	MAE	8.42591	60.1006
Phatr3_J48518	chr_18	85477	86598	1121	MAE	14.8218	68.5186
Phatr3_J48546	chr_18	174507	175901	1394	MAE	13.6923	66.9643
Phatr3_J18258	chr_2	960930	964379	3449	MAE	16.6667	63.6364
Phatr3_J32597	chr_2	328942	329499	557	MAE	8.11357	100
Phatr3_J32849	chr_2	932792	933920	1128	MAE	14.7311	100
Phatr3_J32851	chr_2	941409	942743	1334	MAE	2.17392	63.3127
Phatr3_J43311	chr_2	87861	89680	1819	MAE	16.6667	66.6667
Phatr3_J43495	chr_2	629302	630806	1504	MAE	12.5	100
Phatr3_J43575	chr_2	851928	854389	2461	MAE	9.89475	65.8654
Phatr3_J43665	chr_2	1137359	1138573	1214	MAE	3.125	62.6374
Phatr3_J5236	chr_2	994648	995559	911	MAE	0	100
Phatr3_J39520	chr_20	41762	43217	1455	MAE	7.3796	63.2353
Phatr3_J39769	chr_20	664166	665063	897	MAE	3.7037	80
Phatr3_J49018	chr_20	319283	320965	1682	MAE	15	62.5
Phatr3_J49088	chr_20	549183	549860	677	MAE	4.7619	100
Phatr3_J54986	chr_20	415875	417056	1181	MAE	12.8205	63.6364
Phatr3_J39908	chr_21	339192	339776	584	MAE	18.5234	62.7706
Phatr3_J49148	chr_21	65744	70277	4533	MAE	14.2857	100
Phatr3_J49164	chr_21	108222	108749	527	MAE	10.4484	61.2661
Phatr3_J49167	chr_21	114002	115525	1523	MAE	16.7003	63.5494
Phatr3_J49200	chr_21	202508	203740	1232	MAE	9.40369	76.1672
Phatr3_J49231	chr_21	307271	308662	1391	MAE	0	64.2857
Phatr3_J49297	chr_21	499616	500770	1154	MAE	4.54545	100
Phatr3_J49316	chr_21	564866	566446	1580	MAE	9.67742	100
Phatr3_J49318	chr_21	571500	572909	1409	MAE	10.5263	85.7143
Phatr3_J49320	chr_21	574836	575893	1057	MAE	10.6383	66.6667
Phatr3_J7678	chr_21	502053	503675	1622	MAE	17.9487	100
Phatr3_J49415	chr_22	197990	199750	1760	MAE	0	83.3333
Phatr3_J40378	chr_23	242886	243371	485	MAE	15.4736	63.556
Phatr3_J49620	chr_23	222102	223035	933	MAE	4.26652	67.0918
Phatr3_J49673	chr_23	372749	373539	790	MAE	13.5135	64.7059
Phatr3_J49707	chr_24	13631	16010	2379	MAE	18.0206	60.003
Phatr3_J49708	chr_24	16605	19670	3065	MAE	8.69565	81.8182
Phatr3_J49709	chr_24	18595	19596	1001	MAE	8.69565	81.8182
Phatr3_J49812	chr_24	401244	401747	503	MAE	8.33335	67.8709
Phatr3_J40783	chr_25	386319	388405	2086	MAE	11.0812	60.0829
Phatr3_J49883	chr_25	184926	186590	1664	MAE	18.992	100
Phatr3_J50072	chr_26	305533	307223	1690	MAE	13.8985	60.6439
Phatr3_J23798	chr_27	112312	114807	2495	MAE	15	61.5385
Phatr3_J23850	chr_27	369480	371624	2144	MAE	20	62.5
Phatr3_J50189	chr_27	319383	321437	2054	MAE	16.3457	60.3175
Phatr3_EG00160	chr_28	97391	98008	617	MAE	7.14286	61.9048
Phatr3_EG01634	chr_3	1247832	1248325	493	MAE	17.2414	100
Phatr3_EG01655	chr_3	518708	519622	914	MAE	3.7037	100
Phatr3_J18808	chr_3	1343896	1344513	617	MAE	11.5942	74.9164
Phatr3_J33218	chr_3	335181	337088	1907	MAE	18.75	63.6364
Phatr3_J43823	chr_3	142953	144406	1453	MAE	14.2857	100
Phatr3_J43994	chr_3	641490	644408	2918	MAE	19.2857	65.7143
Phatr3_J44225	chr_3	1356419	1357956	1537	MAE	20	64.7059
Phatr3_J54153	chr_3	113577	114617	1040	MAE	16.8974	60.1593
Phatr3_EG00040	chr_31	63803	64282	479	MAE	12	76.9231
Phatr3_EG01560	chr_4	306235	306993	758	MAE	19.0476	68
Phatr3_EG02633	chr_4	532918	533901	983	MAE	7.89475	80.9091
Phatr3_J18911	chr_4	366695	368462	1767	MAE	9.44756	100
Phatr3_J44321	chr_4	230946	232223	1277	MAE	12.5	71.4286
Phatr3_J44333	chr_4	258024	260645	2621	MAE	17.0732	71.4286
Phatr3_J44364	chr_4	344998	345773	775	MAE	0	75
Phatr3_J44546	chr_4	861558	862675	1117	MAE	2.7027	100
Phatr3_EG02090	chr_5	377207	377951	744	MAE	7.69231	100
Phatr3_J34522	chr_5	822106	822821	715	MAE	2.85714	63.6364
Phatr3_J44758	chr_5	152551	153285	734	MAE	9.09091	63.6364
Phatr3_J44829	chr_5	351642	353155	1513	MAE	15.1515	68
Phatr3_J44979	chr_5	878641	879273	632	MAE	0	81.8182
Phatr3_EG01400	chr_6	840185	841175	990	MAE	16.129	66.6667
Phatr3_J19692	chr_6	473206	474355	1149	MAE	12.136	65.2593
Phatr3_J26975	chr_6	1007411	1009624	2213	MAE	8.10811	70
Phatr3_J34964	chr_6	767088	769052	1964	MAE	10.1907	60.9091
Phatr3_J34995	chr_6	828009	828497	488	MAE	11.1111	67.7419
Phatr3_J45353	chr_6	929623	930513	890	MAE	16.3636	77.7778
Phatr3_J45366	chr_6	956625	958656	2031	MAE	19.7224	65.3595
Phatr3_J35464	chr_7	980827	981519	692	MAE	0	77.1429
Phatr3_J45638	chr_7	786645	787118	473	MAE	8.57143	100
Phatr3_J12431	chr_8	796946	799670	2724	MAE	10.1565	81.2699
Phatr3_J4021	chr_8	470791	472527	1736	MAE	14.5135	63.9751
Phatr3_J45901	chr_8	614673	616032	1359	MAE	11.6279	80
Phatr3_J45996	chr_8	895835	896455	620	MAE	5.26316	66.6667
Phatr3_J46010	chr_8	948229	949764	1535	MAE	12.8205	66.6667
Phatr3_J54476	chr_8	374332	376962	2630	MAE	11.6279	81.8182
Phatr3_J27762	chr_9	735113	735959	846	MAE	17.6471	64.4444
Phatr3_J4413	chr_9	441585	443388	1803	MAE	12.5	63.6364
Phatr3_J46074	chr_9	157426	158568	1142	MAE	19.5517	71.8158
