# Supplementary material for: Genome-wide analysis of allele-specific expression of genes in the model diatom Phaeodactylum tricornutum
Source: Sci Rep. 2021 Feb 3;11:2954. doi: 10.1038/s41598-021-82529-1 (PMC7859220; doi:10.1038/s41598-021-82529-1)
Supplement: Supplementary file 9 — Supplementary Dataset S2. [file 41598_2021_82529_MOESM9_ESM.xlsx]

## Sheet: Title
Genome-wide analysis of allele-specific expression of genes in the model diatom Phaeodactylum tricornutum
Antoine Hoguin, Achal Rastogi, Chris Bowler and Leila Tirichine
Supplementary Dataset 2 : TopGO tables results of molecular function (TopGO-MF) and biological process (TopGO-BP) gene ontology enrichment in BAE, ASE and MAE genes

## Sheet: TopGO-BP
TopGO enrichment - Biological process
GO.ID	Term	Significant	p.value
GO:0006783	heme biosynthetic process	4	0.0097	BAE
GO:0042168	heme metabolic process	5	0.0123
GO:0006415	translational termination	4	0.0173
GO:0022411	cellular component disassembly	5	0.0187
GO:0032984	protein-containing complex disassembly	5	0.0187
GO:0043624	cellular protein complex disassembly	5	0.0187
GO:0006777	Mo-molybdopterin cofactor biosynthetic	3	0.0226
GO:0019720	Mo-molybdopterin cofactor metabolic	3	0.0226
GO:0043545	molybdopterin cofactor metabolic process	3	0.0226
GO:0051189	prosthetic group metabolic process	3	0.0226
GO:0000413	protein peptidyl-prolyl isomerization	14	0.0243
GO:0018208	peptidyl-proline modification	14	0.0243
GO:0044267	cellular protein metabolic process	117	0.0246
GO:0006771	riboflavin metabolic process	3	0.0405
GO:0009231	riboflavin biosynthetic process	3	0.0405
GO:0015985	energy coupled proton transport	3	0.0405
GO:0015986	ATP synthesis coupled proton transport	3	0.0405
GO:0042726	flavin-containing compound metabolic process	3	0.0405
GO:0042727	flavin-containing compound biosynthetic process	3	0.0405
GO:1901564	organonitrogen compound metabolic process	185	0.0438
GO:0002181	cytoplasmic translation	2	0.00084	MAE
GO:0045017	glycerolipid biosynthetic process	2	0.01184
GO:0008654	phospholipid biosynthetic process	2	0.02230
GO:0046486	glycerolipid metabolic process	2	0.03339
GO:0008610	lipid biosynthetic process	3	0.04514
GO:0000162	tryptophan biosynthetic process	1	0.04603
GO:0006862	nucleotide transport	1	0.04603
GO:0015748	organophosphate ester transport	1	0.04603
GO:0015865	purine nucleotide transport	1	0.04603
GO:0015866	ADP transport	1	0.04603
GO:0015867	ATP transport	1	0.04603
GO:0015868	purine ribonucleotide transport	1	0.04603
GO:0018126	protein hydroxylation	1	0.04603
GO:0018197	peptidyl-aspartic acid modification	1	0.04603
GO:0035335	peptidyl-tyrosine dephosphorylation	1	0.04603
GO:0042264	peptidyl-aspartic acid hydroxylation	1	0.04603
GO:0042435	indole-containing compound biosynthetic ...	1	0.04603
GO:0046219	indolalkylamine biosynthetic process	1	0.04603
GO:0051258	protein polymerization	1	0.04603
GO:0051503	adenine nucleotide transport	1	0.04603
GO:0006470	protein dephosphorylation	2	0.04620
GO:0006644	phospholipid metabolic process	2	0.04849
GO:0010639	negative regulation of organelle organiz...	6	0.0019	ASE
GO:0051129	negative regulation of cellular componen...	6	0.0019
GO:0033043	regulation of organelle organization	6	0.0060
GO:0009056	catabolic process	68	0.0086
GO:0044248	cellular catabolic process	59	0.0125
GO:0051128	regulation of cellular component organiz...	6	0.0139
GO:0016192	vesicle-mediated transport	30	0.0143
GO:0006072	glycerol-3-phosphate metabolic process	4	0.0199
GO:0007093	mitotic cell cycle checkpoint	4	0.0199
GO:0052646	alditol phosphate metabolic process	4	0.0199
GO:1901575	organic substance catabolic process	62	0.0205
GO:0044282	small molecule catabolic process	12	0.0252
GO:0010498	proteasomal protein catabolic process	8	0.0253
GO:0015031	protein transport	38	0.0257
GO:0006887	exocytosis	6	0.0270
GO:0043161	proteasome-mediated ubiquitin-dependent ...	6	0.0270
GO:0015833	peptide transport	38	0.0298
GO:0045184	establishment of protein localization	38	0.0298
GO:1901565	organonitrogen compound catabolic proces...	33	0.0312
GO:0033036	macromolecule localization	41	0.0347
GO:0000075	cell cycle checkpoint	5	0.0357
GO:0007264	small GTPase mediated signal transductio...	5	0.0357
GO:0007346	regulation of mitotic cell cycle	5	0.0357
GO:0010564	regulation of cell cycle process	5	0.0357
GO:0016054	organic acid catabolic process	8	0.0390
GO:0046395	carboxylic acid catabolic process	8	0.0390
GO:0051345	positive regulation of hydrolase activit...	8	0.0390
GO:0008104	protein localization	38	0.0395
GO:0042886	amide transport	38	0.0395
GO:0051726	regulation of cell cycle	9	0.0423
GO:0017038	protein import	6	0.0461
GO:0032940	secretion by cell	6	0.0461
GO:0046903	secretion	6	0.0461
GO:0010948	negative regulation of cell cycle proces...	4	0.0471
GO:0030029	actin filament-based process	4	0.0471
GO:0030036	actin cytoskeleton organization	4	0.0471
GO:0045930	negative regulation of mitotic cell cycl...	4	0.0471
GO:1901988	negative regulation of cell cycle phase ...	4	0.0471
GO:1901991	negative regulation of mitotic cell cycl...	4	0.0471
GO:0006810	transport	142	0.0498

## Sheet: TopGO-MF
TopGO enrichment -Molecular function
GO.ID	Term	Significant	p.value
GO:0003747	translation release factor activity	4	0.0040	BAE
GO:0008079	translation termination factor activity	4	0.0040
GO:0003735	structural constituent of ribosome	24	0.0067
GO:0005198	structural molecule activity	28	0.0073
GO:0003755	peptidyl-prolyl cis-trans isomerase acti...	14	0.0174
GO:0016859	cis-trans isomerase activity	14	0.0174
GO:0016620	oxidoreductase activity, acting on the a...	6	0.0200
GO:0016765	transferase activity, transferring alkyl...	8	0.0228
GO:0005509	calcium ion binding	15	0.0316
GO:0051536	iron-sulfur cluster binding	14	0.0347
GO:0051540	metal cluster binding	14	0.0347
GO:0048037	cofactor binding	58	0.0456
GO:0051213	phosphotransferase activity, for other s...	2	0.0019	MAE
GO:0004721	phosphoric ester hydrolase activity	4	0.0100
GO:0042578	dioxygenase activity	2	0.0116
GO:0016787	hydrolase activity	12	0.0312
GO:0000295	phosphoric diester hydrolase activity	2	0.0341
GO:0004597	phosphoprotein phosphatase activity	2	0.0407
GO:0004725	adenine nucleotide transmembrane transpo...	1	0.0480
GO:0005346	peptide-aspartate beta-dioxygenase activ...	1	0.0480
GO:0005347	protein tyrosine phosphatase activity	1	0.0480
GO:0005471	purine ribonucleotide transmembrane tran...	1	0.0480
GO:0008138	ATP transmembrane transporter activity	1	0.0480
GO:0015215	ATP:ADP antiporter activity	1	0.0480
GO:0015216	protein tyrosine/serine/threonine phosph...	1	0.0480
GO:0015217	nucleotide transmembrane transporter act...	1	0.0480
GO:0015301	purine nucleotide transmembrane transpor...	1	0.0480
GO:0015605	ADP transmembrane transporter activity	1	0.0480
GO:0016810	anion:anion antiporter activity	1	0.0480
GO:0016706	organophosphate ester transmembrane tran...	1	0.0480
GO:0043168	anion binding	242	0.0029	ASE
GO:0016874	ligase activity	41	0.0035
GO:0097367	carbohydrate derivative binding	192	0.0041
GO:0043167	ion binding	350	0.0041
GO:0036094	small molecule binding	246	0.0043
GO:0032553	ribonucleotide binding	189	0.0051
GO:0000166	nucleotide binding	219	0.0054
GO:1901265	nucleoside phosphate binding	219	0.0054
GO:0032555	purine ribonucleotide binding	182	0.0089
GO:0035639	purine ribonucleoside triphosphate bindi...	180	0.0105
GO:0017076	purine nucleotide binding	182	0.0111
GO:0008144	drug binding	174	0.0147
GO:0004553	hydrolase activity, hydrolyzing O-glycos...	15	0.0174
GO:0032559	adenyl ribonucleotide binding	158	0.0253
GO:0005524	ATP binding	156	0.0294
GO:0003824	catalytic activity	644	0.0297
GO:0030554	adenyl nucleotide binding	158	0.0308
GO:0016790	thiolester hydrolase activity	5	0.0330
GO:0050662	coenzyme binding	65	0.0402
GO:0018024	histone-lysine N-methyltransferase activ...	4	0.0440
GO:0042054	histone methyltransferase activity	4	0.0440
GO:0098772	molecular function regulator	18	0.0451

## Sheet: ASEgenes.GO_0015031
geneID	Biological Process	Functional domains (CLADE, DAMA)
Phatr3_EG01984	intracellular protein transport	Region in Clathrin and VPS;Clathrin propeller repeat;Region in Clathrin and VPS;Region in Clathrin and VPS;Clathrin-H-link;Clathrin propeller repeat;Region in Clathrin and VPS;Clathrin propeller repeat;Clathrin propeller repeat;Clathrin propeller repeat;Region in Clathrin and VPS;Clathrin, heavy-chain linker;Region in Clathrin and VPS;Region in Clathrin and VPS;
Phatr3_EG02146	protein transport	Vacuolar protein sorting-associated protein 35 ;Vta1 like;
Phatr3_EG02431	exocytosis	Exocyst complex component Sec6;
Phatr3_EG02663	intracellular protein transport	Concanavalin A-like lectin/glucanases superfamily;
Phatr3_J13396	transport	Sec23/Sec24 trunk domain;Gelsolin repeat;Sec23/Sec24 beta-sandwich domain;Sec23/Sec24 helical domain;Sec23/Sec24 zinc finger;
Phatr3_J13459	intracellular protein transport	Syntaxin;SNARE domain;
Phatr3_J13922	vesicle-mediated transport	Got1/Sft2-like family ;
Phatr3_J16798	transport	Regulated-SNARE-like domain;Synaptobrevin;
Phatr3_J17936	retrograde transport, endosome to Golgi	Calcineurin-like phosphoesterase superfamily domain;
Phatr3_J19093	retrograde vesicle-mediated transport, Golgi to ER	Coatomer epsilon subunit;
Phatr3_J21929	transport	Coatomer (COPI) alpha subunit C-terminus;WD domain, G-beta repeat;WD domain, G-beta repeat;WD domain, G-beta repeat;Coatomer WD associated region ;
Phatr3_J31559	vesicle-mediated transport	SNARE domain;Syntaxin 6, N-terminal;
Phatr3_J36720	vesicle-mediated transport	Sec1 family;
Phatr3_J38893	NA	ESCRT-II complex subunit;
Phatr3_J42274	NA	Transport protein particle (TRAPP) component;
Phatr3_J42505	exocytosis	Exocyst complex component Sec6;
Phatr3_J44086	intra-Golgi vesicle-mediated transport	CASP C terminal;
Phatr3_J44521	endocytosis	Protein of unknown function (DUF1681);
Phatr3_J44631	NA	Yip1 domain;
Phatr3_J45601	transport	Synaptobrevin;Regulated-SNARE-like domain;
Phatr3_J46588	intracellular protein transport	Coatomer gamma subunit appendage platform subdomain;Region in Clathrin and VPS;Vacuolar sorting protein 39 domain 2;
Phatr3_J46599	intracellular protein transport	Clathrin light chain;
Phatr3_J47022	NA	Vps51/Vps67;PH domain;Exocyst complex component Sec5;
Phatr3_J47184	NA	Vps51/Vps67;
Phatr3_J47327	exocytosis	Exo70 exocyst complex subunit;
Phatr3_J47733	exocytosis	Exocyst complex component Sec6;
Phatr3_J48220	transport	Vta1 like;Sec23/Sec24 helical domain;Sec23/Sec24 zinc finger;Sec23/Sec24 trunk domain;Sec23/Sec24 beta-sandwich domain;Gelsolin repeat;
Phatr3_J51073	transport	Synaptobrevin;Regulated-SNARE-like domain;
Phatr3_J54420	transport	ADP-ribosylation factor family;
Phatr3_Jdraft1735	transport	Adaptin N terminal region;Beta2-adaptin appendage, C-terminal sub-domain;HEAT-like repeat;Adaptin C-terminal domain;

## Sheet: ASEgenes.GO_0044248
geneID	Biological Process	Functional domains (CLADE, DAMA)
Phatr3_EG00092	fructose 6-phosphate metabolic process	Phosphofructokinase;
Phatr3_EG02172	oxidation-reduction process	Putative esterase;Alcohol dehydrogenase GroES-like domain;
Phatr3_EG02208	gluconeogenesis	Phosphoglucose isomerase;
Phatr3_EG02300	protein catabolic process	zinc-RING finger domain;RNA polymerase II elongation factor ELL ;Putative zinc finger in N-recognin (UBR box);ATP-dependent Clp protease adaptor protein ClpS;
Phatr3_EG02322	ubiquitin-dependent protein catabolic process	Ubiquitin carboxyl-terminal hydrolase;Ubiquitin carboxyl-terminal hydrolase;
Phatr3_J10963	ubiquitin-dependent protein catabolic process	Ubiquitin fusion degradation protein UFD1;
Phatr3_J11014	oxidation-reduction process	Acyl-CoA dehydrogenase, N-terminal domain;Acyl-CoA dehydrogenase, middle domain;Domain of unknown function (DUF1974);Acyl-CoA dehydrogenase, C-terminal domain;
Phatr3_J1155	oxidation-reduction process	Proline dehydrogenase;Proline dehydrogenase;
Phatr3_J11735	protein catabolic process	ATPase family associated with various cellular activities (AAA);
Phatr3_J12731	proteolysis involved in cellular protein catabolic process	Proteasome subunit;
Phatr3_J14284	fructose 6-phosphate metabolic process	Phosphofructokinase;
Phatr3_J14571	proteolysis	Proteasome subunit;
Phatr3_J16722	gluconeogenesis	Phosphoglucose isomerase;
Phatr3_J18319	one-carbon metabolic process	S-adenosyl-L-homocysteine hydrolase;S-adenosyl-L-homocysteine hydrolase, NAD binding domain;
Phatr3_J18572	oxidation-reduction process	Peroxidase;Peroxidase;
Phatr3_J19979	fatty acid beta-oxidation	Acyl-CoA oxidase;Acyl-CoA dehydrogenase, C-terminal domain;Acyl-CoA dehydrogenase, middle domain;Acyl-coenzyme A oxidase N-terminal;
Phatr3_J22122	oxidation-reduction process	Glyceraldehyde 3-phosphate dehydrogenase, NAD binding domain;Glyceraldehyde 3-phosphate dehydrogenase, C-terminal domain;
Phatr3_J22367	ubiquitin-dependent protein catabolic process	Cullin family;Cullin protein neddylation domain;
Phatr3_J22913	glycolytic process	Pyruvate kinase, barrel domain;Pyruvate kinase, alpha/beta domain;
Phatr3_J23365	ketone body catabolic process	Coenzyme A transferase;Coenzyme A transferase;
Phatr3_J23924	gluconeogenesis	Phosphoglucose isomerase;
Phatr3_J24748	RNA surveillance	eRF1 domain 3;eRF1 domain 1;eRF1 domain 2;
Phatr3_J27508	proteolysis	Proteasome subunit;Proteasome subunit A N-terminal signature;
Phatr3_J28202	proteolysis	Proteasome subunit A N-terminal signature;Proteasome subunit;
Phatr3_J32847	glycine decarboxylation via glycine cleavage system	Glycine cleavage H-protein;
Phatr3_J3692	ubiquitin-dependent protein catabolic process	Ubiquitin carboxyl-terminal hydrolase;RNA binding activity-knot of a chromodomain ;
Phatr3_J37043	NA	Regulator of chromosome condensation (RCC1) repeat;ChaC-like protein;Regulator of chromosome condensation (RCC1) repeat;Regulator of chromosome condensation (RCC1) repeat;Regulator of chromosome condensation (RCC1) repeat;Regulator of chromosome condensation (RCC1) repeat;Regulator of chromosome condensation (RCC1) repeat;Regulator of chromosome condensation (RCC1) repeat;
Phatr3_J37655	NA	Domain of unknown function (DUF3506);
Phatr3_J40578	protein ubiquitination	Putative zinc finger in N-recognin (UBR box);RNA polymerase II elongation factor ELL ;zinc-RING finger domain;
Phatr3_J41667	transport	Autophagocytosis associated protein (Atg3), N-terminal domain ;Autophagocytosis associated protein, active-site domain ;Autophagocytosis associated protein C-terminal;
Phatr3_J43079	proteolysis involved in cellular protein catabolic process	Proteasome subunit;
Phatr3_J43402	autophagy	Autophagy protein Apg6;
Phatr3_J43913	autophagy	Autophagy protein Apg5 ;
Phatr3_J44177	nucleotide catabolic process	Bacterial capsule synthesis protein PGA_cap;EF hand;5'-nucleotidase, C-terminal domain;
Phatr3_J44863	mRNA catabolic process	3' exoribonuclease family, domain 1;KH domain;3' exoribonuclease family, domain 2;3' exoribonuclease family, domain 1;3' exoribonuclease family, domain 2;S1 RNA binding domain;
Phatr3_J45122	protein catabolic process	AAA ATPase domain;
Phatr3_J45277	NA	NA
Phatr3_J45346	protein ubiquitination	TRAF-type zinc finger;Zinc finger, C3HC4 type (RING finger);
Phatr3_J45657	inositol catabolic process	Myo-inositol oxygenase;
Phatr3_J47005	prenylcysteine catabolic process	NAD(P)-binding Rossmann-like domain;Prenylcysteine lyase;
Phatr3_J47436	nucleotide catabolic process	Bacterial capsule synthesis protein PGA_cap;5'-nucleotidase, C-terminal domain;EF-hand domain;
Phatr3_J47704	proteolysis	Ubiquitin carboxyl-terminal hydrolase;MYND finger;TPR repeat;DUSP domain;Ubiquitin-specific protease C-terminal;
Phatr3_J47896	NA	Tetratricopeptide repeat;Tetratricopeptide repeat;Tetratrico peptide repeat;TPR repeat;Tetratricopeptide repeat;
Phatr3_J48638	DNA repair	XPG domain containing;XPG N-terminal domain;
Phatr3_J48924	protein arginylation	Arginine-tRNA-protein transferase, C terminus;Arginine-tRNA-protein transferase, N terminus;
Phatr3_J49098	glycolytic process	Pyruvate kinase, barrel domain;Pyruvate kinase, alpha/beta domain;
Phatr3_J49430	ubiquitin-dependent protein catabolic process	Ubiquitin fusion degradation protein UFD1;UBX domain;
Phatr3_J50253	proteolysis	Peptidase family C54;
Phatr3_J50303	autophagy	Autophagy protein Atg8 ubiquitin like;
Phatr3_J51404	glycolytic process	Histidine phosphatase superfamily (branch 1);Histidine phosphatase superfamily (branch 1);
Phatr3_J51404	glycolytic process	Histidine phosphatase superfamily (branch 1);Histidine phosphatase superfamily (branch 1);
Phatr3_J51691	proteolysis	Proteasome subunit;
Phatr3_J54528	metabolic process	Enoyl-CoA hydratase/isomerase;
Phatr3_J54813	NA	Cell differentiation family, Rcd1-like ;
Phatr3_J5629	glycolytic process	Histidine phosphatase superfamily (branch 1);
Phatr3_J5685	proteolysis	Proteasome subunit A N-terminal signature;Proteasome subunit;
Phatr3_J5851	oxidation-reduction process	Heme oxygenase;
Phatr3_J8982	glycolytic process	Histidine phosphatase superfamily (branch 1);
Phatr3_Jdraft825	glycolytic process	Fructose-bisphosphate aldolase class-II;
Phatr3_Jdraft866	proteolysis involved in cellular protein catabolic process	Proteasome subunit;
