# Supplementary material for: Genome-wide analysis of allele-specific expression of genes in the model diatom Phaeodactylum tricornutum
Source: Sci Rep. 2021 Feb 3;11:2954. doi: 10.1038/s41598-021-82529-1 (PMC7859220; doi:10.1038/s41598-021-82529-1)
Supplement: Supplementary file 10 — Supplementary Dataset S3. [file 41598_2021_82529_MOESM10_ESM.xlsx]

## Sheet: Title
Genome-wide analysis of allele-specific expression of genes in the model diatom Phaeodactylum tricornutum
Antoine Hoguin, Achal Rastogi, Chris Bowler and Leila Tirichine
Supplementary Dataset 3 : Primer list and detailed pyrosequencing results for SNVs and gene tested in each category

## Sheet: Primer list
Phatr3_geneID (Allele1/Allele2)	Chr	SNV	primer name *=5'(tailed)	sequence (5'-3')	usage
			USR	5’-[Btn]GTGACGTACTAGCAACG	two in one PCR
			USF	5’-[Btn]TAGCAGGATACGACTATC	two in one PCR
EG02090 (T/c)			EG02090_fwd	GTAAGCATTGGTACCCGAACAACT	two in one PCR with USR
	5	377306	EG02090_rev*	TAGCAGGATACGACTATCTGAGCAGGACAAACTGAATTGG
			EG02090_S	CTTCTTCATCGCGCT	Pyroseqeuncing
EG01655 (A/g)			EG01655_fwd*	GTG ACG TAC TAG CAA CGT TTG AGC GAA GGA AAT GCA	two in one PCR with USF
	3	519509	EG01655_rev	GCC TGA CAA TCA TAG ACT GTG AA
			EG01655_S	AAA AGA GTA ACC TTT GCC	Pyroseqeuncing
J49297 (A/g)			J49297_fwd*	GTGACGTACTAGCAACGGACGATTTATCTTCCTGGACTTTC	two in one PCR with USF
	21	499658	J49297_rev	ATGCTATTGTGATCGAATTCTGTT
			J49297_S	AACAACGATCCCAAAG	Pyroseqeuncing
J37136 (A/t)			J37136_fwd1	GCTGATCTGACCGCTTTAAATAAT	two in one PCR with USR
SNP1	12	240683	J37136_rev1*	TAGCAGGATACGACTATCGTACGGATTTCGTTTGAATTGG
			J37136_S1	GTAATGGGTGGAAAGC	Pyroseqeuncing
J37136 (G/a)			J37136_fwd2	ACCCGTTTTTAATACCGGAAGT	two in one PCR with USR
SNP2	12	241598	J37136_rev2*	TAGCAGGATACGACTATCGTGCGACAGAAATTCCATCTT
			J37136_S2	GTGATGATGACAAACAGAT	Pyroseqeuncing
J49883 (C/g)			J49883_fwd*	GTGACGTACTAGCAACGTCGCTCTTTGTGTGATGATGC	two in one PCR with USF
	25	185069	J49883_rev	TCCTGTTGGGTAGATGTTGAGAGT
			J49883_S	GATTGCCAGAGGGAC	Pyroseqeuncing
J46938 (T/c)			J46938_fwd*	GTG ACG TAC TAG CAA CGG AAG ACC TTG CGA CTG GCT GTT	two in one PCR with USF
	11	870904	J46938_rev	CTT CCT GGC GAG AAA TGC G
			J46938_S	CCA CTG CGT ACA ATG ATA	Pyroseqeuncing
J37840 (G/a)			J37840_fwd	ACG CAC AGA GGG GGA CAA T	two in one PCR with USR
	14	188780	J37840_rev*	TAG CAG GAT ACG ACT ATC TCT TCC CCT TCG CTA TCG TTG
			J37840_S	GGG GGA CAA TAT GGA G	Pyroseqeuncing
J45638 (T/a)			J45638_fwd*	GTG ACG TAC TAG CAA CGT TTC CAA ACG GCC AAT TGA	two in one PCR with USF
	7	786723	J45638_rev	ACT CCC ATA GCT TGA CAC AAA CTT
			J45638_S	TGA CAC AAA CTT CGC C	Pyroseqeuncing
J47084 (C/t)			J47084_fwd	ACC ATC GCG GCT CCT TTA	two in one PCR with USR
	12	361350	J47084_rev*	TAG CAG GAT ACG ACT ATC CCG GAG TGT TTT CTC TTC CA
			J47084_S	GGC TCC TTT ACC CAA T	Pyroseqeuncing
J12431 (A/t)			J12431_fwd	GTG AAA TTG TTC AAG GGG TAT GGC	two in one PCR with USR
	8	797256	J12431_rev*	TAG CAG GAT ACG ACT ATC GTC CTC CAT TTT CCC CGT CA
			J12431_S	TGA TCA TTT GGC AAC A	Pyroseqeuncing
J18911 (G/c)			J18911_fwd*	GTG ACG TAC TAG CAA CGG AAA GGC CAT CCC ACA GCA	two in one PCR with USF
	4	367840	J18911_rev	GGG CGT CTA GTT TCG GAT ATT CG
			J18911_S	TGC AGC TCT TCA GAT GT	Pyroseqeuncing
J45815 (G/a)			J45815_fwd*	GTG ACG TAC TAG CAA CGA AGA TGA CGG CCT CTA CGA CG	two in one PCR with USF
	8	365014	J45815_rev	TTT TTG GGC GAC GCA AAC
			J45815_S	ATT GCG GCA GCA GCT	Pyroseqeuncing
J10595 (G/a)			J10595_fwd*	GTG ACG TAC TAG CAA CGC GGT ATC AGG ACG ACT TTT ACG A	two in one PCR with USF
	3	1231736	J10595_rev	AGT CCG AAT GCT GCA AGA CG
			J10595_S	AGC AAC TGG TGA ACA AG	Pyroseqeuncing
J15755 (A/g)			J15755_fwd	ATT GCG AGC GAC TTT CGA	two in one PCR with USR
	21	386558	J15755_rev*	TAG CAG GAT ACG ACT ATC TAA GGA CTG TTC CCA CTC ATA CAC
			J15755_fwd	CGT AAC GAA CCG TTT TAA	Pyroseqeuncing
J36165 (G/c)			J36165_fwd	TGG ATT GGG TTG GAG ATA ACA	two in one PCR with USF
	9	707906	J36165_rev*	TAG CAG GAT ACG ACT ATC CGC ATG CTT CGT AGA ATC G
			J36165_S	GGA GAT AAC ATG CGA AA	Pyroseqeuncing
J35684 (A/t)			J35684_fwd	CAA GTT CGT TAA GGG CAA ACC	two in one PCR with USR
	8	516123	J35684_rev*	TAG CAG GAT ACG ACT ATC AAC GCA GCC AAC TGT TGA GT
			J35684_S	TGC ATC ACA TTT TGG TAC	Pyroseqeuncing
EG01299 (C/t)			EG01299_fwd*	GTG ACG TAC TAG CAA CGC AGG CTT CTT CGC CTT TGG T	two in one PCR with USF
	5	458273	EG01299_rev	GCA GTG AGC GCC TTT TCC GT
			EG01299_S	CTT TCT CTT TGC GTC A	Pyroseqeuncing
J40329 (A/g)			J40329_fwd*	GTG ACG TAC TAG CAA CGC CGA CCT GGA ACG AGG TAC	two in one PCR with USF
	23	128998	J40329_rev	GCT GGA AAG TCC CGG AGT
			J40329_S	TAG GAC GAC ACC GGG	Pyroseqeuncing
J10160 (C/T)			J10160_fwd*	GTG ACG TAC TAG CAA CGG GTT GTA TCT TTG CGG AAT TAC TT	two in one PCR with USF
	2	740180	J10160_rev	GGT GTC CCA AAA ACG GTA AAA
			J10160_S	AAT TGG GAT AAA TCG GT	Pyroseqeuncing
J45253 (G/a)			J45253_fwd*	GTG ACG TAC TAG CAA CGA TTG TCC CGA GAG AGT TAG CC	two in one PCR with USF
	6	622871	J45253_rev	GGC TTT GTT TTG TAG CTC TGA TC
			J45253_S	CAT ATT GTC TTG CAG TAC G	Pyroseqeuncing
EG01017 (C/a)			EG01017_fwd*	GTG ACG TAC TAG CAA CGT ACC GCT AGC ATC CGC TTG AC	two in one PCR with USF
	7	399243	EG01017_rev	GTG AAA CGG CGG AAG ACG A
			EG01017_S	TGT ATT TTT AAG GCA GAG A	Pyroseqeuncing
J48164(G/t)			J48164_fwd*	GGA GGT CGC TTC ATT GCA GTC T	two in one PCR with USF
	16	393982	J48164_rev	TAG CAG GAT ACG ACT ATC AGC GTT TGC GAC ATT CGG
			J48164_S	GGG CAT ATA TTG CAC AT	Pyroseqeuncing
J10925 (T/c)			J10925_fwd*	GTG ACG TAC TAG CAA CGA AGA AGG TCC GGG TCA AGT GC	two in one PCR with USF
	4	724884	J10925_rev	TCA ACT TTT CCC AGC TCG TTC C
			J10925_S	CCC CAA TGG TAT CGT C	Pyroseqeuncing
J44820 (A/t)			J44820_fwd	TTA CAG ATC CCG AGG ATG GTG	two in one PCR with USR
	5	333110	J44820_rev*	TAG CAG GAT ACG ACT ATC CAA CTG CGA TTG CGG ATA C
			J44820_S	AAA TGA AAC AAA TGA TGC	Pyroseqeuncing
J32841 (T/c)		920617	J32841_fwd	ACG GTC TTG TCA GGA TAA ACA GTT	two in one PCR with USR
	2		J32841_rev*	TAG CAG GAT ACG ACT ATC CCA GTT CCT TGA CCA TTT TGT ATC
			J32841_S	CGA ATC GCT AGC TTT TAT	Pyroseqeuncing
J44214 (C/t)		1330595	J44214_fwd*	GTG ACG TAC TAG CAA CGT AGC AAC GAT GGT GGT TCA G	two in one PCR with USF
	3		J44214_rev	GCC ATG GAT TTG AAA AGG ATA G
			J44214_S	AAT GGA GAG TCG TGG T	Pyroseqeuncing
J48393 (A/c)		314523	J48393_fwd	AGC GTC AGT TGC CTT CGA GAT T	two in one PCR with USR
	17		J48393_rev*	TAG CAG GAT ACG ACT ATC ACT CTT TGT TTT CGG TCT GAT TGG
			J48393_S	GAA GCA GAA GGA GCA T	Pyroseqeuncing
J35089 (T/a)		26909	J35089_fwd	GTT GTG TGT ATA CCC CCT CCG	two in one PCR with USR
	7		J35089_rev*	TAG CAG GAT ACG ACT ATC CAG TCC ACA GCA GAG ACA GTG A
			J35089_S	ACG GAC ATT CCC ACA	Pyroseqeuncing

## Sheet: Pyrosequencing results
Detailed pyrosequencing results for SNVs and gene tested in each category						allele frequency % (allele 1)		obsAEB or obsAFB = Abs(%Allele 1 - % Allele 2)
	Phatr3_id (Allele 1/Allele 2)	Chr	SNV	effect	Biological replicates	cDNA	gDNA	obsAEB (%)	obsAFB (%)
MAE	EG02090 (T/c)			Synonymous	B1	100	62.6	100	25.2
		5	377306		B2	100	57.35	100	14.7
					B3	100	59.15	100	18.3
MAE	EG01655 (A/g)			A220T	B1	98.25	54.4	96.5	8.8
		3	519509		B2	98.65	54	97.3	8
					B3	97.5	53.65	95	7.3
MAE	J49297 (A/g)			Synonymous	B1	99.5333	49.7	99.0667	0.6
		21	499658		B2	94	49.2333	88	1.53333
					B3		51.1333		2.26667
MAE	J37136 (A/t)			Synonymous	B1	100	37.1333	100	25.7333
	SNP1	12	240683		B2	92.4	36.25	84.8	27.5
					B3	89.65	36.9	79.3	26.2
MAE	J37136 (G/a)			Synonymous	B1	94.4333	58.15	88.8667	16.3
	SNP2	12	241598		B2	96.35	53.6333	92.7	7.26667
					B3	100	45.3333	100	9.33333
MAE	J49883 (C/g)			Met260Iso	B1	91.9	50.05	83.8	0.1
		25	185069		B2	86	45.45	72	9.1
					B3	95.9	47.9	91.8	4.2
MAE	J46938 (T/c)			Synonymous	B1	69.25	56.35	38.5	12.7
		11	870904		B2	73.1	54.4	46.2	8.8
					B3	71.85	55.85	43.7	11.7
MAE	J37840 (G/a)			Met189Thr	B1	50.7	50.65	1.4	1.3
		14	188780		B2	48.95	48.8	2.1	2.4
					B3	47.4	51.2	5.2	2.4
MAE	J45638 (T/a)			Asp132Glu	B1	93.2	55.6	86.4	11.2
		7	786723		B2	99.8	51.1	99.6	2.2
					B3	89.05	48.2	78.1	3.6
MAE	J47084 (C/t)			His130Tyr	B1	72.4	46.2	44.8	7.6
		12	361350		B2	77.95	47.8	55.9	4.4
					B3	65.05	50.6	30.1	1.2
MAE	J12431 (A/t)			Lys791Met	B1	80.4	46.55	60.8	6.9
		8	797256		B2		44.9		10.2
					B3	82.8		65.6
MAE	J18911 (G/c)			Phe240Leu	B1	95.6	52.15	91.2	4.3
		4	367840		B2	97.3	49.4	94.6	1.2
					B3	95.45	50.4	90.9	0.8
BAE	J45815 (G/a)			Synonymous	B1	47.5	60.25	5	20.5
		8	365014		B2	50.3	63.5	0.6	27
					B3	47.2	61.65	5.6	23.3
BAE	J10595 (G/a)			S105P	B1	56.6	46.5	13.2	7
		3	1231736		B2	55.1	40	10.2	20
					B3	58.9	43.9	17.8	12.2
BAE	J15755 (A/g)			Synonymous	B1	59.5	51.6	19	3.2
		21	386558		B2	58.2	50.65	16.4	1.3
					B3	50.7		1.4	100
BAE	J36165 (G/c)			E13D	B1	70.1	61.25	40.2	22.5
		9	707906		B2	66.0667	62.85	32.1333	25.7
					B3	74.55	68.1	49.1	36.2
BAE	J35684 (A/t)			Synonymous	B1	63.4	49.9	26.8	0.2
		8	516123		B2	67.775	53.3	35.55	6.6
					B3	61.625	58.45	23.25	16.9
BAE	EG01299 (C/t)			A156V	B1		59.9		19.8
		5	458273		B2	47.1		5.8
					B3	43.55		12.9
BAE	J40329 (A/g)			Synonymous	B1	65.6	57.5	31.2	15
		23	128998		B2	69.225		38.45
					B3	46.5		7
BAE	J10160 (C/T)			Synonymous	B1	57.5	60	15	20
		2	740180		B2	65.2	59.4	30.4	18.8
					B3	49.1		1.8
BAE	J45253 (G/a)			I110T	B1	74.5	61.9	49	23.8
		6	622871		B2	77.1	64.9	54.2	29.8
					B3
BAE	EG01017 (C/a)			Synonymous	B1	59.05	61.15	18.1	22.3
		7	399243		B2	53.25	60.1	6.5	20.2
					B3	62.35		24.7
BAE	J48164(G/t)			M81I	B1	56.8	53.05	13.6	6.1
		16	393982		B2	64.35	53.85	28.7	7.7
					B3	63.4		26.8
ASE	J10925 (T/c)			Synonymous	B1	56.6	66	13.2	32
		4	724884		B2	45.9	69.9	8.2	39.8
					B3	61.7		23.4
ASE	J44820 (A/t)			Synonymous	B1	61.45	39.3	22.9	21.4
		5	333110		B2	55.75		11.5
					B3	59.15		18.3
ASE	J32841 (T/c)		920617	Synonymous	B1	49.5	46.3	1	7.4
		2			B2	53.95	48.9	7.9	2.2
					B3	48.05		3.9
ASE	J44214 (C/t)		1330595	R17H	B1	77.5	45.6	55	8.8
		3			B2	89.4		78.8
					B3	80.35		60.7
ASE	J48393 (A/c)		314523	L582F	B1	78.2	45.8	56.4	8.4
		17			B2	76.85	48.5	53.7	3
					B3			100
ASE	J35089 (T/a)		26909	N45Y	B1	53.85	49.8	7.7	0.4
		7			B2	53.3	51.2	6.6	2.4
					B3	55.35		10.7
