# Supplementary material for: Genome-wide analysis of allele-specific expression of genes in the model diatom Phaeodactylum tricornutum
Source: Sci Rep. 2021 Feb 3;11:2954. doi: 10.1038/s41598-021-82529-1 (PMC7859220; doi:10.1038/s41598-021-82529-1)
Supplement: Supplementary file 11 — Supplementary Dataset S4. [file 41598_2021_82529_MOESM11_ESM.xlsx]

## Sheet: Title
Genome-wide analysis of allele-specific expression of genes in the model diatom Phaeodactylum tricornutum
Antoine Hoguin, Achal Rastogi, Chris Bowler and Leila Tirichine
Supplementary Dataset 4 : Growth of Phaeodactylum tricornutum in culture conditions used for obsAEB and obsAFB quantifications

## Sheet: growth of pt18.6
		cell counts (cells/ml)
		B1	B2	B3		MEAN (cell count)	STDEV
DAY	0	10000	10000	10000	0	10000	0
	3	50000	40000	35000	3	41666.7	7637.63
	5	150000	260000	190000	5	200000	55677.6
	7	850000	980000	700000	7	843333	140119
	8	1400000	1510000	1080000	8	1330000	223383
	9	3400000	3300000	3700000	9	3.46667e+06	208167
	10	8550000	6475000	7845000	10	7.62333e+06	1.05511e+06
	12	7000000	5880000	8670000	12	7.18333e+06	1.40401e+06
	14	7800000	10200000	NA	14	9000000	1.69706e+06
		ln(cell count)
		B1	B2	B3
DAY	0	9.21034	9.21034	9.21034
	3	10.8198	10.5966	10.4631
	5	11.9184	12.4684	12.1548
	7	13.653	13.7953	13.4588
	8	14.152	14.2276	13.8925
	9	15.0393	15.0094	15.1238
	10	15.9614	15.6835	15.8754
	12	15.7614	15.5871	15.9754
	14	15.8696	16.1379	NA
	growth rate
	8	0.498991	0.432312	0.433636
	9	0.887303	0.781813	1.23137
	10	0.922156	0.674026	0.751544
	MEAN growth rate	0.769483	0.629384	0.805517
growth rate (3biological replicates)	0.734795
STDEV growth rate	0.0930495
